# Supplementary material for: Crystal structures of two new 3-(2-chloro­eth­yl)-r(2),c(6)-diarylpiperidin-4-ones
Source: Acta Crystallogr E Crystallogr Commun. 2018 Mar 9;74(Pt 4):483–6. doi: 10.1107/S2056989018003766 (PMC5946973; doi:10.1107/S2056989018003766)
Supplement: Supplementary file 1 [file e-74-00483-sup1.cif]

##############################################################################
#                                                                            #
# This CIF contains the data in a paper accepted for publication in          #
# Acta Crystallographica Section E. It conforms to the requirements of       #
# Notes for Authors for Acta Crystallographica Section E, and has been       #
# peer reviewed under the auspices of the IUCr Commission on Journals.       #
#                                                                            #
# Full details of the Crystallographic Information File format               #
# are given in the paper "The Crystallographic Information File (CIF):       #
# a New Standard Archive File for Crystallography" by S. R. Hall, F. H.      #
# Allen and I. D. Brown [Acta Cryst. (1991), A47, 655-685].                  #
#                                                                            #
# The current version of the core CIF dictionary is obtainable from          #
# ftp://ftp.iucr.org/pub/cif_core.dic.                                       #
#                                                                            #
# Software is freely available for graphical display of the structure(s)     #
# in this CIF. For information consult the CIF software page                 #
# http://www.iucr.org/resources/cif/software.                                #
#                                                                            #
# This file may be used for bona fide research purposes within the           #
# scientific community so long as proper attribution is given to the journal # 
# article from which it was obtained.                                        #
#                                                                            #
##############################################################################
data_I
_database_code_depnum_ccdc_archive 'CCDC 1827382'
_audit_creation_method
;
Olex2 1.2
(compiled 2017.08.10 svn.r3458 for OlexSys, GUI svn.r5381)
;
_publ_contact_author_name     ' '
_publ_contact_author_address     ?
_publ_contact_author_email     ?
_publ_contact_author_phone     ?
_chemical_name_systematic
;
3-(2-Chloroethyl)-<i>r</i>-2,<i>c</i>-6-diphenylpiperidin-4-one
;
_chemical_name_common     ?
_chemical_formula_moiety     'C19 H20 Cl N O'
_chemical_formula_sum     'C19 H20 Cl N O'
_chemical_formula_iupac     'C19 H20 Cl N O'
_chemical_formula_weight     313.81
_chemical_melting_point     ?
_shelx_space_group_comment
;
The symmetry employed for this shelxl refinement is uniquely defined
by the following loop, which should always be used as a source of
symmetry information in preference to the above space-group names.
They are only intended as comments.
;
_space_group_crystal_system     monoclinic
_space_group_name_H-M_alt     'P 21/c'
_space_group_name_Hall     '-P 2ybc'
loop_
    _space_group_symop_operation_xyz
    'x, y, z'
    '-x, y+1/2, -z+1/2'
    '-x, -y, -z'
    'x, -y-1/2, z-1/2'
_cell_length_a     11.3306(3)
_cell_length_b     13.3638(4)
_cell_length_c     10.9821(3)
_cell_angle_alpha     90
_cell_angle_beta     91.996(2)
_cell_angle_gamma     90
_cell_volume     1661.90(8)
_cell_formula_units_Z     4
_cell_measurement_reflns_used     2185
_cell_measurement_theta_min     5.1300
_cell_measurement_theta_max     71.2300
_cell_measurement_temperature     293(2)
_exptl_crystal_description     prism
_exptl_crystal_colour     colourless
_exptl_crystal_size_max     0.42
_exptl_crystal_size_mid     0.38
_exptl_crystal_size_min     0.14
_exptl_crystal_density_diffrn     1.254
_exptl_crystal_density_meas     ?
_exptl_crystal_density_method     ?
_exptl_crystal_F_000     664
_exptl_absorpt_coefficient_mu     2.031
_exptl_absorpt_correction_type     multi-scan
_exptl_absorpt_process_details
;
(CrysAlis PRO; Rigaku OD, 2015)
;
_shelx_estimated_absorpt_T_min     0.483
_shelx_estimated_absorpt_T_max     0.764
_exptl_absorpt_correction_T_min     0.53491
_exptl_absorpt_correction_T_max     1.00000
_diffrn_ambient_temperature     293(2)
_diffrn_radiation_type     CuK\a
_diffrn_radiation_wavelength     1.54184
_diffrn_radiation_monochromator     graphite
_diffrn_measurement_device_type     'Rigaku Oxford Diffraction'
_diffrn_measurement_device     'four-circle diffractometer'
_diffrn_measurement_method     '\w scans'
_diffrn_detector_area_resol_mean     16.0416
_diffrn_reflns_number     6237
_diffrn_reflns_av_R_equivalents     0.0284
_diffrn_reflns_theta_min     3.904
_diffrn_reflns_theta_max     71.390
_diffrn_reflns_theta_full     67.500
_diffrn_measured_fraction_theta_max     0.978
_diffrn_measured_fraction_theta_full     0.999
_diffrn_reflns_limit_h_min     -13
_diffrn_reflns_limit_h_max     13
_diffrn_reflns_limit_k_min     -14
_diffrn_reflns_limit_k_max     16
_diffrn_reflns_limit_l_min     -13
_diffrn_reflns_limit_l_max     8
loop_
    _refln_index_h
    _refln_index_k
    _refln_index_l
    _refln_F_squared_meas
    1 0 0 1288.41
    2 0 0 905.51
    3 0 0 1167.11
    4 0 0 310.48
    5 0 0 690.06
    6 0 0 14.5
    7 0 0 1.41
    8 0 0 143.05
    9 0 0 49.53
    10 0 0 8.43
    11 0 0 8.57
    -12 0 0 35.27
    12 0 0 30.99
    -13 0 0 11.74
    0 -1 0 1.24
    -1 -1 0 56.81
    1 1 0 56.66
    2 1 0 120.68
    2 -1 0 113.49
    3 1 0 301.81
    4 -1 0 102.13
    4 1 0 87.78
    4 -1 0 98.57
    5 -1 0 50.29
    5 1 0 44.34
    5 -1 0 45.16
    6 -1 0 -0.74
    6 1 0 -0.7
    7 1 0 2.6
    -7 -1 0 5.4
    7 -1 0 3.79
    8 1 0 -0.02
    -8 -1 0 -1.35
    9 1 0 2.2
    9 -1 0 3.44
    10 -1 0 0.48
    10 1 0 -0.84
    11 1 0 6.16
    -11 1 0 5.57
    11 -1 0 4.82
    12 -1 0 96.92
    -12 1 0 99.35
    12 1 0 96.25
    -12 -1 0 101.52
    13 1 0 12.1
    -13 1 0 13.76
    -13 -1 0 13.96
    0 -2 0 127.26
    -1 -2 0 222.4
    -2 -2 0 1698.26
    2 2 0 1708.04
    3 2 0 203.95
    -3 -2 0 196.41
    4 -2 0 70.48
    -4 -2 0 62.18
    4 2 0 65.37
    -5 -2 0 1.87
    5 2 0 3.64
    5 -2 0 4.59
    6 -2 0 524.48
    6 2 0 484.02
    -6 -2 0 481.41
    7 -2 0 42.68
    7 2 0 50.82
    -7 -2 0 42.93
    8 -2 0 140.32
    -8 -2 0 135.5
    9 2 0 0.81
    9 -2 0 1.45
    -10 2 0 31.94
    10 2 0 33.79
    10 -2 0 33.16
    11 -2 0 303.38
    11 2 0 301.39
    -11 2 0 285.68
    12 2 0 2.45
    -12 -2 0 4.16
    -12 2 0 3.28
    -13 -2 0 6.63
    13 2 0 7.05
    -13 2 0 7.76
    0 -3 0 1.53
    -1 -3 0 13.75
    -2 -3 0 1857.51
    -2 -3 0 1869.9
    2 3 0 1867.44
    -3 -3 0 106.35
    3 3 0 108.37
    -4 -3 0 282.29
    -5 -3 0 194.05
    6 -3 0 105.68
    -6 -3 0 93.14
    6 -3 0 88.34
    7 -3 0 44.63
    -7 -3 0 46.86
    -8 -3 0 34.69
    8 -3 0 31.48
    9 -3 0 55.95
    -9 3 0 57.61
    9 3 0 52.44
    -10 3 0 39.91
    10 -3 0 44.62
    10 3 0 40.48
    -11 3 0 15.44
    11 3 0 15.92
    -12 -3 0 -0.63
    -12 3 0 -0.15
    12 3 0 0.29
    13 3 0 48
    -13 -3 0 50.96
    -13 3 0 50.67
    0 -4 0 35.43
    -1 -4 0 132.88
    1 -4 0 140.64
    -1 -4 0 141.2
    -2 -4 0 643.66
    -3 -4 0 18.08
    3 4 0 20.35
    -4 -4 0 248.74
    -5 -4 0 573.88
    -5 -4 0 590.44
    -6 -4 0 135.56
    -6 -4 0 135.61
    7 -4 0 69.18
    -7 -4 0 76.5
    -7 -4 0 85.35
    8 4 0 36.72
    8 4 0 39.73
    -8 4 0 38.17
    9 -4 0 2.12
    9 4 0 1.54
    -9 4 0 2.2
    10 4 0 2.12
    -10 4 0 0.24
    11 4 0 75.12
    -11 4 0 76.91
    -12 -4 0 4.64
    12 4 0 2.71
    -12 4 0 4.05
    -13 4 0 22.99
    13 4 0 21.47
    0 -5 0 -0.05
    -1 -5 0 1641.99
    1 -5 0 1628.1
    -2 -5 0 270.97
    -2 -5 0 273.46
    -3 -5 0 236.63
    -4 -5 0 1016.37
    -5 -5 0 27.69
    -6 -5 0 105.22
    6 -5 0 136.08
    -7 -5 0 4.72
    7 -5 0 5.67
    8 5 0 3.9
    8 5 0 5.81
    -8 5 0 4.07
    -9 5 0 0.52
    9 5 0 2.28
    10 5 0 -0.08
    -10 5 0 0.58
    11 5 0 21.86
    -11 5 0 21.68
    -12 5 0 0.33
    12 5 0 1.09
    13 5 0 2.48
    0 -6 0 1637.38
    -1 -6 0 0.79
    -2 -6 0 102.21
    -2 -6 0 110.41
    -3 -6 0 105.91
    -4 -6 0 84.25
    -5 -6 0 127.95
    -6 -6 0 -2.35
    6 -6 0 1.07
    7 6 0 0.47
    7 6 0 0.53
    -7 -6 0 -0.87
    8 6 0 35.14
    8 6 0 36.3
    -8 6 0 39.75
    -9 6 0 6.67
    9 6 0 5.61
    10 6 0 48.11
    -10 6 0 55.69
    -11 6 0 13.5
    11 6 0 11.16
    12 6 0 3.58
    0 -7 0 0.37
    -1 -7 0 439.93
    -2 -7 0 623.14
    -3 -7 0 327.97
    -4 -7 0 30.61
    -5 -7 0 189.1
    -6 -7 0 6.92
    6 -7 0 1.7
    7 7 0 2.85
    -7 7 0 2.78
    7 7 0 2.43
    8 7 0 65.91
    8 7 0 72.93
    -8 7 0 75.67
    9 7 0 38.09
    9 7 0 42.65
    -9 7 0 47.87
    -10 7 0 38.2
    10 7 0 31.39
    11 7 0 5.61
    12 7 0 12.49
    0 -8 0 115.83
    -1 -8 0 3.75
    -1 -8 0 -0.38
    -2 -8 0 19.49
    -3 -8 0 4.93
    -4 -8 0 3.64
    5 -8 0 26.28
    6 8 0 53.44
    6 8 0 48.76
    7 8 0 9.97
    7 8 0 12.09
    8 8 0 50.7
    8 8 0 55.09
    9 8 0 36.6
    9 8 0 36.59
    10 8 0 1.1
    11 8 0 3.6
    12 8 0 5.31
    0 -9 0 3.6
    1 -9 0 57.06
    2 -9 0 173.28
    3 -9 0 9.19
    4 9 0 19.09
    5 9 0 19.85
    5 9 0 24.88
    6 9 0 3.38
    6 9 0 3.42
    7 9 0 7.72
    7 9 0 7.8
    8 9 0 15.48
    8 9 0 15.32
    9 9 0 0.67
    9 9 0 0.78
    10 9 0 0.37
    11 9 0 7.54
    0 -10 0 17.05
    1 -10 0 13.71
    1 10 0 16.27
    2 10 0 249.54
    3 10 0 285.8
    4 10 0 11.1
    5 10 0 -0.08
    5 10 0 -0.25
    6 10 0 29.31
    6 10 0 34.66
    7 10 0 2.86
    7 10 0 1.58
    8 10 0 8.96
    8 10 0 8.63
    9 10 0 3.19
    9 10 0 4.35
    10 10 0 1
    11 10 0 0.46
    0 11 0 -0.23
    1 11 0 0.58
    2 11 0 4.03
    3 11 0 41.48
    4 11 0 7.57
    5 11 0 11.79
    5 11 0 13.24
    6 11 0 19.04
    6 11 0 16.52
    7 11 0 1
    7 11 0 -0.38
    8 11 0 17.16
    8 11 0 15.76
    9 11 0 0.03
    10 11 0 0.68
    0 12 0 178.92
    1 12 0 22.93
    -1 12 0 25.65
    2 12 0 0.06
    3 12 0 1.24
    4 12 0 8.56
    4 12 0 8.71
    5 12 0 6.83
    5 12 0 7.69
    6 12 0 13.1
    6 12 0 15.34
    7 12 0 3.84
    7 12 0 2.88
    8 12 0 15.39
    8 12 0 16.27
    9 12 0 26.65
    0 13 0 -0.38
    1 13 0 0.05
    -1 13 0 0.89
    -2 13 0 7.27
    2 13 0 10.18
    3 13 0 1.48
    3 13 0 1.83
    4 13 0 15.02
    4 13 0 14.52
    5 13 0 19.01
    5 13 0 20.62
    6 13 0 5.42
    6 13 0 8.07
    7 13 0 0.96
    7 13 0 1.76
    8 13 0 4.11
    8 13 0 2.96
    0 14 0 10.75
    1 14 0 3.44
    -1 14 0 5.17
    2 14 0 6.91
    -2 14 0 5.05
    3 14 0 5.91
    -3 14 0 4.71
    -4 14 0 0.91
    4 14 0 1.51
    5 14 0 -0.75
    -5 14 0 -0.17
    -6 14 0 3.9
    6 14 0 3.62
    6 14 0 3.28
    7 14 0 3.95
    0 15 0 0.63
    -1 15 0 11.39
    1 15 0 10.82
    -2 15 0 63.2
    2 15 0 65.88
    3 15 0 1.51
    -3 15 0 2.07
    4 15 0 0.38
    -4 15 0 0.2
    5 15 0 20.28
    -5 15 0 22.16
    0 16 0 3.86
    -1 16 0 22.4
    1 16 0 22.59
    -2 16 0 17.01
    2 16 0 17.47
    3 16 0 0.15
    -13 0 1 0.11
    -12 0 1 -0.5
    12 0 -1 0.11
    11 0 -1 -0.67
    10 0 -1 0.31
    9 0 -1 1.34
    8 0 -1 -2.65
    7 0 -1 0.09
    6 0 -1 -0.13
    5 0 -1 -0.44
    4 0 -1 0.38
    4 0 -1 0.75
    3 0 -1 0.69
    3 0 -1 -0.33
    2 0 -1 0.3
    2 0 -1 1.04
    1 0 -1 6.47
    1 0 1 5
    2 0 1 -0.46
    3 0 1 0.32
    4 0 1 -0.35
    5 0 1 -0.11
    6 0 1 -0.55
    7 0 1 -1.04
    8 0 1 -4.67
    9 0 1 0.04
    10 0 1 0.21
    11 0 1 -0.53
    -11 0 -1 0.68
    -12 0 -1 -0.09
    12 0 1 0.14
    -13 0 -1 -0.69
    13 1 -1 3.25
    -13 -1 1 3.72
    -13 1 1 3.61
    12 -1 -1 30.96
    12 1 -1 34.7
    -12 1 1 36.95
    11 1 -1 19.92
    11 -1 -1 20.02
    10 1 -1 85.48
    10 -1 -1 89.3
    9 1 -1 72.23
    9 -1 -1 75.67
    8 -1 -1 274.4
    8 1 -1 293.17
    -8 -1 1 274.55
    7 1 -1 17.15
    7 -1 -1 17.41
    6 1 -1 216.2
    6 -1 -1 228.59
    5 -1 -1 327.52
    5 -1 -1 310.98
    5 -1 -1 315.08
    4 -1 -1 450.28
    4 1 -1 420.18
    3 1 -1 558.6
    3 -1 -1 564.61
    2 1 -1 699.46
    2 -1 -1 702.09
    2 -1 -1 727.24
    1 -1 -1 5.91
    0 -1 -1 89.73
    0 1 -1 89.88
    0 -1 -1 91.84
    -1 -1 -1 140.6
    -2 -1 -1 431.17
    2 1 1 445.48
    3 1 1 606.07
    -3 -1 -1 616.62
    3 -1 1 588.02
    4 -1 1 311.93
    4 1 1 292.91
    4 -1 1 302.9
    5 -1 1 530.38
    5 1 1 495.36
    -6 -1 -1 188.58
    6 -1 1 196.02
    6 1 1 194.33
    7 1 1 3.98
    7 -1 1 2.87
    8 -1 1 11.91
    8 1 1 15.17
    9 1 1 5.72
    9 -1 1 7.11
    -10 1 -1 74.67
    10 1 1 85.02
    10 -1 1 84.78
    -11 1 -1 158.26
    11 1 1 162.06
    11 -1 1 161.98
    -11 -1 -1 161.48
    -12 1 -1 3.07
    12 1 1 4.15
    -12 -1 -1 4.03
    -13 -1 -1 -0.6
    13 1 1 0.68
    -13 1 -1 0.67
    13 2 -1 21.68
    -13 -2 1 22.84
    -13 2 1 21.72
    12 2 -1 4.18
    -12 2 1 3.21
    11 -2 -1 1.7
    -11 2 1 1.94
    11 2 -1 1.03
    10 -2 -1 106.88
    10 2 -1 100.76
    9 2 -1 12
    9 -2 -1 11.18
    -8 -2 1 28.17
    8 -2 -1 21.47
    -7 -2 1 81.12
    7 -2 -1 74.24
    6 2 -1 9
    -6 -2 1 9.96
    6 -2 -1 10
    5 2 -1 166.06
    -5 -2 1 181.33
    5 -2 -1 189.16
    5 -2 -1 177.91
    4 -2 -1 339.23
    4 2 -1 326.5
    4 -2 -1 337.52
    3 -2 -1 189.45
    -3 -2 1 187.69
    3 2 -1 193.25
    3 -2 -1 181.48
    2 -2 -1 701.76
    2 2 -1 697.34
    2 -2 -1 732.69
    -2 -2 1 736.92
    -1 -2 1 2423.35
    1 -2 -1 2423.29
    -1 -2 1 2406.89
    1 -2 -1 2408.53
    0 -2 -1 527.97
    0 -2 -1 502.07
    0 -2 1 510.72
    0 -2 -1 523.27
    0 2 -1 514.06
    -1 -2 -1 133.13
    -1 -2 -1 134.96
    -2 -2 -1 3.64
    -3 -2 -1 698.24
    3 2 1 690.46
    -4 -2 -1 264.46
    4 2 1 275.15
    -5 -2 -1 7.63
    5 2 1 6.44
    5 -2 1 6.96
    6 2 1 0.45
    -6 -2 -1 -0.01
    7 2 1 366.55
    7 -2 1 338.96
    8 -2 1 0.59
    9 2 1 3.03
    -9 2 -1 3.34
    -10 2 -1 20.02
    10 2 1 24.18
    11 2 1 33.47
    -11 2 -1 34.2
    -11 -2 -1 33.61
    -12 -2 -1 43.25
    12 2 1 42.22
    -12 2 -1 40.18
    -13 2 -1 25.05
    13 2 1 23.56
    -13 -2 -1 23.53
    -13 3 1 0.48
    13 3 -1 -0.16
    -13 -3 1 0.63
    12 3 -1 0.64
    -12 3 1 1.54
    -11 3 1 6.93
    11 3 -1 6.91
    -10 3 1 1.53
    10 -3 -1 1.01
    10 3 -1 1.95
    9 -3 -1 57.44
    9 3 -1 51.91
    -8 -3 1 96.37
    8 -3 -1 97.12
    7 -3 -1 5.1
    -7 -3 1 5.41
    6 -3 -1 126.8
    -6 -3 1 133.04
    6 -3 -1 154.93
    5 -3 -1 648.18
    -5 -3 1 543.54
    4 -3 -1 21.3
    -4 -3 1 21.08
    -3 -3 1 216.15
    3 3 -1 226.38
    2 3 -1 21.62
    -2 -3 1 24.01
    -2 -3 1 25.03
    -1 -3 1 3330.35
    1 -3 -1 3389.1
    0 -3 -1 6992.65
    0 -3 1 7036.95
    -1 -3 -1 872.76
    -1 -3 -1 854.41
    -2 -3 -1 3993.44
    -2 -3 -1 4034.19
    -3 -3 -1 44.5
    -4 -3 -1 606.98
    -4 -3 -1 624.73
    -5 -3 -1 114.98
    6 -3 1 6.99
    -6 -3 -1 6.7
    7 -3 1 1.26
    -8 3 -1 4.25
    8 -3 1 4.76
    -8 -3 -1 0.78
    -9 3 -1 163.85
    9 3 1 167.5
    10 3 1 8.11
    -10 3 -1 8.28
    -11 -3 -1 47.47
    11 3 1 48.73
    -11 3 -1 47.33
    -12 -3 -1 1.14
    -12 3 -1 1.76
    12 3 1 0.83
    -13 3 -1 3.87
    13 3 1 3.53
    -13 4 1 11.42
    13 4 -1 11.07
    -13 -4 1 12.9
    -12 4 1 5.03
    12 4 -1 4.46
    11 4 -1 18.54
    -11 4 1 20.14
    10 4 -1 24.7
    -10 4 1 27.19
    9 4 -1 3.58
    -9 4 1 2.61
    8 4 -1 8.51
    8 4 -1 8.72
    8 -4 -1 8.88
    -8 -4 1 5.93
    -7 -4 1 12.7
    7 -4 -1 10.52
    -7 -4 1 10.47
    6 -4 -1 45.65
    -6 -4 1 34.81
    -5 -4 1 55.21
    -5 -4 1 48.36
    5 -4 -1 58.5
    -4 -4 1 830.87
    4 -4 -1 826.55
    -4 -4 1 784.71
    -3 -4 1 1674.25
    -3 -4 1 1676.47
    -2 -4 1 2.11
    2 4 -1 2.23
    -1 -4 1 1952.71
    1 -4 -1 1935.05
    0 -4 -1 174.16
    0 -4 -1 174.39
    0 -4 1 165.42
    -1 -4 -1 69.56
    -1 -4 -1 70.53
    -1 -4 -1 72.57
    -2 -4 -1 1651.61
    -2 -4 -1 1716.84
    -3 -4 -1 116.2
    -4 -4 -1 767.13
    -5 -4 -1 7.23
    -6 -4 -1 -2.59
    7 -4 1 3.31
    -7 -4 -1 0.07
    -8 4 -1 1.33
    8 4 1 1.12
    8 4 1 1.89
    9 4 1 43.97
    -9 4 -1 46.65
    -10 4 -1 209.92
    10 4 1 209.43
    11 4 1 8.49
    -11 4 -1 6.92
    12 4 1 -0.31
    -12 4 -1 0.59
    13 4 1 13.4
    13 5 -1 27.02
    12 5 -1 -0.02
    -12 5 1 0.46
    -11 5 1 0.62
    11 5 -1 0.32
    -10 5 1 8.4
    10 5 -1 6.66
    -9 5 1 66.22
    9 5 -1 61.13
    8 5 -1 2.14
    8 5 -1 1.4
    -8 5 1 0.28
    7 -5 -1 100.97
    -7 -5 1 110.88
    -6 -5 1 91.63
    6 -5 -1 99.44
    5 -5 -1 171.83
    -5 -5 1 174.64
    4 -5 -1 4.26
    -4 -5 1 2.78
    3 5 -1 182.01
    -3 -5 1 163.21
    -2 -5 1 293.9
    -1 -5 1 173.45
    1 -5 -1 170.26
    0 -5 -1 155.18
    0 -5 -1 153.61
    0 -5 1 148.83
    -1 -5 -1 29.35
    -1 -5 -1 28.54
    -1 -5 -1 30.01
    -2 -5 -1 55.09
    -2 -5 -1 53.76
    -3 -5 -1 831.82
    -4 -5 -1 7.95
    -5 -5 -1 39.1
    -6 -5 -1 31.37
    7 -5 1 0.12
    -7 -5 -1 1.13
    -8 5 -1 29.07
    8 5 1 27.67
    8 5 1 27.47
    9 5 1 25.91
    -9 5 -1 25.21
    -10 5 -1 50.42
    10 5 1 48.66
    11 5 1 4.3
    -11 5 -1 2.91
    -12 5 -1 26.11
    12 5 1 27.49
    -13 5 -1 4.02
    12 6 -1 0.32
    -11 6 1 11.49
    11 6 -1 11.18
    -10 6 1 2.94
    10 6 -1 2.67
    9 6 -1 89.85
    -9 6 1 106.09
    9 6 -1 97.08
    -8 6 1 26.48
    8 6 -1 24.16
    8 6 -1 21.4
    7 6 -1 3.96
    7 6 -1 2.28
    6 -6 -1 31.25
    -6 -6 1 33.27
    5 -6 -1 188.92
    -5 -6 1 192.31
    4 -6 -1 49.31
    -4 -6 1 48.58
    -3 -6 1 121.42
    3 -6 -1 109.31
    -2 -6 1 46.52
    2 -6 -1 48.4
    -1 -6 1 16.69
    1 -6 -1 15.05
    1 -6 -1 15.7
    0 -6 -1 21.88
    0 -6 1 20.02
    0 -6 -1 18.73
    -1 -6 -1 28.85
    -1 -6 -1 32.07
    -2 -6 -1 650.37
    -2 -6 -1 672.62
    -3 -6 -1 108.89
    -4 -6 -1 7.49
    -5 -6 -1 1.37
    -6 -6 -1 5.63
    7 6 1 123.23
    7 6 1 119.48
    -7 6 -1 124.19
    8 6 1 24.8
    -8 6 -1 25.9
    8 6 1 24.21
    -9 6 -1 5.07
    9 6 1 4.83
    -10 6 -1 22.42
    10 6 1 21.54
    -11 6 -1 -0.16
    11 6 1 0.15
    12 6 1 4.96
    12 -7 -1 6.05
    12 7 -1 5.31
    11 7 -1 12.9
    -10 7 1 1.83
    10 7 -1 1.93
    9 7 -1 18.1
    -9 7 1 20.42
    9 7 -1 16.85
    8 7 -1 0.55
    8 7 -1 2.54
    7 7 -1 45.07
    7 7 -1 43.71
    6 -7 -1 25.19
    5 -7 -1 29.47
    4 -7 -1 38.25
    3 -7 -1 187.62
    2 -7 -1 298.45
    -2 -7 1 330.12
    -1 -7 1 54.19
    1 -7 -1 40.37
    1 -7 -1 44.58
    0 -7 -1 86.12
    0 -7 -1 83.89
    -1 -7 -1 536.04
    -1 -7 -1 546.81
    -2 -7 -1 99.75
    -3 -7 -1 23.53
    -4 -7 -1 101.56
    -5 -7 -1 52.71
    -6 -7 -1 10.99
    6 7 1 6.03
    7 7 1 92.91
    7 7 1 93.39
    -7 7 -1 97.83
    8 7 1 1.41
    -8 7 -1 0.3
    8 7 1 0.43
    9 7 1 6.33
    -9 7 -1 4.35
    9 7 1 3.71
    10 7 1 6.11
    11 7 1 -0.23
    -12 7 -1 0.76
    12 7 1 0.42
    12 8 -1 2.68
    11 -8 -1 1.56
    11 8 -1 2.09
    10 8 -1 10.1
    9 8 -1 5.54
    9 8 -1 5.64
    8 8 -1 18.71
    8 8 -1 22.89
    7 8 -1 8.93
    7 8 -1 9.79
    6 8 -1 9.47
    6 8 -1 11.31
    5 -8 -1 8.29
    4 -8 -1 33.79
    3 -8 -1 0.53
    2 -8 -1 33.76
    1 -8 -1 408.54
    0 -8 -1 273.03
    0 -8 -1 275.03
    -1 -8 -1 113.03
    -1 -8 -1 123.31
    -2 -8 -1 50.13
    -3 -8 -1 1.17
    -4 -8 -1 30.6
    -5 -8 -1 25.47
    6 8 1 40.42
    6 8 1 38.33
    7 8 1 0.46
    7 8 1 0.49
    8 8 1 55.31
    8 8 1 47.66
    9 8 1 18
    9 8 1 20.75
    10 8 1 -0.39
    11 8 1 19.53
    12 8 1 3.12
    11 9 -1 8.64
    10 9 -1 0.79
    9 9 -1 3.06
    9 -9 -1 4.61
    9 9 -1 5.15
    8 -9 -1 43.86
    8 9 -1 41.16
    8 9 -1 45.87
    7 -9 -1 13.09
    7 9 -1 10.21
    7 9 -1 10.24
    6 -9 -1 1.71
    6 9 -1 3.14
    6 9 -1 2.12
    5 9 -1 45.75
    5 9 -1 54.51
    4 9 -1 7.45
    3 -9 -1 14.73
    2 -9 -1 78.14
    1 -9 -1 8.97
    0 -9 -1 11.73
    0 -9 -1 12.46
    -1 -9 -1 21.88
    -2 -9 -1 68.56
    -3 -9 -1 -0.65
    4 9 1 25.39
    -4 -9 -1 20.81
    5 9 1 3.8
    -5 -9 -1 1.53
    6 9 1 17.08
    6 9 1 17.61
    7 9 1 10.02
    7 9 1 7.29
    8 9 1 3.74
    8 9 1 2.31
    9 9 1 16.15
    9 9 1 18.26
    10 9 1 1.47
    11 9 1 0.96
    10 10 -1 1.14
    9 10 -1 4.52
    9 10 -1 5.01
    8 10 -1 11.84
    8 10 -1 10.13
    7 10 -1 3.02
    7 10 -1 3.79
    6 10 -1 0.54
    6 10 -1 0.28
    5 10 -1 10.43
    5 10 -1 12.5
    4 10 -1 7.6
    4 10 -1 6.96
    3 10 -1 4.76
    2 10 -1 93.85
    1 -10 -1 56.91
    1 10 -1 53.59
    0 -10 -1 14.26
    0 -10 1 14.48
    1 10 1 77.32
    2 10 1 10.96
    -3 -10 -1 0.58
    3 10 1 1.61
    4 10 1 2.88
    -4 -10 -1 3.41
    5 10 1 12.22
    -5 -10 -1 10.45
    5 10 1 10.35
    6 10 1 27.31
    6 10 1 25.18
    7 10 1 52.6
    7 10 1 60.96
    8 10 1 10.72
    8 10 1 12.48
    9 10 1 12.67
    10 10 1 8.18
    10 11 -1 0.14
    9 11 -1 0.47
    8 11 -1 18.12
    8 11 -1 16.2
    7 11 -1 1.42
    7 11 -1 2.57
    6 11 -1 13.17
    6 11 -1 14.16
    5 11 -1 53.25
    5 11 -1 52.74
    4 11 -1 32.5
    4 11 -1 32.6
    3 11 -1 85.58
    2 11 -1 1.52
    1 11 -1 1.2
    0 11 -1 13.81
    1 11 1 249.19
    2 11 1 342.39
    3 11 1 5.5
    4 11 1 6.26
    5 11 1 2.82
    5 11 1 1.69
    6 11 1 0.01
    6 11 1 -0.93
    7 11 1 7.46
    7 11 1 7.24
    8 11 1 3.68
    8 11 1 3.18
    9 11 1 19.15
    10 11 1 2.7
    9 12 -1 2.86
    8 12 -1 2.79
    8 12 -1 2.38
    7 12 -1 2.1
    7 12 -1 2.02
    6 12 -1 0.5
    6 12 -1 -0.7
    5 12 -1 8.97
    5 12 -1 8.58
    4 12 -1 43.32
    3 12 -1 76.37
    2 12 -1 3.41
    1 12 -1 1.9
    0 12 -1 15.55
    0 12 1 14.79
    -1 12 -1 68.78
    1 12 1 72.74
    2 12 1 81.57
    3 12 1 3.92
    4 12 1 6.23
    5 12 1 0.19
    5 12 1 0.63
    6 12 1 5.57
    6 12 1 7.65
    7 12 1 6.11
    7 12 1 5.64
    8 12 1 9.78
    8 12 1 12.01
    9 12 1 3.3
    8 13 -1 1.55
    7 13 -1 3.94
    6 13 -1 1.33
    5 13 -1 1.9
    4 13 -1 -0.11
    3 13 -1 2.8
    2 13 -1 0.06
    -1 13 1 13.41
    1 13 -1 12.37
    0 13 -1 -0.02
    0 13 1 -0.27
    1 13 1 9.4
    -1 13 -1 9.09
    2 13 1 49.48
    -2 13 -1 41.83
    -3 13 -1 61.46
    3 13 1 65.09
    4 13 1 0.62
    4 13 1 0.95
    5 13 1 1.98
    5 13 1 1.21
    6 13 1 4.77
    6 13 1 4.08
    -7 13 -1 10.17
    7 13 1 7.28
    7 13 1 8.3
    8 13 1 2.66
    7 14 -1 6.83
    -7 14 1 7.22
    -6 14 1 6.43
    6 14 -1 7.18
    5 14 -1 1.12
    -5 14 1 1.06
    -4 14 1 1.56
    4 14 -1 1.63
    -3 14 1 7.28
    3 14 -1 8.86
    2 14 -1 0.07
    -2 14 1 -0.34
    -1 14 1 29.86
    1 14 -1 28.43
    0 14 -1 42.09
    0 14 1 44.01
    1 14 1 0.67
    -1 14 -1 0.27
    -2 14 -1 8.01
    2 14 1 8.3
    3 14 1 1.44
    3 14 1 1.19
    -3 14 -1 1.88
    4 14 1 5.28
    -4 14 -1 4.54
    4 14 1 4.39
    5 14 1 -0.12
    -5 14 -1 0.23
    5 14 1 0.81
    -6 14 -1 14.28
    6 14 1 13.43
    6 14 1 14.21
    -5 15 1 3.2
    5 15 -1 1.91
    4 15 -1 0.36
    -4 15 1 1.22
    -3 15 1 0.34
    3 15 -1 -0.38
    2 15 -1 7.17
    -2 15 1 6.68
    1 15 -1 4.94
    -1 15 1 5.05
    0 15 -1 19.87
    0 15 1 18.64
    -1 15 -1 13.34
    1 15 1 15.2
    2 15 1 7.93
    -2 15 -1 7.12
    -3 15 -1 3.08
    3 15 1 3.33
    4 15 1 0.27
    -4 15 -1 0.68
    5 15 1 0.97
    2 16 -1 0.12
    -2 16 1 -0.31
    -1 16 1 7.9
    1 16 -1 8.15
    0 16 -1 4.53
    0 16 1 5.35
    1 16 1 0.14
    -1 16 -1 0.47
    2 16 1 4.91
    -2 16 -1 4.86
    -13 0 2 4.13
    12 0 -2 81.74
    11 0 -2 5.89
    10 0 -2 11.77
    9 0 -2 69.15
    8 0 -2 86.58
    7 0 -2 389.17
    7 0 -2 338.32
    6 0 -2 4.15
    5 0 -2 28.36
    4 0 -2 5.79
    3 0 -2 3957.84
    2 0 -2 3384
    1 0 -2 9999
    0 0 -2 684.77
    0 0 -2 717.35
    -1 0 -2 3908.18
    1 0 2 3737.26
    -2 0 -2 2705.5
    2 0 2 2732.77
    3 0 2 637.54
    4 0 2 5.69
    5 0 2 5.87
    6 0 2 456.94
    7 0 2 5.18
    8 0 2 306.24
    -9 0 -2 122.46
    -10 0 -2 59.04
    -11 0 -2 29.76
    -12 0 -2 22.11
    -13 0 -2 3.94
    -13 0 -2 4.8
    -13 1 2 12.97
    13 1 -2 13.8
    -13 -1 2 15.54
    -12 1 2 8.94
    12 1 -2 6.99
    12 -1 -2 6.35
    11 -1 -2 58.08
    11 1 -2 54.6
    10 1 -2 36.89
    10 -1 -2 34.76
    9 -1 -2 36.43
    9 1 -2 33.71
    8 1 -2 0.8
    8 -1 -2 -0.55
    7 -1 -2 34.13
    7 1 -2 32.47
    6 -1 -2 36.47
    6 1 -2 26.29
    6 -1 -2 31.41
    5 -1 -2 75.01
    5 1 -2 64.45
    5 -1 -2 84.94
    4 -1 -2 51.32
    4 -1 -2 51.54
    4 -1 -2 56.21
    4 1 -2 46.2
    3 -1 -2 503.64
    3 -1 -2 496.96
    3 1 -2 488.95
    3 1 -2 510.06
    3 -1 -2 501.58
    2 -1 -2 1.21
    2 1 -2 0.3
    2 1 -2 0.44
    1 -1 -2 248.33
    0 -1 2 479.47
    0 1 -2 474.83
    0 -1 -2 463.22
    0 1 -2 462.44
    0 -1 -2 476.71
    -1 -1 -2 447.06
    -1 -1 -2 478.3
    2 1 2 1271.55
    -2 -1 -2 1234.88
    -3 -1 -2 29.13
    3 1 2 28.93
    4 -1 2 13.9
    -4 -1 -2 15.59
    4 1 2 12.07
    -5 -1 -2 15.09
    5 -1 2 15.89
    5 1 2 19.69
    6 -1 2 31.97
    6 1 2 27.97
    7 -1 2 87.38
    7 1 2 83.56
    8 -1 2 -1.81
    8 1 2 -1.78
    9 1 2 437.64
    -9 1 -2 401.63
    -10 1 -2 2.25
    10 1 2 1.88
    -10 -1 -2 1.93
    -11 1 -2 0.45
    11 1 2 0.22
    -11 -1 -2 0.58
    -12 -1 -2 27.26
    -12 1 -2 27.19
    -13 -1 -2 1.72
    -13 -1 -2 2.21
    -13 1 -2 2.81
    -13 1 -2 1.69
    -13 -2 2 31.66
    -13 2 2 31.1
    13 2 -2 29.36
    -12 2 2 33.67
    12 2 -2 33.75
    11 2 -2 120.97
    11 -2 -2 116.2
    10 2 -2 91.09
    10 -2 -2 92.08
    9 2 -2 12.36
    9 -2 -2 11.17
    8 -2 -2 6.45
    -8 -2 2 5.61
    -7 -2 2 14.17
    7 -2 -2 17.23
    6 -2 -2 3.22
    -6 -2 2 4.57
    6 -2 -2 4.79
    5 -2 -2 799.19
    5 -2 -2 788.12
    5 -2 -2 812.92
    4 -2 -2 458.26
    4 -2 -2 462.08
    3 -2 -2 165.89
    3 2 -2 176.57
    3 -2 -2 180.98
    2 2 -2 29.61
    2 -2 -2 24.97
    2 -2 -2 23.82
    -2 -2 2 26.11
    1 -2 -2 158.67
    -1 -2 2 155
    1 -2 -2 154.03
    -1 -2 2 147.24
    1 2 -2 159.26
    0 -2 -2 78.47
    0 2 -2 72.15
    0 -2 -2 82.77
    -1 -2 -2 451.54
    -2 -2 -2 2403.78
    -3 -2 -2 1328.25
    4 2 2 879.16
    5 -2 2 51.86
    5 2 2 41.74
    -5 -2 -2 44.92
    6 2 2 111.46
    6 -2 2 117.77
    7 -2 2 2.95
    -8 2 -2 199.07
    -8 -2 -2 173.99
    8 -2 2 185.88
    -9 2 -2 57.9
    9 2 2 63.91
    -10 -2 -2 288.57
    -10 2 -2 270.43
    10 2 2 275.58
    -11 -2 -2 0.59
    -11 2 -2 -0.91
    11 2 2 0.12
    12 2 2 4.27
    -12 2 -2 3.86
    -12 -2 -2 4.95
    -13 2 -2 -0.01
    -13 -3 2 10.77
    -13 3 2 10.01
    13 3 -2 9.22
    12 3 -2 0.84
    -12 3 2 0.61
    -11 3 2 0.17
    11 3 -2 -0.21
    10 3 -2 88.75
    10 -3 -2 94.98
    9 -3 -2 109.39
    9 3 -2 106
    8 -3 -2 69.03
    8 3 -2 68.43
    8 -3 -2 61.01
    -8 -3 2 62.94
    7 -3 -2 3.87
    -7 -3 2 8.02
    -6 -3 2 22.28
    6 -3 -2 30.22
    6 -3 -2 27.61
    5 -3 -2 186.1
    -5 -3 2 154.57
    4 3 -2 21.36
    4 -3 -2 19.39
    -4 -3 2 19.16
    3 3 -2 209.71
    -3 -3 2 199.79
    -2 -3 2 19.01
    -2 -3 2 19.35
    2 3 -2 21.9
    2 -3 -2 17.92
    -1 -3 2 1.31
    1 -3 -2 2.12
    1 -3 -2 0.75
    0 -3 -2 41.18
    0 -3 -2 40.59
    0 3 -2 38.71
    -1 -3 -2 2196.22
    -1 -3 -2 2213.99
    -2 -3 -2 52.04
    -3 -3 -2 128.36
    -4 -3 -2 394.64
    -5 -3 -2 214.64
    6 -3 2 10.32
    -6 -3 -2 8.41
    7 -3 2 191.75
    -7 -3 -2 188.56
    -8 3 -2 94.54
    8 3 2 98.44
    -9 3 -2 32.95
    9 3 2 34.25
    -10 3 -2 1.17
    10 3 2 0.93
    11 3 2 5.03
    -11 3 -2 5.37
    12 3 2 10.04
    -12 3 -2 11.4
    -13 3 -2 3.01
    -13 -4 2 2.87
    -13 4 2 3.76
    13 4 -2 3.99
    -12 4 2 5.24
    12 4 -2 4.74
    -11 4 2 23.34
    11 4 -2 22.72
    -10 4 2 8.9
    10 4 -2 7.25
    9 4 -2 184.99
    8 4 -2 41.16
    8 4 -2 40.16
    8 -4 -2 42.22
    7 -4 -2 86.04
    -7 -4 2 86.62
    6 -4 -2 19.28
    -6 -4 2 16.32
    6 -4 -2 15.37
    -5 -4 2 482.2
    5 -4 -2 571.62
    -4 -4 2 1.83
    4 -4 -2 2.7
    4 4 -2 2.21
    -4 -4 2 2.38
    3 -4 -2 90.53
    -3 -4 2 97.65
    3 4 -2 98.21
    -3 -4 2 94.64
    2 4 -2 7.54
    -2 -4 2 8.17
    2 -4 -2 5.45
    1 -4 -2 36.97
    1 -4 -2 34.47
    -1 -4 2 37.15
    0 -4 -2 589.74
    0 -4 -2 599.18
    -1 -4 -2 43.91
    -1 -4 -2 40.47
    -1 -4 -2 40.23
    -2 -4 -2 149.13
    -2 -4 -2 144.64
    -3 -4 -2 60.78
    -4 -4 -2 826.41
    -5 -4 -2 2.01
    -6 -4 -2 133.88
    -7 -4 -2 150.84
    7 -4 2 160.45
    -8 4 -2 12.96
    8 4 2 13.37
    -9 4 -2 4.25
    9 4 2 3.72
    10 4 2 125.15
    -10 4 -2 114.87
    -11 4 -2 5.13
    11 4 2 6.13
    -12 4 -2 0.16
    12 4 2 0.12
    -13 4 -2 34.35
    13 5 -2 1.67
    12 5 -2 9.52
    -12 5 2 10.44
    -11 5 2 8.31
    11 5 -2 7.57
    10 5 -2 4.66
    -10 5 2 3.9
    -9 5 2 50.24
    9 5 -2 42.35
    -8 5 2 53.76
    8 5 -2 45.89
    8 5 -2 51.64
    -7 -5 2 85.51
    7 -5 -2 106.81
    -6 -5 2 333.63
    6 -5 -2 394
    -5 -5 2 -0.01
    5 -5 -2 1.71
    -4 -5 2 6.7
    4 -5 -2 3.65
    3 -5 -2 213.94
    3 5 -2 213.3
    -3 -5 2 222.36
    2 -5 -2 215.93
    2 5 -2 221.53
    -2 -5 2 212.03
    1 -5 -2 61.19
    1 -5 -2 60.9
    -1 -5 2 59.91
    0 -5 -2 144.47
    0 -5 -2 148.62
    -1 -5 -2 33.35
    -1 -5 -2 32.21
    -1 -5 -2 31.62
    -2 -5 -2 92.41
    -2 -5 -2 86.16
    -2 -5 -2 88.95
    -3 -5 -2 637.03
    -4 -5 -2 44.87
    -5 -5 -2 185.26
    -6 -5 -2 30.15
    -7 -5 -2 120.6
    -7 5 -2 128.27
    7 -5 2 108.47
    -8 5 -2 0.24
    8 5 2 0.61
    9 5 2 144.63
    -9 5 -2 152.1
    -10 5 -2 29.16
    10 5 2 26.71
    -11 5 -2 14.87
    11 5 2 13.94
    -12 5 -2 23.74
    12 5 2 22.13
    12 6 -2 -0.46
    -12 6 2 -0.41
    -11 6 2 0.38
    11 6 -2 1.45
    -10 6 2 3.93
    10 6 -2 3.79
    -9 6 2 112.33
    9 6 -2 92.74
    8 6 -2 2.02
    8 6 -2 0.96
    7 6 -2 0.27
    7 6 -2 0.23
    6 -6 -2 78.51
    5 -6 -2 7.78
    4 -6 -2 36.64
    3 6 -2 984.98
    3 -6 -2 920.09
    2 6 -2 74.26
    2 -6 -2 71.56
    1 -6 -2 -0.09
    1 -6 -2 -0.19
    0 -6 -2 50.64
    0 -6 -2 49
    -1 -6 -2 8.29
    -1 -6 -2 10.4
    -2 -6 -2 571.14
    -2 -6 -2 641.77
    -3 -6 -2 98.02
    -4 -6 -2 77.52
    -5 -6 -2 32.04
    -6 -6 -2 7.72
    7 6 2 37.27
    -7 6 -2 41.56
    -8 6 -2 51.16
    8 6 2 50.69
    -9 6 -2 108.14
    9 6 2 102.2
    -10 6 -2 7.45
    10 6 2 8.12
    11 6 2 21.5
    12 6 2 -0.68
    -12 6 -2 0.25
    12 -7 -2 -0.13
    12 7 -2 0.42
    11 7 -2 1.3
    10 7 -2 8.18
    9 7 -2 47.47
    9 7 -2 41.21
    8 7 -2 0.54
    8 7 -2 1.22
    7 7 -2 1.95
    7 7 -2 2.01
    6 7 -2 34.61
    6 7 -2 35.83
    6 -7 -2 39.62
    5 -7 -2 1.36
    4 -7 -2 16.97
    3 -7 -2 289.16
    2 7 -2 298.07
    2 -7 -2 276.89
    1 -7 -2 -0.29
    1 -7 -2 0.22
    0 -7 -2 4.46
    0 -7 -2 4.8
    -1 -7 -2 225.79
    -1 -7 -2 221.33
    -2 -7 -2 -0.29
    -3 -7 -2 7.78
    -4 -7 -2 175.37
    -5 -7 -2 15.97
    6 7 2 315.04
    7 7 2 70.06
    8 7 2 23.12
    9 7 2 102.35
    10 7 2 1.25
    -11 7 -2 9.49
    11 7 2 9.3
    -12 7 -2 33.25
    12 7 2 35.96
    11 -8 -2 11.26
    11 8 -2 10.32
    10 8 -2 1.05
    10 -8 -2 0.61
    9 8 -2 12.12
    9 8 -2 12.43
    8 8 -2 2.17
    8 8 -2 1.49
    7 8 -2 32.67
    7 8 -2 38.18
    6 8 -2 4.93
    6 8 -2 4.54
    5 8 -2 24.99
    5 -8 -2 29.05
    4 -8 -2 68.17
    3 -8 -2 13.7
    2 -8 -2 73.56
    1 -8 -2 0.01
    1 -8 -2 0.95
    0 -8 -2 306.49
    0 -8 -2 298.64
    -1 -8 -2 -0.19
    -1 -8 -2 0.91
    -2 -8 -2 -1.51
    -3 -8 -2 2.74
    -4 -8 -2 3.49
    -5 -8 -2 2.54
    6 8 2 81.53
    6 8 2 76.08
    7 8 2 170.76
    7 8 2 176.64
    8 8 2 52.75
    9 8 2 -0.01
    10 8 2 6.96
    -10 8 -2 6.48
    11 8 2 0.18
    11 -9 -2 6.5
    11 9 -2 6.49
    10 9 -2 0.43
    10 -9 -2 0.75
    9 9 -2 12.35
    9 9 -2 12.45
    9 -9 -2 14.6
    8 9 -2 2.05
    8 -9 -2 1.82
    8 9 -2 1.87
    7 -9 -2 0.44
    7 9 -2 -0.07
    7 9 -2 0.8
    6 -9 -2 6.4
    6 9 -2 4.78
    6 9 -2 6.82
    5 9 -2 52.17
    5 -9 -2 61.71
    4 9 -2 132.14
    4 -9 -2 140.2
    3 -9 -2 31.81
    2 -9 -2 112.02
    1 -9 -2 1.09
    0 -9 -2 33.81
    0 -9 -2 34.98
    -1 -9 -2 -0.84
    -2 -9 -2 4.44
    -3 -9 -2 32.61
    -4 -9 -2 0.19
    4 9 2 0.48
    -5 -9 -2 3.22
    5 9 2 4.18
    6 9 2 147.04
    6 9 2 129.61
    7 9 2 2.32
    7 9 2 2.3
    8 9 2 8.71
    8 9 2 7.23
    9 9 2 6.95
    10 9 2 0.22
    11 9 2 9.5
    10 -10 -2 1.66
    10 10 -2 4.02
    9 -10 -2 6.59
    9 10 -2 8.13
    9 10 -2 7.12
    8 10 -2 0.67
    8 10 -2 0.3
    8 -10 -2 0.69
    7 -10 -2 4.03
    7 10 -2 3.91
    7 10 -2 3.82
    6 -10 -2 3.08
    6 10 -2 2.53
    6 10 -2 3.38
    5 10 -2 101.91
    5 -10 -2 108.35
    4 -10 -2 160.31
    4 10 -2 147.59
    3 10 -2 44.33
    3 -10 -2 51.89
    2 -10 -2 29.25
    2 10 -2 28.98
    1 -10 -2 55.16
    1 10 -2 55.93
    0 -10 -2 6.34
    0 10 -2 7.65
    0 -10 -2 8.14
    1 10 2 185.2
    -1 -10 -2 174.23
    2 10 2 139.49
    -2 -10 -2 135.12
    -3 -10 -2 82.97
    3 10 2 82.78
    -4 -10 -2 11.59
    4 10 2 12.7
    -5 -10 -2 0.29
    5 10 2 0.58
    6 10 2 28.31
    6 10 2 24.01
    7 10 2 24.38
    7 10 2 21.83
    8 10 2 1.59
    8 10 2 1.57
    9 10 2 0.38
    10 10 2 -0.16
    9 11 -2 0.08
    8 11 -2 -0.47
    8 11 -2 0.05
    7 -11 -2 2.07
    7 11 -2 2.81
    7 11 -2 2.37
    6 11 -2 1.11
    6 -11 -2 1.05
    5 -11 -2 3.33
    5 11 -2 2.72
    4 -11 -2 25.41
    4 11 -2 23.9
    3 11 -2 37.28
    3 -11 -2 41.96
    2 -11 -2 38.2
    2 11 -2 36.62
    1 -11 -2 1.69
    1 11 -2 0.5
    0 -11 -2 7.98
    0 11 -2 8.11
    -1 -11 -2 41.57
    -1 11 -2 37.74
    1 11 2 42
    -2 -11 -2 31.79
    2 11 2 30.86
    -3 -11 -2 4.83
    3 11 2 3.72
    -4 -11 -2 -0.21
    4 11 2 0.46
    5 11 2 1.33
    -5 -11 -2 1.97
    5 11 2 2.78
    6 11 2 3.77
    6 11 2 4.48
    7 11 2 6.15
    7 11 2 6.14
    8 11 2 5.22
    9 11 2 6.37
    10 11 2 12.18
    8 12 -2 1.46
    7 12 -2 15.99
    6 12 -2 9.44
    5 12 -2 1.08
    4 12 -2 16.56
    3 12 -2 68.89
    2 12 -2 11.63
    1 12 -2 27.25
    0 12 2 -0.57
    0 -12 -2 0.5
    0 12 -2 1.22
    -1 12 -2 55.42
    1 12 2 60.42
    -1 -12 -2 62.98
    -2 -12 -2 25.5
    2 12 2 25.25
    -2 12 -2 22.19
    -3 -12 -2 15.19
    3 12 2 12.22
    -4 -12 -2 3.78
    4 12 2 3.98
    5 12 2 0.84
    5 12 2 0.41
    6 12 2 3.73
    6 12 2 4.74
    7 12 2 9.92
    7 12 2 11.02
    8 12 2 18.4
    9 12 2 1.22
    7 13 -2 1.3
    6 13 -2 1.84
    5 13 -2 5.65
    4 13 -2 0
    3 13 -2 17.24
    2 13 -2 3.81
    -1 13 2 -0.41
    1 13 -2 -0.72
    0 13 -2 3.76
    0 13 2 1.98
    -1 13 -2 1.64
    1 13 2 1.07
    2 13 2 10.83
    -2 13 -2 11.64
    3 13 2 5.83
    -3 13 -2 4.73
    4 13 2 12.74
    4 13 2 12.54
    -4 13 -2 10.8
    5 13 2 1.05
    -5 13 -2 1.09
    5 13 2 0.12
    6 13 2 -0.32
    6 13 2 0
    7 13 2 20.71
    7 13 2 19.96
    8 13 2 19.64
    7 14 -2 2.47
    -7 14 2 2.77
    6 14 -2 0.37
    5 14 -2 0.39
    -4 14 2 -0.25
    4 14 -2 0.35
    3 14 -2 1.53
    -3 14 2 -0.05
    2 14 -2 9.51
    -2 14 2 8.04
    -1 14 2 2.78
    1 14 -2 2.32
    0 14 2 27.84
    0 14 -2 27.24
    -1 14 -2 1.12
    1 14 2 0.87
    -2 14 -2 47.9
    2 14 2 50.21
    -3 14 -2 -0.49
    3 14 2 0.34
    3 14 2 0.46
    -4 14 -2 1.5
    4 14 2 1.11
    4 14 2 0.75
    5 14 2 0.23
    5 14 2 1.07
    6 14 2 -0.4
    6 14 2 0.6
    -5 15 2 1.92
    5 15 -2 1.89
    -4 15 2 1.14
    4 15 -2 1.11
    -3 15 2 16.1
    3 15 -2 15.79
    -2 15 2 1.15
    2 15 -2 1.72
    -1 15 2 62.42
    1 15 -2 58.28
    0 15 2 32.32
    0 15 -2 28.78
    1 15 2 4.58
    -1 15 -2 3.65
    -2 15 -2 0.26
    2 15 2 0.19
    2 15 2 0.49
    -3 15 -2 1.28
    3 15 2 1.67
    3 15 2 0.81
    4 15 2 16.44
    4 15 2 15.95
    -2 16 2 39.79
    -1 16 2 9.05
    1 16 -2 8.23
    0 16 -2 4.36
    0 16 2 3.41
    1 16 2 26.97
    -13 0 3 -0.04
    13 0 -3 0.04
    12 0 -3 -0.1
    11 0 -3 -0.78
    10 0 -3 0.12
    9 0 -3 0.06
    8 0 -3 -0.22
    7 0 -3 1.71
    7 0 -3 1.18
    6 0 -3 -0.04
    5 0 -3 0.44
    4 0 -3 0.18
    3 0 -3 0.24
    3 0 -3 0.49
    2 0 -3 0.52
    2 0 -3 0.04
    1 0 -3 0.14
    0 0 -3 -0.23
    0 0 -3 0.58
    1 0 3 0.04
    -1 0 -3 0.23
    -1 0 -3 0.41
    2 0 3 -0.3
    -2 0 -3 0.73
    3 0 3 0.55
    4 0 3 -0.23
    5 0 3 0.13
    6 0 3 -0.14
    7 0 3 -2.83
    8 0 3 -0.01
    -8 0 -3 0.85
    -9 0 -3 -0.44
    -10 0 -3 0.35
    -11 0 -3 -0.56
    -12 0 -3 0.3
    -12 0 -3 -0.1
    -13 0 -3 -0.16
    -13 -1 3 2.31
    -13 1 3 2.76
    13 1 -3 3.08
    12 -1 -3 0.64
    12 1 -3 0.35
    11 -1 -3 56.03
    11 1 -3 49.54
    10 1 -3 2.79
    10 -1 -3 2.59
    9 -1 -3 25.48
    9 1 -3 24.61
    8 -1 -3 145.33
    8 1 -3 147.1
    7 -1 -3 180.44
    7 1 -3 175.68
    7 -1 -3 207.78
    6 -1 -3 223.84
    6 -1 -3 246.63
    5 -1 -3 279.17
    5 -1 -3 301.03
    4 -1 -3 41.69
    4 -1 -3 43.75
    4 1 -3 45.01
    3 1 -3 51.1
    3 -1 -3 49.1
    3 -1 -3 47.17
    2 -1 -3 1396.66
    2 -1 -3 1363.7
    2 -1 -3 1387.64
    1 -1 -3 366.74
    1 -1 -3 378.15
    0 -1 -3 1384.38
    0 1 -3 1400.06
    0 -1 3 1380.88
    0 1 -3 1375.06
    -1 -1 -3 252.17
    -1 1 -3 268.91
    -1 -1 -3 266.94
    -1 1 -3 246.14
    -2 -1 -3 170.5
    -2 -1 -3 171.95
    -3 -1 -3 171.47
    -3 -1 -3 185.32
    3 -1 3 190.55
    3 1 3 195.7
    4 1 3 1504.83
    4 -1 3 1692.61
    5 -1 3 67.07
    5 1 3 72.66
    6 -1 3 477.16
    6 1 3 452.24
    7 1 3 123.3
    7 -1 3 118.9
    -8 1 -3 0.76
    8 -1 3 3.34
    -9 1 -3 30.61
    -9 -1 -3 32.62
    -10 -1 -3 58.52
    -10 1 -3 54.7
    -11 1 -3 8.59
    -11 -1 -3 10.01
    -12 -1 -3 41.12
    -12 1 -3 40.7
    -12 1 -3 37
    -12 -1 -3 41.99
    -13 1 -3 6.72
    -13 2 3 -0.46
    13 2 -3 0.02
    -13 -2 3 -0.33
    -12 2 3 9.77
    12 2 -3 9.01
    12 -2 -3 9.41
    11 -2 -3 12.33
    11 2 -3 10.71
    10 2 -3 0.01
    10 -2 -3 0.15
    9 -2 -3 68.9
    9 2 -3 68.68
    8 2 -3 1.16
    8 -2 -3 0.31
    7 -2 -3 -1.06
    7 -2 -3 1.35
    -7 -2 3 0.68
    6 -2 -3 288.99
    -6 -2 3 246.91
    6 -2 -3 268.66
    5 -2 -3 16.02
    5 -2 -3 13.65
    4 -2 -3 9.72
    4 -2 -3 11.5
    4 2 -3 10.64
    4 -2 -3 8.24
    3 -2 -3 10.26
    3 -2 -3 9.11
    3 2 -3 7.19
    2 -2 -3 361.54
    2 2 -3 343.17
    -2 -2 3 336.52
    1 2 -3 866.47
    -1 -2 3 842.21
    1 -2 -3 846.12
    0 -2 -3 656.1
    0 2 -3 680.76
    -1 2 -3 67.61
    -1 -2 -3 60.93
    -1 -2 -3 64.26
    -1 2 -3 67.54
    -1 -2 -3 62.5
    -2 -2 -3 12.06
    -2 -2 -3 12.7
    -2 2 -3 11.49
    -3 -2 -3 540.8
    -4 -2 -3 416.91
    -5 -2 -3 38.16
    5 -2 3 50.48
    -6 -2 -3 152.23
    6 -2 3 188.68
    -7 -2 -3 17.66
    7 -2 3 23.73
    -8 2 -3 117.98
    -9 2 -3 209.5
    -10 2 -3 52.92
    -11 2 -3 0.98
    -12 2 -3 5.56
    -12 2 -3 4.55
    -13 2 -3 6.41
    -13 -3 3 12.56
    13 3 -3 13.73
    -13 3 3 14.17
    -12 3 3 4.51
    12 3 -3 5.18
    -11 3 3 6.76
    11 3 -3 6.02
    10 -3 -3 0.72
    10 3 -3 -0.11
    9 3 -3 1.98
    9 -3 -3 2.1
    8 3 -3 6.34
    8 -3 -3 5.71
    -7 -3 3 393.69
    7 -3 -3 383.61
    -6 -3 3 1.81
    6 -3 -3 0.35
    5 -3 -3 87.73
    5 -3 -3 92.72
    -5 -3 3 81.48
    4 3 -3 33.39
    -4 -3 3 30.26
    4 -3 -3 35.35
    3 3 -3 55.19
    3 -3 -3 58.21
    -3 -3 3 63.86
    -2 -3 3 327.26
    2 3 -3 349.16
    -2 -3 3 337.7
    2 -3 -3 331.04
    1 3 -3 565.91
    -1 -3 3 568.89
    1 -3 -3 547.13
    1 -3 -3 533.45
    0 3 -3 99.81
    0 -3 -3 91.42
    0 -3 -3 90.33
    -1 -3 -3 448.75
    -1 -3 -3 467.81
    -2 -3 -3 1.41
    -2 -3 -3 2.22
    -3 -3 -3 67.08
    -4 -3 -3 71.3
    -5 -3 -3 142.22
    -6 -3 -3 151.04
    6 -3 3 162.89
    -7 -3 -3 1.55
    7 -3 3 0.91
    8 3 3 415.41
    -8 3 -3 384.82
    9 3 3 37.5
    -9 3 -3 33.84
    -10 3 -3 8.63
    10 3 3 8.92
    -11 3 -3 107.25
    -12 3 -3 2.91
    -13 3 -3 8
    -13 -4 3 15.77
    13 4 -3 15.4
    -12 4 3 0.12
    12 4 -3 -0.26
    -11 4 3 21.12
    11 4 -3 21.41
    10 4 -3 0.6
    -10 4 3 -0.21
    9 4 -3 0.77
    8 4 -3 6.01
    8 -4 -3 7.76
    -7 -4 3 1.56
    7 -4 -3 -0.5
    -6 -4 3 229.76
    6 -4 -3 265.64
    6 -4 -3 263.21
    5 4 -3 246.92
    -5 -4 3 226.24
    5 -4 -3 251.85
    -4 -4 3 422.56
    4 4 -3 424.35
    4 -4 -3 412.27
    3 -4 -3 122.58
    -3 -4 3 126.6
    3 4 -3 122.4
    2 4 -3 8.01
    2 -4 -3 8.75
    1 -4 -3 165.98
    1 -4 -3 167.38
    0 -4 -3 97.2
    0 -4 -3 102.7
    0 -4 -3 104.88
    -1 -4 -3 29.12
    -1 4 -3 31.96
    -1 -4 -3 29.47
    -2 -4 -3 256.96
    -2 -4 -3 259.81
    -3 -4 -3 66.18
    -4 -4 -3 52.47
    -5 -4 -3 11.03
    -6 -4 -3 18.91
    6 -4 3 17.84
    7 -4 3 5.62
    -7 -4 -3 6.07
    8 4 3 77.92
    -8 4 -3 79.8
    9 4 3 345.8
    -9 4 -3 315.73
    10 4 3 84.9
    -10 4 -3 76.49
    11 4 3 37.35
    -11 4 -3 39.01
    -12 4 -3 5.78
    -13 4 -3 1.11
    12 5 -3 16.15
    -12 5 3 15.95
    -11 5 3 19.4
    11 5 -3 17.28
    -10 5 3 7.9
    10 5 -3 6.83
    -9 5 3 50.44
    9 5 -3 42.62
    8 5 -3 53.15
    8 5 -3 52.29
    7 5 -3 70.01
    7 -5 -3 73.84
    7 5 -3 76.78
    -6 -5 3 133.65
    6 -5 -3 146.08
    6 -5 -3 159
    5 -5 -3 72.39
    -5 -5 3 51.6
    4 5 -3 87.59
    4 -5 -3 86.64
    3 5 -3 197.72
    3 -5 -3 187.18
    2 -5 -3 8.83
    2 5 -3 4.88
    1 -5 -3 36.26
    1 -5 -3 37.35
    0 -5 -3 71.92
    0 -5 -3 74.82
    -1 -5 -3 384.38
    -1 -5 -3 397.02
    -2 -5 -3 384.06
    -2 -5 -3 408.09
    -3 -5 -3 205.16
    -3 -5 -3 220.13
    -4 -5 -3 412.59
    -5 -5 -3 107.78
    -6 -5 -3 8.17
    7 5 3 30.09
    -7 5 -3 30.75
    -8 5 -3 1.71
    8 5 3 1.59
    -9 5 -3 0.94
    9 5 3 0.28
    10 5 3 0.38
    11 5 3 16.63
    -11 5 -3 16.19
    -12 5 -3 13.96
    12 5 3 13.63
    12 6 -3 2.4
    11 6 -3 24.58
    10 6 -3 14.97
    9 6 -3 1.36
    8 6 -3 37.75
    8 6 -3 38.53
    7 6 -3 62.23
    7 6 -3 62.66
    6 -6 -3 47
    5 -6 -3 53.3
    4 -6 -3 3.14
    3 6 -3 347.48
    3 -6 -3 339.37
    2 6 -3 92.8
    2 -6 -3 94.82
    1 -6 -3 7.03
    1 -6 -3 7.62
    0 -6 -3 8.66
    0 -6 -3 9.94
    -1 -6 -3 25.52
    -1 -6 -3 25.31
    -1 -6 -3 26.2
    -2 -6 -3 27.44
    -2 -6 -3 28.22
    -3 -6 -3 23.87
    -4 -6 -3 6.58
    -5 -6 -3 88.67
    -6 -6 -3 405.38
    -6 -6 -3 437.71
    -7 6 -3 6.13
    7 6 3 7.02
    8 6 3 15.21
    9 6 3 4.51
    10 6 3 21.33
    11 6 3 1.3
    -11 6 -3 1.29
    12 6 3 0.66
    -12 6 -3 0.09
    12 -7 -3 18.77
    12 7 -3 17.41
    11 -7 -3 3.37
    11 7 -3 3.17
    10 7 -3 6.6
    9 7 -3 0.45
    8 7 -3 17.76
    8 7 -3 19.4
    7 7 -3 12.09
    7 7 -3 12.98
    6 7 -3 46.02
    6 7 -3 39.96
    5 -7 -3 -0.45
    4 -7 -3 26.3
    3 -7 -3 27.4
    2 7 -3 -0.3
    2 -7 -3 0.92
    1 -7 -3 33.06
    1 -7 -3 27.66
    0 -7 -3 -0.12
    0 -7 -3 -0.43
    -1 -7 -3 18.52
    -1 -7 -3 19.95
    -2 -7 -3 82.78
    -3 -7 -3 26.75
    -4 -7 -3 25.66
    -5 -7 -3 105.38
    -6 -7 -3 109.44
    6 7 3 110.07
    7 7 3 6.01
    8 7 3 36.07
    9 7 3 2.38
    -9 7 -3 4.26
    -10 7 -3 1.91
    10 7 3 0.63
    11 7 3 27.44
    -11 7 -3 25.06
    11 -8 -3 13.71
    11 8 -3 13.46
    10 -8 -3 1.09
    10 8 -3 1.63
    9 -8 -3 25.39
    9 8 -3 23.24
    8 8 -3 6.17
    8 8 -3 4.08
    7 8 -3 91.02
    7 8 -3 81.13
    6 8 -3 9.08
    6 -8 -3 8.06
    5 -8 -3 16.11
    5 8 -3 14.05
    4 -8 -3 53.56
    3 -8 -3 -0.19
    2 8 -3 8.61
    2 -8 -3 7.39
    1 -8 -3 14.68
    1 -8 -3 14.5
    0 -8 -3 24.03
    0 -8 -3 19.16
    -1 -8 -3 64.3
    -1 -8 -3 65.34
    -2 -8 -3 1.64
    -3 -8 -3 16.85
    -4 -8 -3 17.83
    -4 -8 -3 14.47
    -5 -8 -3 41.62
    -6 -8 -3 39.69
    6 8 3 39.13
    7 8 3 8.51
    8 8 3 0.31
    9 8 3 56.36
    -9 8 -3 61.08
    -10 8 -3 6.78
    10 8 3 6.51
    11 8 3 11.04
    11 -9 -3 12.03
    10 9 -3 0.4
    10 -9 -3 0.37
    9 9 -3 5.45
    9 -9 -3 6.05
    8 9 -3 -0.63
    8 -9 -3 -0.29
    8 9 -3 -0.66
    7 -9 -3 3.79
    7 9 -3 3.4
    7 9 -3 2.42
    6 -9 -3 30.29
    6 9 -3 28.74
    5 9 -3 0.6
    5 -9 -3 1.2
    4 9 -3 28.71
    4 -9 -3 28.8
    3 9 -3 132.1
    3 -9 -3 133.4
    2 -9 -3 11.87
    1 -9 -3 38.25
    0 -9 -3 1.54
    0 -9 -3 2.54
    -1 -9 -3 0.55
    -2 -9 -3 23.07
    -3 -9 -3 12.42
    3 9 3 13.57
    -4 -9 -3 53.38
    -5 -9 -3 1.77
    6 9 3 14.81
    7 9 3 3.08
    8 9 3 27.09
    9 9 3 2.19
    10 9 3 17.59
    10 -10 -3 23.37
    9 -10 -3 0.51
    9 10 -3 1.69
    8 -10 -3 6.91
    8 10 -3 7.81
    7 -10 -3 -0.3
    7 10 -3 -0.39
    6 -10 -3 1.84
    6 10 -3 0.82
    5 -10 -3 0.54
    5 10 -3 0.49
    4 10 -3 20.6
    4 -10 -3 24.15
    3 -10 -3 0.32
    3 10 -3 0.02
    2 10 -3 9.77
    2 -10 -3 11.92
    1 -10 -3 33.24
    1 10 -3 33.78
    0 -10 -3 0.72
    0 10 -3 0.58
    -1 -10 -3 18.19
    1 10 3 18.34
    -1 10 -3 19.15
    -2 -10 -3 129.09
    2 10 3 136.08
    -3 -10 -3 4.56
    3 10 3 7.17
    -4 -10 -3 113.97
    4 10 3 133.28
    -5 -10 -3 48.73
    6 10 3 13.46
    7 10 3 0.45
    8 10 3 0.2
    9 10 3 24.4
    10 10 3 1.17
    9 -11 -3 13.74
    8 11 -3 18.84
    8 -11 -3 19.26
    7 -11 -3 0.73
    7 11 -3 -0.08
    6 -11 -3 8.89
    6 11 -3 7.06
    5 -11 -3 1.64
    5 11 -3 -0.17
    4 -11 -3 1.25
    4 11 -3 1.96
    3 -11 -3 1.73
    3 11 -3 2.1
    2 -11 -3 0.68
    2 11 -3 1.42
    1 11 -3 2.21
    1 -11 -3 2.51
    0 -11 -3 196.64
    0 11 -3 189.62
    -1 -11 -3 146.68
    -1 11 -3 137.84
    1 11 3 150.45
    -2 -11 -3 32.08
    2 11 3 34.17
    -2 11 -3 35.07
    -3 -11 -3 24.82
    3 11 3 27.4
    4 11 3 2.8
    -4 -11 -3 1.96
    -5 -11 -3 0.27
    5 11 3 0.72
    6 11 3 3.92
    7 11 3 36.32
    8 11 3 31.64
    9 11 3 8.54
    8 -12 -3 0.09
    8 12 -3 0.53
    7 -12 -3 -0.39
    7 12 -3 0.3
    6 -12 -3 -0.15
    6 12 -3 0.57
    5 -12 -3 16.28
    5 12 -3 15.68
    4 12 -3 13.34
    4 -12 -3 14.3
    3 12 -3 6.36
    3 -12 -3 6.4
    2 -12 -3 -0.21
    2 12 -3 0.25
    1 12 -3 24.47
    1 -12 -3 27.2
    0 -12 -3 135.22
    0 12 -3 128.58
    0 12 3 131.11
    -1 -12 -3 0.71
    -1 12 -3 -0.36
    1 12 3 0.65
    -2 -12 -3 14.93
    2 12 3 12.54
    -2 12 -3 13.17
    -3 -12 -3 48.56
    3 12 3 50.27
    -4 -12 -3 15.44
    4 12 3 15.93
    5 12 3 1.04
    5 12 3 0.69
    6 12 3 25.39
    7 12 3 2.98
    8 12 3 2.05
    7 13 -3 4.9
    6 13 -3 0.15
    5 -13 -3 3.69
    5 13 -3 4.64
    4 -13 -3 0.96
    4 13 -3 0.57
    3 -13 -3 -0.44
    3 13 -3 -0.59
    2 -13 -3 12.91
    2 13 -3 9.88
    1 -13 -3 16.77
    -1 13 3 15.92
    1 13 -3 14.85
    0 -13 -3 2.71
    0 13 -3 3.71
    0 13 3 2.74
    -1 -13 -3 18.04
    -1 13 -3 17.08
    1 13 3 15.91
    -2 -13 -3 53.64
    -2 13 -3 50.51
    2 13 3 50.99
    -3 -13 -3 -0.46
    3 13 3 0.57
    4 13 3 3.2
    4 13 3 3.72
    5 13 3 7.38
    5 13 3 8.82
    6 13 3 8.2
    7 13 3 1.28
    6 14 -3 1.48
    -6 14 3 2.26
    5 14 -3 3.51
    4 14 -3 -0.56
    -4 14 3 -0.19
    3 14 -3 7.24
    -3 14 3 9
    2 14 -3 12.21
    -2 14 3 10.36
    -1 14 3 2.44
    1 14 -3 1.24
    0 14 -3 0.14
    0 14 3 -0.15
    -1 -14 -3 2.4
    -1 14 -3 0.92
    1 14 3 1.53
    -2 -14 -3 -0.38
    -2 14 -3 0.7
    2 14 3 0.65
    3 14 3 8.57
    4 14 3 0.05
    4 14 3 0.84
    5 14 3 0.08
    6 14 3 1.46
    -4 15 3 4.27
    4 15 -3 3.18
    3 15 -3 0.5
    -3 15 3 1
    2 15 -3 0.02
    -2 15 3 -0.02
    -1 15 3 0.7
    1 15 -3 1.28
    0 15 -3 5.54
    0 15 3 6.92
    1 15 3 0.98
    -1 15 -3 -0.25
    2 15 3 3.7
    2 15 3 1.96
    3 15 3 1.18
    3 15 3 0.55
    4 15 3 0.18
    -13 0 4 0.3
    13 0 -4 1.12
    12 0 -4 0.28
    11 0 -4 31.95
    10 0 -4 5.28
    9 0 -4 0.14
    8 0 -4 244.85
    8 0 -4 238.19
    7 0 -4 6.11
    7 0 -4 7.46
    6 0 -4 0.45
    6 0 -4 0.71
    5 0 -4 4.44
    5 0 -4 3.89
    4 0 -4 367.96
    3 0 -4 1705.6
    3 0 -4 1779.47
    2 0 -4 125.9
    2 0 -4 126.43
    1 0 -4 807.25
    1 0 -4 805.55
    1 0 -4 847.67
    0 0 -4 13.24
    0 0 -4 14.49
    0 0 -4 12.06
    0 0 -4 12.39
    -1 0 -4 33.43
    -1 0 -4 34.31
    -1 0 -4 38.69
    -2 0 -4 24.23
    -2 0 -4 22.65
    2 0 4 27.64
    -3 0 -4 99.21
    3 0 4 110.19
    -4 0 -4 319.56
    4 0 4 377.85
    -5 0 -4 217.27
    5 0 4 262.78
    -6 0 -4 7.27
    -7 0 -4 12.65
    -8 0 -4 77.69
    -9 0 -4 151.99
    -10 0 -4 16.92
    -11 0 -4 92.63
    -11 0 -4 91.91
    -12 0 -4 1.15
    -13 1 4 -0.02
    -13 -1 4 -0.12
    13 -1 -4 0.29
    13 1 -4 0.32
    12 -1 -4 0.23
    12 1 -4 -0.27
    11 -1 -4 3.1
    11 1 -4 3.74
    10 -1 -4 26.59
    10 1 -4 28.78
    9 -1 -4 22.87
    9 1 -4 22.18
    8 1 -4 13.76
    8 -1 -4 12.77
    8 -1 -4 13.52
    7 -1 -4 -0.03
    7 -1 -4 -0.52
    6 -1 -4 35.14
    6 -1 -4 34.23
    5 -1 -4 251.49
    5 -1 -4 274.94
    4 1 -4 268.25
    4 -1 -4 271.49
    4 -1 -4 284.95
    3 1 -4 173.15
    3 -1 -4 177.66
    3 -1 -4 179.71
    2 -1 -4 618.39
    2 1 -4 613.74
    2 -1 -4 635.66
    1 -1 -4 171.25
    1 1 -4 170.91
    1 -1 -4 171.65
    1 -1 -4 171.21
    1 -1 -4 168.81
    0 1 -4 63.94
    0 -1 -4 66.34
    0 -1 -4 64.98
    0 1 -4 60.37
    0 -1 -4 62.18
    0 1 -4 63.39
    0 -1 4 68.8
    0 1 -4 69.63
    0 -1 -4 58.56
    -1 -1 -4 74.64
    -1 -1 -4 77.05
    -1 1 -4 75.41
    1 -1 4 77.75
    -1 1 -4 78.65
    -1 -1 -4 73.87
    -1 1 -4 78.89
    -2 1 -4 0.7
    -2 -1 -4 1.4
    2 -1 4 -0.02
    -2 -1 -4 0.51
    -3 1 -4 714.43
    -3 -1 -4 697.13
    4 -1 4 288.55
    4 1 4 272.95
    5 1 4 135.51
    5 -1 4 147.92
    6 -1 4 12.91
    -6 -1 -4 10.63
    -7 -1 -4 23.66
    -8 1 -4 112.71
    -9 1 -4 0.34
    -10 1 -4 0.47
    -10 -1 -4 1.32
    -11 1 -4 14.21
    -11 -1 -4 16.86
    -11 1 -4 17.63
    -12 1 -4 4.97
    -12 -1 -4 4.92
    -13 2 4 -0.23
    -13 -2 4 -0.27
    13 2 -4 -0.2
    -12 2 4 7.09
    12 -2 -4 6.72
    12 2 -4 7.7
    11 2 -4 0.01
    11 -2 -4 0.53
    10 -2 -4 51.27
    10 -2 -4 47.74
    10 2 -4 47.52
    9 2 -4 24
    9 -2 -4 22.95
    8 -2 -4 34.63
    8 2 -4 32.64
    -7 -2 4 48.32
    7 -2 -4 55.07
    -6 -2 4 20.25
    6 -2 -4 25.79
    6 -2 -4 25.75
    5 -2 -4 9.7
    5 -2 -4 10.77
    -5 -2 4 6.21
    4 2 -4 214.98
    4 -2 -4 206.81
    4 -2 -4 211.62
    3 2 -4 349.19
    3 -2 -4 350.38
    3 -2 -4 338.59
    -3 -2 4 357.36
    2 2 -4 144.69
    -2 -2 4 148.34
    2 -2 -4 151.77
    1 -2 -4 4.04
    1 2 -4 3.69
    -1 -2 4 4.19
    0 -2 -4 188.5
    0 -2 -4 204.18
    0 2 -4 189.2
    0 -2 -4 193.68
    0 2 -4 209.13
    -1 -2 -4 86.52
    -1 2 -4 87.58
    -1 -2 -4 84.88
    -2 -2 -4 77.94
    -2 -2 -4 80.14
    -3 -2 -4 2159.59
    -4 -2 -4 166.53
    4 -2 4 199.91
    -5 -2 -4 121.43
    5 -2 4 158.66
    -6 -2 -4 41.94
    6 -2 4 50.06
    -7 -2 -4 37.22
    -8 2 -4 384.27
    -9 2 -4 0.97
    -10 2 -4 5.05
    -10 -2 -4 6.47
    -11 2 -4 3.77
    -12 2 -4 3.03
    13 3 -4 2.12
    -12 3 4 0.59
    12 3 -4 1.57
    -11 3 4 11.02
    11 -3 -4 12.62
    11 3 -4 14.4
    10 3 -4 0.8
    10 -3 -4 0.68
    9 -3 -4 106.67
    9 3 -4 89.98
    8 -3 -4 19.82
    8 -3 -4 18.75
    8 3 -4 18.06
    -7 -3 4 -0.73
    -6 -3 4 -0.06
    5 3 -4 25.65
    5 -3 -4 27.92
    -5 -3 4 19.34
    -4 -3 4 8.1
    4 3 -4 8.02
    4 -3 -4 7.77
    3 3 -4 17.87
    -3 -3 4 17.66
    -2 -3 4 5.55
    2 3 -4 4.13
    1 3 -4 11.81
    1 -3 -4 11.3
    0 3 -4 2.88
    0 -3 -4 1.86
    0 -3 -4 2.82
    -1 -3 -4 0.79
    -1 -3 -4 0.54
    -1 3 -4 1.01
    -2 -3 -4 158.52
    -2 -3 -4 177.57
    -3 -3 -4 71.56
    -3 -3 -4 69.05
    -4 -3 -4 38.89
    -5 -3 -4 16.53
    5 -3 4 21.72
    6 -3 4 149.04
    -6 -3 -4 126.96
    -7 3 -4 147.05
    -8 3 -4 -0.28
    -9 3 -4 2.1
    -10 3 -4 27.25
    -11 3 -4 1.46
    -12 3 -4 0.19
    13 -4 -4 0.79
    13 4 -4 0.18
    -12 4 4 2.29
    12 4 -4 1.85
    -11 4 4 4.4
    11 4 -4 4.2
    -10 4 4 6.09
    10 -4 -4 4.92
    10 4 -4 4.45
    9 -4 -4 12.12
    9 4 -4 12.03
    8 -4 -4 203.62
    8 4 -4 197.91
    7 -4 -4 22.06
    7 4 -4 21.8
    7 4 -4 23.02
    -6 -4 4 29.97
    5 4 -4 144.29
    -5 -4 4 127.53
    4 4 -4 0.59
    -4 -4 4 2.63
    3 4 -4 484.92
    -3 -4 4 508.45
    2 4 -4 2.09
    1 4 -4 109.19
    1 -4 -4 112.75
    0 -4 -4 4.46
    0 -4 -4 2.3
    -1 -4 -4 0.71
    -1 4 -4 1.13
    -2 -4 -4 11.61
    -2 -4 -4 9.71
    -2 4 -4 11.28
    -3 -4 -4 62.91
    -3 -4 -4 63.56
    -4 -4 -4 263.89
    -4 -4 -4 236.58
    -5 -4 -4 59.43
    -6 -4 -4 1.83
    6 -4 4 -0.09
    -7 4 -4 1.27
    -8 4 -4 73.11
    -9 4 -4 -1.08
    -10 4 -4 15.37
    -11 4 -4 0.83
    -12 4 -4 17.42
    12 5 -4 12.88
    11 5 -4 3.32
    10 5 -4 -0.19
    9 -5 -4 -0.12
    9 5 -4 0.26
    8 -5 -4 33.42
    8 5 -4 30.76
    7 5 -4 425.28
    7 -5 -4 425.31
    7 5 -4 416.54
    -6 -5 4 35.61
    -5 -5 4 92.7
    5 -5 -4 87.38
    4 -5 -4 17.43
    4 5 -4 17.18
    3 5 -4 117.71
    3 -5 -4 117.44
    2 5 -4 163.19
    2 -5 -4 164.08
    1 5 -4 34.95
    1 -5 -4 30.44
    0 -5 -4 164.62
    0 -5 -4 159.12
    -1 -5 -4 83.3
    -1 -5 -4 87.39
    -2 -5 -4 5.3
    -2 -5 -4 6.02
    -3 -5 -4 3.01
    -3 -5 -4 1.82
    -4 -5 -4 232.6
    -4 -5 -4 252.67
    -5 -5 -4 47.8
    -5 -5 -4 46.13
    -6 -5 -4 0.74
    -6 -5 -4 0.97
    7 5 4 14.65
    8 5 4 184.84
    9 5 4 0.68
    -9 5 -4 3.59
    10 5 4 8.7
    -10 5 -4 8.04
    -11 5 -4 1.57
    -12 5 -4 8.19
    12 6 -4 3.27
    12 -6 -4 3.29
    11 6 -4 5.26
    10 6 -4 4.93
    9 6 -4 14.73
    8 6 -4 0.23
    8 6 -4 0.97
    7 6 -4 22.59
    7 6 -4 23.61
    6 -6 -4 287.43
    6 6 -4 267.41
    5 -6 -4 288.05
    4 -6 -4 9.69
    4 6 -4 9.84
    3 6 -4 52.35
    3 -6 -4 55.47
    2 6 -4 3.86
    2 -6 -4 3.01
    1 6 -4 379.92
    1 -6 -4 389.12
    1 -6 -4 395.99
    0 -6 -4 166.39
    -1 -6 -4 6.61
    -1 -6 -4 6.65
    -2 -6 -4 246.61
    -2 -6 -4 272.96
    -3 -6 -4 0.9
    -3 -6 -4 -0.42
    -4 -6 -4 289.16
    -4 -6 -4 306
    -5 -6 -4 35.51
    -6 -6 -4 164.13
    6 6 4 176.92
    -6 6 -4 167.64
    7 6 4 1.11
    -7 6 -4 0.75
    8 6 4 1.42
    -8 6 -4 0.54
    -9 6 -4 10.81
    9 6 4 11.55
    10 6 4 116.87
    -10 6 -4 109.34
    -11 6 -4 -0.15
    -12 6 -4 1.72
    12 -7 -4 0.35
    11 7 -4 0.4
    11 -7 -4 0.15
    10 7 -4 1.62
    10 -7 -4 1.54
    9 7 -4 5.94
    8 7 -4 1.59
    8 7 -4 2.89
    7 7 -4 0.71
    6 7 -4 125.36
    5 -7 -4 1.23
    5 7 -4 -0.32
    4 -7 -4 1.55
    3 -7 -4 13.58
    3 7 -4 13.69
    2 7 -4 76.33
    2 -7 -4 83.28
    1 7 -4 149.95
    1 -7 -4 139.83
    1 -7 -4 157.42
    0 -7 -4 15.1
    -1 -7 -4 -0.1
    -2 -7 -4 53.53
    -3 -7 -4 0.09
    -4 -7 -4 267.26
    -5 -7 -4 264.36
    -6 -7 -4 4.53
    6 7 4 4.23
    -7 7 -4 64.31
    7 7 4 65.75
    -8 7 -4 4.83
    8 7 4 4.8
    -9 7 -4 1.55
    9 7 4 1.74
    -10 7 -4 -0.05
    10 7 4 -0.39
    11 7 4 30.24
    -11 7 -4 30.15
    11 -8 -4 -0.53
    11 8 -4 0
    10 8 -4 1.01
    10 -8 -4 1.32
    9 -8 -4 12.66
    9 8 -4 14.72
    8 -8 -4 24.73
    8 8 -4 21.95
    7 -8 -4 0.75
    7 8 -4 0.17
    6 -8 -4 1.46
    6 8 -4 1.79
    5 -8 -4 77.19
    5 8 -4 69.34
    4 -8 -4 65.88
    4 8 -4 71.08
    3 -8 -4 62.61
    2 -8 -4 9.86
    2 8 -4 10.53
    1 8 -4 30.34
    1 -8 -4 29.24
    1 -8 -4 33.59
    0 -8 -4 9.16
    -1 -8 -4 -2.22
    -2 -8 -4 1.09
    -3 -8 -4 8.55
    -4 -8 -4 0.5
    -5 -8 -4 360.8
    -6 -8 -4 341.79
    6 8 4 353.97
    7 8 4 14.29
    8 8 4 14.13
    -9 8 -4 1.64
    9 8 4 1.14
    10 8 4 0.74
    -10 8 -4 2.19
    10 -9 -4 0.01
    9 -9 -4 16.92
    8 9 -4 2.14
    8 -9 -4 0.58
    7 -9 -4 22.43
    7 9 -4 19.23
    6 -9 -4 35.94
    6 9 -4 34.23
    5 -9 -4 68.56
    5 9 -4 61.44
    4 -9 -4 16.75
    4 9 -4 15.83
    3 -9 -4 24.55
    3 9 -4 26.02
    2 9 -4 22.78
    2 -9 -4 23.56
    1 -9 -4 30.24
    0 -9 -4 5.1
    -1 -9 -4 23.79
    -2 -9 -4 151.67
    -3 -9 -4 2.47
    -4 -9 -4 2.53
    -5 -9 -4 97.19
    6 9 4 0.12
    7 9 4 1.62
    8 9 4 47.08
    9 9 4 27
    10 9 4 2.84
    10 -10 -4 39.24
    9 -10 -4 2.58
    8 -10 -4 1.39
    8 10 -4 2
    7 -10 -4 3.9
    7 10 -4 4.02
    6 -10 -4 36.78
    6 10 -4 30.75
    5 -10 -4 75.01
    5 10 -4 67.54
    4 -10 -4 58.51
    4 10 -4 53.37
    3 -10 -4 2.86
    3 10 -4 1.05
    2 -10 -4 0.86
    2 10 -4 0.99
    1 -10 -4 3.29
    1 10 -4 3.23
    0 -10 -4 3.31
    -1 -10 -4 27.27
    1 10 4 26.88
    -2 -10 -4 25.82
    -3 -10 -4 41.76
    -4 -10 -4 23.11
    -5 -10 -4 -0.7
    6 10 4 -0.12
    7 10 4 31.77
    8 10 4 1.62
    9 10 4 3.6
    9 -11 -4 2.98
    8 -11 -4 27.75
    7 -11 -4 0.26
    7 11 -4 0.58
    6 -11 -4 6.16
    6 11 -4 5.61
    5 -11 -4 6.62
    5 11 -4 4.99
    4 -11 -4 31.74
    4 11 -4 31.37
    3 -11 -4 1.38
    3 11 -4 1.27
    2 11 -4 28.17
    2 -11 -4 27.79
    1 -11 -4 23.89
    1 11 -4 27.14
    0 -11 -4 6.99
    0 11 4 8.85
    -1 -11 -4 24.88
    1 11 4 30.03
    -2 -11 -4 4.37
    2 11 4 6.04
    -3 -11 -4 5.8
    -4 -11 -4 2.69
    -5 -11 -4 6.01
    6 11 4 19.31
    7 11 4 1.34
    8 11 4 2.13
    9 11 4 27.81
    8 -12 -4 5.92
    7 -12 -4 7.77
    7 12 -4 6.93
    6 -12 -4 4
    6 12 -4 5.07
    5 -12 -4 11.4
    5 12 -4 12.17
    4 -12 -4 7.13
    4 12 -4 6.77
    3 -12 -4 0.87
    3 12 -4 2.35
    2 -12 -4 2.95
    2 12 -4 1.64
    1 -12 -4 0.33
    1 12 -4 0.15
    -1 12 4 1.13
    0 -12 -4 122.99
    0 12 4 128.19
    -1 -12 -4 92.78
    1 12 4 101.4
    -2 -12 -4 3.08
    2 12 4 3.07
    -3 -12 -4 0.26
    -4 -12 -4 1.5
    5 12 4 0.04
    6 12 4 1.57
    7 12 4 1.01
    8 12 4 0.26
    7 13 -4 0.68
    6 -13 -4 1.26
    6 13 -4 1.05
    5 -13 -4 0.55
    5 13 -4 0.19
    4 -13 -4 8.58
    4 13 -4 7.63
    3 -13 -4 5.28
    3 13 -4 3.83
    2 -13 -4 0.93
    2 13 -4 0.65
    -2 13 4 0.36
    1 -13 -4 0.4
    1 13 -4 -0.17
    -1 13 4 -0.62
    0 13 4 9.41
    0 -13 -4 8.93
    1 13 4 6.91
    -1 -13 -4 5.87
    -2 -13 -4 1.36
    2 13 4 1.7
    -3 -13 -4 1.82
    -4 -13 -4 4.43
    4 13 4 3.05
    5 13 4 1.28
    -6 -13 -4 14.45
    6 13 4 11.5
    7 13 4 4.87
    -6 14 4 2.26
    5 14 -4 6.27
    -5 14 4 5.58
    4 -14 -4 6.58
    4 14 -4 4.46
    -4 14 4 7.13
    3 -14 -4 0.24
    3 14 -4 -0.41
    -3 14 4 -0.07
    2 -14 -4 0
    2 14 -4 0.49
    -2 14 4 0.9
    1 -14 -4 1.58
    1 14 -4 2.66
    -1 14 4 1.36
    0 -14 -4 1.32
    0 14 4 1.52
    -1 -14 -4 23.88
    1 14 4 23.66
    -2 -14 -4 -0.44
    2 14 4 -0.1
    -3 -14 -4 1.38
    4 14 4 0.51
    5 14 4 0.26
    -3 15 4 4.42
    -2 15 4 21.66
    -1 15 4 3.13
    0 15 4 1.02
    1 15 4 0.09
    2 15 4 1.84
    3 15 4 0.08
    12 0 -5 0.11
    11 0 -5 0.35
    10 0 -5 -0.82
    9 0 -5 0
    8 0 -5 -0.03
    8 0 -5 0.41
    7 0 -5 -0.87
    6 0 -5 0.01
    5 0 -5 -0.48
    4 0 -5 -0.47
    3 0 -5 -1.34
    3 0 -5 -0.96
    2 0 -5 0.13
    2 0 -5 -0.41
    1 0 -5 -0.06
    1 0 -5 -0.06
    0 0 -5 0.73
    0 0 -5 1.08
    0 0 -5 -0.16
    0 0 -5 -0.18
    -1 0 -5 0.11
    -1 0 -5 0.03
    -2 0 -5 -0.25
    -2 0 -5 -0.16
    -2 0 -5 0.35
    -3 0 -5 0.7
    -3 0 -5 1.23
    -3 0 -5 2.39
    -4 0 -5 0.44
    -5 0 -5 -0.02
    -6 0 -5 -2.77
    -7 0 -5 0.4
    -8 0 -5 0.81
    -9 0 -5 0.26
    -10 0 -5 -0.08
    -11 0 -5 0.22
    -12 0 -5 0.46
    -13 -1 5 0.61
    13 1 -5 0.67
    12 -1 -5 1.69
    12 1 -5 1.18
    11 -1 -5 31.02
    11 1 -5 28.29
    10 1 -5 0.01
    10 -1 -5 -0.72
    9 -1 -5 3.79
    9 1 -5 3.97
    9 1 -5 5.81
    8 -1 -5 34.34
    8 1 -5 33.37
    8 -1 -5 38.08
    8 1 -5 35.38
    7 -1 -5 4.42
    7 -1 -5 3.78
    7 -1 -5 3.24
    6 1 -5 66.38
    6 -1 -5 63.39
    5 -1 -5 369.8
    4 1 -5 43.97
    4 -1 -5 43.48
    3 1 -5 594.33
    3 -1 -5 611.91
    2 -1 -5 142
    2 1 -5 142.82
    2 -1 -5 141.17
    1 1 -5 110.99
    1 -1 -5 117.02
    1 1 -5 112.27
    -1 -1 5 111.19
    1 -1 -5 112.79
    0 -1 -5 13.9
    0 -1 -5 13.13
    0 1 -5 14.18
    0 1 -5 12.23
    0 -1 -5 12.97
    0 1 -5 12.87
    -1 -1 -5 612.11
    -1 -1 -5 611.19
    -1 1 -5 571.46
    -1 -1 -5 597.02
    -1 1 -5 608.13
    -1 1 -5 597.09
    -2 -1 -5 66.4
    -2 1 -5 66
    -2 -1 -5 63.94
    -2 -1 -5 70.03
    -2 1 -5 63.04
    -3 1 -5 1370.71
    -3 -1 -5 1378.97
    -4 -1 -5 72.75
    -5 -1 -5 9.56
    -6 -1 -5 28.7
    -7 -1 -5 16.82
    -7 1 -5 14.75
    -7 1 -5 14.96
    -8 1 -5 79.59
    -8 -1 -5 84.23
    -8 1 -5 83.77
    -9 -1 -5 22.93
    -9 1 -5 22.06
    -9 1 -5 24.69
    -10 -1 -5 7.21
    -10 1 -5 7.22
    -11 -1 -5 6.17
    -11 1 -5 6.57
    -12 1 -5 4.3
    -12 2 5 3
    12 -2 -5 4.82
    12 2 -5 3.7
    11 -2 -5 12.06
    11 2 -5 11.67
    10 -2 -5 2.92
    10 2 -5 4.06
    9 -2 -5 0.26
    9 2 -5 0.35
    8 -2 -5 50.87
    8 2 -5 53.54
    8 -2 -5 50.98
    8 2 -5 51.08
    7 -2 -5 7.5
    7 2 -5 8.2
    7 -2 -5 10.46
    7 2 -5 7.23
    -6 -2 5 34.01
    6 -2 -5 40.09
    -5 -2 5 43.79
    5 -2 -5 51.88
    4 -2 -5 7.07
    -4 -2 5 8.08
    4 2 -5 6.73
    3 2 -5 373.47
    -3 -2 5 378.29
    3 -2 -5 369.58
    2 2 -5 779.13
    2 -2 -5 778.34
    1 2 -5 55.93
    -1 -2 5 54.92
    1 -2 -5 56.08
    0 -2 -5 97.94
    0 2 -5 105.91
    0 -2 -5 106.31
    0 2 -5 102.91
    0 -2 -5 108.34
    -1 -2 -5 82.66
    -1 -2 -5 89.74
    -1 2 -5 83.52
    -1 -2 -5 87.43
    -1 2 -5 81
    -1 2 -5 85.27
    -2 -2 -5 328.83
    -2 2 -5 342.12
    -2 -2 -5 327.78
    -3 -2 -5 2.14
    -3 -2 -5 1.52
    -3 2 -5 0.75
    -4 -2 -5 17.14
    -5 -2 -5 33.45
    -6 -2 -5 4.47
    -7 -2 -5 75.22
    -7 2 -5 67.69
    -7 2 -5 69.59
    -8 -2 -5 30.18
    -8 2 -5 30.47
    -8 2 -5 26.28
    -9 -2 -5 1.14
    -9 2 -5 1.49
    -10 2 -5 2.44
    -11 2 -5 0.39
    -12 2 -5 0.99
    -12 3 5 3.2
    12 -3 -5 2.19
    12 3 -5 2.39
    -11 3 5 1.75
    11 3 -5 0.62
    11 -3 -5 0.91
    10 -3 -5 29.37
    10 3 -5 27.33
    9 -3 -5 -0.13
    9 3 -5 -0.01
    8 -3 -5 88.15
    8 3 -5 88.74
    7 -3 -5 183.96
    7 3 -5 177.02
    7 3 -5 181.74
    7 -3 -5 183.82
    -6 -3 5 0.77
    5 3 -5 54.5
    -5 -3 5 47.26
    4 3 -5 76.5
    -4 -3 5 74.13
    3 3 -5 80.9
    -3 -3 5 83.63
    2 3 -5 20.36
    -2 -3 5 23.39
    1 3 -5 3.12
    1 -3 -5 3.36
    0 -3 -5 350.69
    0 3 -5 354.82
    0 3 -5 351.27
    0 -3 -5 343.65
    -1 -3 -5 4.99
    -1 3 -5 4.59
    -1 -3 -5 3.57
    -1 3 -5 3.18
    -2 -3 -5 96.42
    -2 3 -5 91.93
    -2 -3 -5 90.29
    -3 -3 -5 19.34
    -3 -3 -5 20.04
    -3 3 -5 18.31
    -4 -3 -5 3.12
    -4 -3 -5 -0.19
    -5 -3 -5 46.58
    -5 -3 -5 49.04
    -6 -3 -5 36.6
    -7 3 -5 3.26
    -8 3 -5 208.89
    -9 3 -5 5.08
    -10 3 -5 35.82
    -11 3 -5 0.24
    -12 3 -5 0.77
    12 4 -5 10.69
    11 -4 -5 0.27
    11 4 -5 0.06
    10 -4 -5 13.19
    10 4 -5 13.68
    9 -4 -5 4.55
    9 4 -5 2.61
    8 -4 -5 32.35
    8 4 -5 34.57
    7 -4 -5 178.15
    -6 -4 5 0.8
    6 -4 -5 2.27
    5 4 -5 10.34
    -5 -4 5 7.16
    4 4 -5 0.52
    -4 -4 5 -0.35
    3 4 -5 51.88
    -3 -4 5 55.38
    2 4 -5 340.27
    1 4 -5 127.46
    1 -4 -5 122.11
    0 4 -5 254.04
    0 -4 -5 246.21
    0 -4 -5 239.06
    -1 -4 -5 168.31
    -1 -4 -5 169.21
    -2 -4 -5 147.63
    -2 -4 -5 150.52
    -3 -4 -5 16.19
    -3 -4 -5 16.23
    -4 -4 -5 7.49
    -4 -4 -5 6.92
    -5 -4 -5 46.43
    -5 -4 -5 41.86
    -6 4 -5 268.82
    -7 4 -5 422.81
    -8 4 -5 10.44
    -9 4 -5 0.85
    -10 4 -5 5.27
    -11 4 -5 7.27
    -12 4 -5 -0.17
    12 -5 -5 1.88
    11 5 -5 22.88
    10 -5 -5 0.02
    10 5 -5 0.39
    9 -5 -5 34.81
    9 5 -5 33.45
    8 -5 -5 15.57
    7 -5 -5 8.77
    6 -5 -5 12.27
    6 5 -5 10.79
    5 5 -5 15.97
    4 5 -5 76.54
    3 5 -5 49.7
    2 5 -5 0.76
    1 5 -5 1.33
    1 -5 -5 1.8
    0 5 -5 29.41
    0 -5 -5 32.1
    -1 -5 -5 2.49
    -1 -5 -5 3.03
    -2 -5 -5 96.16
    -2 -5 -5 105.91
    -3 -5 -5 69.53
    -3 -5 -5 73.05
    -4 -5 -5 55.6
    -4 -5 -5 59.47
    -5 -5 -5 5.21
    -5 -5 -5 3.09
    -6 5 -5 263.72
    -7 5 -5 31.15
    -8 5 -5 10.23
    -9 5 -5 1.09
    -10 5 -5 9.21
    -11 5 -5 2.92
    -12 5 -5 -0.06
    12 -6 -5 -0.36
    11 -6 -5 14.46
    11 6 -5 14.85
    10 6 -5 17.09
    9 -6 -5 23.09
    9 6 -5 20.51
    8 -6 -5 2.9
    7 -6 -5 22.6
    7 6 -5 21.99
    6 -6 -5 17.71
    6 6 -5 18.23
    5 -6 -5 163.26
    4 6 -5 16.08
    3 6 -5 8.95
    2 6 -5 5.97
    1 6 -5 5.1
    1 -6 -5 4.34
    0 -6 -5 -0.59
    0 6 -5 -1.25
    -1 -6 -5 2.56
    -1 -6 -5 1.5
    -2 -6 -5 12.74
    -2 -6 -5 9.59
    -3 -6 -5 12.66
    -3 -6 -5 10.66
    -4 -6 -5 72.83
    -4 -6 -5 67.88
    -5 -6 -5 95.69
    -5 6 -5 98.7
    -6 -6 -5 43.25
    -6 6 -5 44.78
    7 6 5 8.62
    -7 6 -5 5.27
    8 6 5 5.27
    -8 6 -5 4.27
    -9 6 -5 1.02
    -10 6 -5 0.72
    -11 6 -5 -0.17
    11 -7 -5 0.99
    10 -7 -5 24.53
    9 -7 -5 17.85
    8 -7 -5 16.03
    7 -7 -5 -1.47
    7 -7 -5 -0.11
    6 -7 -5 0.32
    6 -7 -5 0.12
    6 7 -5 -1.04
    5 -7 -5 49.34
    5 -7 -5 51.65
    5 7 -5 49.31
    4 -7 -5 59.56
    4 -7 -5 65.85
    3 7 -5 76.36
    2 7 -5 -0.02
    1 -7 -5 10.53
    1 7 -5 9.31
    0 7 -5 2.01
    0 -7 -5 2.56
    -1 -7 -5 4.66
    -2 -7 -5 60.68
    -3 -7 -5 53.93
    -4 -7 -5 3.78
    -5 -7 -5 1.71
    6 7 5 157.18
    -6 7 -5 147.46
    7 7 5 0.51
    -7 7 -5 -0.1
    8 7 5 0.61
    -8 7 -5 1.3
    9 7 5 5.09
    -9 7 -5 6.63
    -10 7 -5 4.57
    -11 7 -5 1.53
    11 -8 -5 20.47
    10 -8 -5 0.52
    9 -8 -5 15.62
    8 -8 -5 126.82
    7 8 -5 4.66
    7 -8 -5 5.84
    6 -8 -5 160.55
    6 8 -5 153.82
    5 -8 -5 15.05
    5 -8 -5 17.46
    5 8 -5 13.29
    4 -8 -5 0.8
    4 -8 -5 0.74
    4 8 -5 0.37
    3 -8 -5 10.18
    3 -8 -5 10.13
    2 -8 -5 0.42
    2 -8 -5 0.69
    1 -8 -5 0.15
    1 8 -5 0.91
    0 -8 -5 52.99
    -1 -8 -5 0.05
    -2 -8 -5 0.54
    -3 -8 -5 0.07
    -4 -8 -5 19.72
    -5 -8 -5 21.8
    -6 -8 -5 2.98
    6 8 5 4.96
    7 8 5 23.54
    8 8 5 8.63
    -8 8 -5 7.96
    9 8 5 3.29
    -9 8 -5 2.82
    -10 8 -5 27.11
    10 -9 -5 6.65
    9 -9 -5 4.41
    8 -9 -5 2.86
    7 -9 -5 1.56
    7 9 -5 1.33
    6 -9 -5 6.71
    6 9 -5 5.92
    5 -9 -5 150.47
    5 9 -5 137.73
    4 -9 -5 2.38
    4 -9 -5 3.01
    4 9 -5 3.52
    3 -9 -5 14.92
    3 -9 -5 14.87
    2 -9 -5 1.88
    2 -9 -5 2.33
    1 -9 -5 39.65
    0 -9 -5 0.67
    -1 -9 -5 19.12
    -2 -9 -5 23.77
    -3 -9 -5 32.19
    -4 -9 -5 97.85
    -5 -9 -5 110.83
    6 9 5 7.8
    7 9 5 2.28
    8 9 5 18
    9 9 5 0.09
    -10 -9 -5 4.98
    9 -10 -5 7.27
    8 -10 -5 21.29
    7 -10 -5 9.8
    7 10 -5 14.6
    6 -10 -5 -0.75
    6 10 -5 -0.2
    5 -10 -5 2.09
    5 10 -5 1.6
    4 -10 -5 78.19
    4 10 -5 77.66
    3 -10 -5 14.83
    2 -10 -5 1.02
    1 -10 -5 27.71
    0 -10 -5 53.38
    -1 -10 -5 37
    -2 -10 -5 0.78
    -3 -10 -5 54.84
    -4 -10 -5 2.04
    -5 -10 -5 0.27
    6 10 5 4.57
    7 10 5 13.57
    8 10 5 5.87
    9 10 5 0.16
    8 -11 -5 12.95
    7 -11 -5 2.61
    7 11 -5 3.48
    6 -11 -5 1.76
    6 11 -5 1.87
    5 -11 -5 -0.07
    5 11 -5 -0.78
    4 -11 -5 39.37
    4 11 -5 40.19
    3 -11 -5 17.28
    3 11 -5 13.82
    2 -11 -5 35.46
    1 -11 -5 2.73
    0 -11 -5 2.86
    -1 -11 -5 44.55
    -2 -11 -5 73.34
    -3 -11 -5 0.13
    -4 -11 -5 0.66
    -5 -11 -5 8.01
    5 11 5 7.89
    6 11 5 18.7
    7 11 5 19.53
    8 11 5 0.38
    7 -12 -5 5.26
    6 -12 -5 6.32
    6 12 -5 9.5
    5 -12 -5 5.48
    5 12 -5 4.87
    4 -12 -5 1.72
    4 12 -5 3.21
    3 -12 -5 16.53
    3 12 -5 19.05
    2 -12 -5 6.56
    1 -12 -5 3.64
    -1 12 5 5.15
    0 -12 -5 3.36
    -1 -12 -5 13.18
    -2 -12 -5 61.26
    -3 -12 -5 8.32
    -4 -12 -5 -0.64
    -5 -12 -5 10.69
    5 12 5 9.66
    -6 -12 -5 2.23
    6 12 5 1.33
    -7 -12 -5 0.98
    7 12 5 1.74
    6 -13 -5 0.72
    6 13 -5 0.86
    5 -13 -5 5.09
    5 13 -5 5.08
    4 -13 -5 8.69
    4 13 -5 8.39
    3 -13 -5 -0.49
    -3 13 5 0.44
    2 -13 -5 0.51
    -2 13 5 1.03
    1 -13 -5 0.57
    -1 13 5 1.12
    0 -13 -5 -0.17
    -1 -13 -5 0.83
    -2 -13 -5 0.69
    -3 -13 -5 1.06
    4 13 5 3.13
    5 13 5 -0.4
    6 13 5 -0.22
    4 -14 -5 1.34
    -4 14 5 1.28
    3 -14 -5 0.34
    -3 14 5 0.91
    2 -14 -5 2.53
    -2 14 5 3.07
    1 -14 -5 0.14
    -1 14 5 0.53
    0 -14 -5 3.82
    -1 -14 -5 1.18
    -2 -14 -5 5.13
    3 14 5 3.88
    4 14 5 10.81
    2 15 5 1.86
    12 0 -6 1.96
    11 0 -6 8.83
    10 0 -6 2.93
    9 0 -6 36.56
    9 0 -6 38.49
    8 0 -6 93.42
    8 0 -6 88.27
    7 0 -6 212.81
    7 0 -6 208.76
    6 0 -6 8.28
    5 0 -6 53.87
    4 0 -6 200.61
    3 0 -6 125.8
    3 0 -6 120.68
    2 0 -6 24.9
    2 0 -6 28.92
    1 0 -6 112.91
    1 0 -6 102.86
    0 0 -6 84.83
    0 0 -6 79.39
    0 0 -6 75.96
    -1 0 -6 5.76
    -1 0 -6 4.92
    -2 0 -6 56.82
    -2 0 -6 57.4
    -3 0 -6 843.31
    -4 0 -6 188.3
    -5 0 -6 67.33
    -6 0 -6 52.66
    -7 0 -6 56.06
    -8 0 -6 59.88
    -9 0 -6 78.72
    -10 0 -6 12.65
    -11 0 -6 0.79
    -12 1 6 0.73
    12 -1 -6 0.92
    12 1 -6 0.18
    11 -1 -6 1.49
    11 1 -6 1.52
    10 -1 -6 16.92
    10 1 -6 16.88
    9 -1 -6 21.34
    9 1 -6 22.13
    9 1 -6 24.5
    8 -1 -6 60.16
    8 1 -6 61.78
    8 -1 -6 61.84
    8 1 -6 64.89
    7 -1 -6 35.6
    7 1 -6 39.7
    7 -1 -6 35.95
    7 1 -6 36.11
    -6 -1 6 0.07
    6 -1 -6 -0.17
    6 -1 -6 0.15
    5 -1 -6 3.63
    5 1 -6 2.13
    4 -1 -6 17.5
    4 1 -6 20.81
    4 1 -6 18.82
    3 1 -6 90.2
    3 1 -6 96.18
    3 -1 -6 95.31
    -3 -1 6 98.76
    2 -1 -6 42.75
    2 1 -6 46.05
    2 -1 -6 40.31
    2 1 -6 41.03
    1 1 -6 12.84
    1 1 -6 12.17
    1 -1 -6 14.8
    1 -1 -6 20.68
    0 -1 -6 37.22
    0 1 -6 36.89
    0 1 -6 42.64
    0 -1 -6 43.41
    0 1 -6 37.77
    -1 -1 -6 71.23
    -1 1 -6 68.28
    -1 -1 -6 61.98
    -1 1 -6 71.99
    -2 1 -6 273.11
    -2 -1 -6 275.4
    -2 1 -6 273.27
    -3 1 -6 16.84
    -3 -1 -6 13.36
    -3 1 -6 12.03
    -4 -1 -6 112.04
    -4 1 -6 108.51
    -5 -1 -6 -1.31
    -5 1 -6 0.96
    -6 -1 -6 7.1
    -6 1 -6 5.85
    -7 -1 -6 0.91
    -7 1 -6 1.65
    -8 -1 -6 10.64
    -8 1 -6 11.94
    -9 1 -6 20.41
    -9 -1 -6 19.93
    -10 -1 -6 0.07
    -10 1 -6 -0.3
    -11 -1 -6 0.08
    -11 1 -6 0.68
    -12 1 -6 0.03
    12 -2 -6 3.22
    12 2 -6 2.71
    11 -2 -6 9.49
    11 2 -6 9.19
    10 -2 -6 10.35
    10 2 -6 11.82
    9 -2 -6 16.01
    9 2 -6 15.2
    9 2 -6 17.95
    8 -2 -6 10.77
    8 2 -6 12.83
    8 -2 -6 15.63
    8 2 -6 13.97
    7 -2 -6 23.84
    7 -2 -6 28.51
    7 2 -6 26.12
    6 -2 -6 93.22
    6 -2 -6 91.48
    -6 -2 6 84.13
    6 2 -6 91.16
    5 -2 -6 26.59
    -5 -2 6 28.02
    4 -2 -6 2.49
    4 2 -6 2.63
    -4 -2 6 3.5
    3 2 -6 22.8
    -3 -2 6 25.2
    3 -2 -6 22.48
    2 2 -6 41.45
    1 2 -6 220.39
    1 2 -6 215.39
    0 -2 -6 235.45
    0 2 -6 231.23
    0 -2 -6 244.28
    0 2 -6 227.7
    0 -2 -6 234.15
    0 2 -6 234.78
    -1 -2 -6 0.87
    -1 2 -6 0.45
    -1 -2 -6 1.17
    -1 2 -6 0.12
    -2 2 -6 111.17
    -2 -2 -6 111.24
    -2 2 -6 104.87
    -2 -2 -6 115.86
    -3 2 -6 34.3
    -3 -2 -6 34.83
    -3 2 -6 34.83
    -3 -2 -6 34.86
    -4 -2 -6 9.64
    -4 -2 -6 9.48
    -4 2 -6 4.7
    -5 2 -6 215.85
    -5 -2 -6 215.61
    -5 -2 -6 219.22
    -6 -2 -6 29.42
    -6 2 -6 30.32
    -7 -2 -6 97.38
    -7 2 -6 95.97
    -8 -2 -6 22.73
    -8 2 -6 19.91
    -9 -2 -6 3.83
    -9 2 -6 3.28
    -10 2 -6 -0.25
    -11 2 -6 5.27
    -12 2 -6 3.88
    12 -3 -6 2.19
    12 -3 -6 1.94
    12 3 -6 2.41
    11 -3 -6 1.87
    11 3 -6 2.18
    10 -3 -6 11.85
    10 3 -6 13.25
    9 -3 -6 3
    9 3 -6 3.8
    8 -3 -6 2.71
    8 3 -6 1.93
    7 -3 -6 0.42
    7 3 -6 0.64
    6 -3 -6 47.38
    6 -3 -6 46.23
    6 3 -6 45.42
    5 3 -6 103.09
    -5 -3 6 106.13
    4 3 -6 84.86
    -4 -3 6 98.54
    -3 -3 6 3.56
    3 3 -6 3.27
    2 3 -6 5.51
    1 3 -6 86.99
    1 -3 -6 82.53
    0 3 -6 61.86
    0 -3 -6 56.73
    0 3 -6 56.5
    0 -3 -6 57.41
    -1 -3 -6 7.54
    -1 3 -6 6.62
    -1 3 -6 6.96
    -1 -3 -6 7.23
    -2 3 -6 3.59
    -2 -3 -6 3.22
    -2 3 -6 1.31
    -2 -3 -6 1.8
    -3 3 -6 8.94
    -3 -3 -6 12.53
    -3 -3 -6 12.12
    -3 3 -6 13.38
    -4 -3 -6 7.69
    -4 -3 -6 11.73
    -4 3 -6 7.55
    -5 -3 -6 6.58
    -5 -3 -6 4.41
    -5 3 -6 8.89
    -5 3 -6 7.25
    -6 3 -6 15.47
    -7 3 -6 2.63
    -8 3 -6 44.96
    -9 3 -6 14.4
    -10 3 -6 -0.49
    -11 3 -6 3.33
    12 -4 -6 14.75
    12 4 -6 13.5
    11 -4 -6 0.56
    11 -4 -6 0.02
    11 4 -6 -0.21
    10 -4 -6 0.13
    10 4 -6 0.5
    9 -4 -6 0.51
    8 -4 -6 44.73
    7 -4 -6 15.64
    7 4 -6 13.78
    6 -4 -6 115.27
    6 -4 -6 99.91
    6 4 -6 105.59
    -5 -4 6 1.87
    5 -4 -6 2.47
    5 -4 -6 2.75
    4 4 -6 73.59
    -4 -4 6 88.05
    3 4 -6 24.15
    2 4 -6 75.94
    1 4 -6 35.66
    1 -4 -6 40.35
    0 -4 -6 13.71
    0 4 -6 13.01
    0 -4 -6 13.74
    -1 -4 -6 25.96
    -1 4 -6 23.73
    -1 -4 -6 23.05
    -2 -4 -6 61.89
    -2 4 -6 60.84
    -2 -4 -6 61.02
    -3 -4 -6 28.2
    -3 -4 -6 28.19
    -4 -4 -6 8.82
    -4 -4 -6 9.24
    -5 -4 -6 150.51
    -5 4 -6 151.29
    -6 4 -6 0.25
    -7 4 -6 14.92
    -8 4 -6 14.57
    -9 -4 -6 13.53
    -9 4 -6 14.61
    -10 4 -6 16.35
    -11 4 -6 0.69
    11 -5 -6 21.15
    11 -5 -6 19
    11 5 -6 16.84
    10 -5 -6 7.69
    10 -5 -6 6.67
    9 -5 -6 14.37
    8 -5 -6 107.46
    7 -5 -6 151.35
    7 5 -6 151.57
    6 -5 -6 220.96
    6 5 -6 228.2
    5 -5 -6 55.79
    5 -5 -6 63.28
    5 5 -6 59.91
    4 5 -6 3.52
    3 5 -6 2.37
    2 5 -6 90.85
    1 5 -6 26.13
    1 -5 -6 24.73
    0 5 -6 18.29
    0 -5 -6 14.84
    -1 5 -6 6.67
    -1 -5 -6 8.49
    -1 -5 -6 10.55
    -2 -5 -6 14.21
    -2 -5 -6 16.59
    -3 -5 -6 0.41
    -3 -5 -6 1.17
    -4 5 -6 54.95
    -4 -5 -6 46.1
    -4 -5 -6 47.62
    -5 -5 -6 4.7
    -5 5 -6 6.41
    -6 5 -6 52.84
    -7 5 -6 94.81
    -8 5 -6 1.13
    -9 5 -6 5.66
    -10 -5 -6 6.73
    -10 5 -6 6.12
    -11 5 -6 2.71
    11 -6 -6 0.04
    11 6 -6 0
    10 -6 -6 6.72
    10 -6 -6 5.87
    9 -6 -6 13.79
    9 -6 -6 13
    8 -6 -6 41.22
    8 -6 -6 49.75
    7 -6 -6 12.99
    7 -6 -6 13.34
    6 -6 -6 199.85
    6 -6 -6 201.02
    6 6 -6 207.99
    5 6 -6 1.24
    5 -6 -6 1.32
    5 -6 -6 1.55
    4 6 -6 0.96
    4 -6 -6 0.52
    4 -6 -6 0.79
    3 6 -6 61.08
    2 6 -6 0.41
    1 6 -6 40.73
    0 -6 -6 2.89
    0 6 -6 3.8
    -1 6 -6 13.15
    -1 -6 -6 14.59
    -2 -6 -6 23.97
    -2 -6 -6 27.94
    -3 -6 -6 62.11
    -3 -6 -6 61.42
    -4 -6 -6 5.47
    -4 6 -6 4.21
    -5 -6 -6 68.2
    -5 6 -6 73.54
    -6 6 -6 0.56
    -7 6 -6 81.4
    -8 6 -6 7.94
    -9 6 -6 2.98
    -10 -6 -6 5.26
    -10 6 -6 5.11
    -11 6 -6 0.73
    11 -7 -6 2
    10 -7 -6 1.98
    9 -7 -6 3.91
    9 -7 -6 5.61
    8 -7 -6 33.34
    8 -7 -6 39.45
    7 -7 -6 38.63
    7 -7 -6 42.61
    6 -7 -6 8.32
    6 -7 -6 8.79
    6 7 -6 8.57
    5 -7 -6 105.57
    5 -7 -6 117.85
    5 7 -6 119.21
    4 -7 -6 14.43
    4 -7 -6 15.8
    4 7 -6 15.85
    3 -7 -6 15.58
    3 -7 -6 16.22
    2 -7 -6 76.6
    2 -7 -6 87.11
    1 -7 -6 31.99
    1 -7 -6 36.5
    0 -7 -6 9.37
    0 -7 -6 9.86
    0 -7 -6 7.58
    -1 -7 -6 23.64
    -2 -7 -6 16.84
    -3 -7 -6 88.55
    -4 -7 -6 7.98
    -5 -7 -6 43.62
    -5 7 -6 43.29
    6 7 6 18.23
    -6 7 -6 17.66
    -7 7 -6 12.86
    -8 7 -6 5.37
    -9 7 -6 14.48
    -10 -7 -6 3.59
    -10 7 -6 3.83
    10 -8 -6 2.38
    9 -8 -6 9.61
    8 -8 -6 1.14
    7 -8 -6 14.77
    7 -8 -6 16.88
    6 -8 -6 18.34
    6 -8 -6 21.6
    6 8 -6 22.08
    5 -8 -6 35.9
    5 -8 -6 42.03
    4 -8 -6 35.61
    4 -8 -6 35.06
    4 8 -6 37.82
    3 -8 -6 3.46
    3 -8 -6 2.71
    2 -8 -6 13.16
    2 -8 -6 14.21
    1 -8 -6 4.22
    1 -8 -6 3.32
    0 -8 -6 27.84
    -1 -8 -6 0.68
    -2 -8 -6 -0.5
    -3 -8 -6 106.39
    -4 -8 -6 258.29
    -5 -8 -6 153.52
    6 8 6 0.51
    7 8 6 0.33
    -7 8 -6 0.84
    8 8 6 2.69
    -8 8 -6 3.2
    -9 -8 -6 2.14
    -9 8 -6 2.23
    -10 -8 -6 2.98
    10 -9 -6 2.39
    9 -9 -6 1.17
    8 -9 -6 2.25
    7 -9 -6 15.29
    6 -9 -6 2.7
    6 -9 -6 2.44
    6 9 -6 3.75
    5 -9 -6 22.1
    5 -9 -6 25.59
    4 9 -6 1.62
    4 -9 -6 1.72
    4 -9 -6 1.56
    3 -9 -6 -0.06
    3 -9 -6 -0.14
    2 -9 -6 0.65
    1 -9 -6 41.36
    0 -9 -6 4.24
    -1 -9 -6 1.81
    -2 -9 -6 1.34
    -2 -9 -6 3.53
    -3 -9 -6 0.42
    -4 -9 -6 19.26
    -5 -9 -6 8.52
    6 9 6 0.68
    7 9 6 1.02
    8 9 6 22.77
    -9 -9 -6 19.97
    9 -10 -6 9.1
    8 -10 -6 26.58
    7 -10 -6 15.91
    6 -10 -6 14.87
    6 10 -6 17.49
    5 -10 -6 7.58
    4 -10 -6 7.87
    3 -10 -6 12.07
    3 10 -6 11.97
    2 -10 -6 5.29
    1 -10 -6 1.47
    0 -10 -6 5.2
    -1 -10 -6 7.64
    -2 -10 -6 11.4
    -3 -10 -6 0.5
    -3 -10 -6 0.32
    -4 -10 -6 14.28
    -5 -10 -6 2.35
    5 10 6 2.85
    6 10 6 36.26
    -7 -10 -6 2.18
    7 10 6 2.11
    -8 -10 -6 8.45
    8 10 6 7.73
    8 -11 -6 0.29
    7 -11 -6 13.24
    6 -11 -6 6.81
    5 -11 -6 0.87
    4 -11 -6 1.43
    3 -11 -6 9.72
    3 11 -6 7.25
    2 -11 -6 21.45
    1 -11 -6 0.34
    0 -11 -6 1.5
    -1 -11 -6 8.28
    -2 -11 -6 -0.02
    -3 -11 -6 10.32
    -4 -11 -6 15.77
    -4 -11 -6 18.43
    -5 -11 -6 0.9
    5 11 6 1.69
    -6 -11 -6 5.34
    6 11 6 4.19
    -7 -11 -6 7.91
    7 11 6 7.93
    -8 -11 -6 1.5
    7 -12 -6 1.48
    6 -12 -6 0.67
    5 -12 -6 1.88
    4 -12 -6 0.51
    3 -12 -6 0.63
    2 12 -6 5.93
    2 -12 -6 4.89
    1 -12 -6 60.73
    0 -12 -6 27.98
    -1 -12 -6 1.51
    -2 -12 -6 0.03
    -3 -12 -6 2.6
    -4 -12 -6 4.58
    -5 -12 -6 10.08
    5 12 6 7.72
    -6 -12 -6 3.04
    6 12 6 1.3
    5 -13 -6 0.09
    4 -13 -6 0.19
    3 -13 -6 2.72
    2 -13 -6 0.27
    1 -13 -6 1.44
    0 -13 -6 3.73
    -1 -13 -6 8.18
    -2 -13 -6 -0.18
    -3 -13 -6 -0.42
    4 13 6 3.13
    5 13 6 0.5
    3 -14 -6 6.75
    2 -14 -6 2.76
    1 -14 -6 3.71
    0 14 -6 1.17
    0 -14 -6 1.27
    -1 -14 -6 0.21
    -2 -14 -6 -0.32
    3 14 6 1.88
    12 0 -7 0.36
    11 0 -7 0.14
    10 0 -7 0.03
    9 0 -7 0.04
    9 0 -7 3.23
    8 0 -7 0.88
    8 0 -7 0.08
    7 0 -7 0.46
    7 0 -7 0.52
    6 0 -7 -0.25
    6 0 -7 -0.06
    5 0 -7 -0.06
    5 0 -7 0.18
    5 0 -7 0.49
    4 0 -7 -0.5
    3 0 -7 0.01
    3 0 -7 0.17
    2 0 -7 -0.62
    2 0 -7 -0.26
    1 0 -7 0.36
    1 0 -7 1.22
    0 0 -7 -0.48
    0 0 -7 -0.36
    -1 0 -7 -1.52
    -1 0 -7 0.82
    -2 0 -7 1.09
    -3 0 -7 -0.25
    -4 0 -7 -0.49
    -5 0 -7 0
    -6 0 -7 -0.87
    -7 0 -7 -0.86
    -8 0 -7 -1.61
    -9 0 -7 -0.4
    -10 0 -7 -0.02
    -11 0 -7 -0.05
    12 -1 -7 3.03
    12 1 -7 2.47
    11 -1 -7 7.22
    11 1 -7 7.91
    10 -1 -7 16.14
    10 1 -7 17.77
    9 -1 -7 4.94
    9 1 -7 6.49
    9 1 -7 7.64
    8 -1 -7 2.88
    8 1 -7 3.09
    8 -1 -7 3.8
    8 1 -7 2.74
    7 -1 -7 3.46
    7 1 -7 1.93
    7 -1 -7 5.13
    7 1 -7 3.86
    6 -1 -7 38.65
    6 1 -7 37.63
    6 1 -7 51.38
    6 -1 -7 51.46
    6 1 -7 35.19
    6 -1 -7 39.52
    5 -1 -7 20.54
    5 1 -7 21.86
    5 1 -7 17.93
    5 -1 -7 15.29
    5 -1 -7 17.99
    5 1 -7 18.28
    4 -1 -7 0.58
    4 1 -7 -0.72
    3 1 -7 122.56
    3 -1 -7 118.09
    3 1 -7 114.03
    2 1 -7 178.35
    2 1 -7 164.7
    1 1 -7 14.25
    1 -1 -7 16.07
    1 1 -7 15.11
    0 -1 -7 64.15
    0 1 -7 64.03
    0 1 -7 48.13
    0 -1 -7 57.62
    -1 1 -7 208.61
    -1 1 -7 193.79
    -1 -1 -7 196.69
    -2 1 -7 6.9
    -2 -1 -7 4.57
    -2 1 -7 7.88
    -3 -1 -7 195.87
    -3 1 -7 195.36
    -4 -1 -7 11.69
    -4 1 -7 12.98
    -5 -1 -7 12.95
    -5 -1 -7 13.73
    -5 1 -7 12.58
    -6 -1 -7 0.57
    -6 -1 -7 0.39
    -6 1 -7 -0.1
    -7 -1 -7 20.68
    -7 1 -7 20.05
    -8 -1 -7 6.36
    -8 1 -7 4.74
    -9 -1 -7 1.88
    -9 1 -7 2.35
    -10 -1 -7 3.37
    -10 1 -7 2.27
    -11 1 -7 39.72
    12 2 -7 0.21
    11 -2 -7 22.97
    11 2 -7 22.59
    10 -2 -7 27.29
    10 2 -7 26.42
    9 -2 -7 2.19
    9 2 -7 1.72
    9 2 -7 3.4
    8 -2 -7 6.58
    8 2 -7 7.03
    8 2 -7 6.56
    7 -2 -7 18.39
    7 -2 -7 21.46
    7 2 -7 18.36
    6 -2 -7 37.56
    6 -2 -7 42.83
    6 -2 -7 35.37
    6 2 -7 34.45
    5 -2 -7 62.58
    5 2 -7 59.79
    5 2 -7 53.01
    5 -2 -7 51.23
    5 -2 -7 61.02
    5 2 -7 61.11
    4 2 -7 13.47
    4 2 -7 18.97
    3 2 -7 0.89
    3 2 -7 4.05
    2 2 -7 22.41
    2 2 -7 26.21
    1 2 -7 -1.93
    1 2 -7 -0.26
    0 2 -7 4.45
    0 -2 -7 4.31
    -1 2 -7 54.75
    -1 2 -7 53.13
    -1 -2 -7 55.26
    -2 2 -7 86.06
    -2 -2 -7 85.56
    -2 2 -7 78.53
    -3 -2 -7 0.07
    -3 2 -7 -0.2
    -4 2 -7 3.55
    -4 2 -7 3.91
    -5 -2 -7 24
    -5 -2 -7 23.69
    -5 2 -7 25.19
    -6 -2 -7 42.01
    -6 -2 -7 42.31
    -6 2 -7 41.24
    -7 -2 -7 12.46
    -7 -2 -7 12.86
    -7 2 -7 9.66
    -8 -2 -7 3.33
    -8 2 -7 2.45
    -9 2 -7 6.19
    -10 2 -7 30.51
    -11 2 -7 17.41
    11 -3 -7 18.64
    11 -3 -7 16.89
    11 3 -7 16.52
    10 -3 -7 27.72
    10 -3 -7 22.48
    10 3 -7 22.32
    9 3 -7 9.78
    9 -3 -7 10.03
    9 3 -7 10.51
    8 -3 -7 149.09
    8 3 -7 159.9
    7 -3 -7 8.56
    7 3 -7 7.66
    6 3 -7 -0.12
    6 -3 -7 -0.29
    6 -3 -7 0.95
    5 -3 -7 15.99
    5 3 -7 21.18
    5 -3 -7 15.77
    5 -3 -7 19.07
    5 3 -7 16.68
    4 3 -7 24.81
    4 -3 -7 30.63
    4 3 -7 25.32
    4 3 -7 32.37
    3 3 -7 119.94
    3 3 -7 116.05
    2 3 -7 1.72
    2 3 -7 1.66
    1 3 -7 56.55
    0 3 -7 25.03
    -1 3 -7 111.27
    -1 -3 -7 110.87
    -2 3 -7 7.08
    -2 -3 -7 10.35
    -3 3 -7 24.69
    -3 -3 -7 25.14
    -4 -3 -7 39.89
    -4 3 -7 38.75
    -5 -3 -7 104.74
    -5 3 -7 110.6
    -6 -3 -7 26.71
    -6 3 -7 29.88
    -7 -3 -7 158.9
    -7 3 -7 149.32
    -8 -3 -7 31.28
    -8 3 -7 30.7
    -9 3 -7 97.47
    -10 3 -7 6.54
    -11 3 -7 1.8
    11 -4 -7 0.2
    11 -4 -7 -0.08
    11 4 -7 -0.24
    10 -4 -7 0.97
    10 -4 -7 0.62
    10 4 -7 0.32
    9 -4 -7 41.62
    9 -4 -7 40.28
    9 4 -7 39.87
    8 -4 -7 0.37
    8 -4 -7 1.3
    8 4 -7 -0.15
    7 -4 -7 0.28
    7 -4 -7 -0.01
    7 4 -7 -0.09
    6 4 -7 3.74
    6 -4 -7 4.26
    6 -4 -7 4.73
    6 -4 -7 7.34
    5 -4 -7 29.7
    5 -4 -7 30.4
    5 4 -7 38.95
    5 -4 -7 30.27
    5 4 -7 31.58
    4 4 -7 6.47
    4 -4 -7 6.23
    4 -4 -7 6.81
    4 4 -7 5.27
    4 -4 -7 8.84
    3 4 -7 6.49
    2 4 -7 5.14
    1 4 -7 1.54
    0 4 -7 91.84
    0 -4 -7 96.12
    -1 4 -7 32.09
    -1 -4 -7 31.9
    -1 -4 -7 34.05
    -2 -4 -7 43.41
    -2 4 -7 42.97
    -2 -4 -7 51.18
    -3 -4 -7 11.04
    -3 4 -7 11.35
    -3 4 -7 15.39
    -4 -4 -7 39.36
    -4 4 -7 39.49
    -5 -4 -7 198.28
    -5 4 -7 205.49
    -6 -4 -7 46.74
    -6 4 -7 45.87
    -7 -4 -7 4.35
    -7 4 -7 4.51
    -8 -4 -7 1.27
    -8 4 -7 1.15
    -9 -4 -7 12.39
    -9 4 -7 12.46
    -10 4 -7 11.35
    -11 4 -7 0.35
    11 -5 -7 17.17
    11 5 -7 15.11
    10 -5 -7 1.09
    10 -5 -7 0.43
    10 5 -7 1.66
    9 -5 -7 3.37
    9 -5 -7 3.46
    9 5 -7 3.94
    8 -5 -7 1.47
    8 -5 -7 1.54
    8 5 -7 2.25
    7 -5 -7 -0.26
    7 -5 -7 0.94
    7 5 -7 -0.64
    6 -5 -7 9.65
    6 -5 -7 11.26
    6 5 -7 11.01
    5 -5 -7 33.87
    5 -5 -7 32.33
    5 5 -7 34.85
    4 5 -7 1.36
    4 -5 -7 2.09
    4 -5 -7 1.35
    3 5 -7 1.02
    3 -5 -7 0.7
    3 -5 -7 1.07
    3 5 -7 0.62
    2 -5 -7 28.8
    1 5 -7 26.73
    0 5 -7 44.83
    0 -5 -7 48.89
    -1 -5 -7 7.19
    -1 5 -7 7.96
    -1 -5 -7 5.95
    -2 -5 -7 13.52
    -2 -5 -7 9.31
    -2 5 -7 13.71
    -3 -5 -7 74.39
    -3 -5 -7 64.15
    -3 5 -7 70.79
    -4 -5 -7 31.02
    -4 -5 -7 23.8
    -4 5 -7 28.82
    -5 -5 -7 134.31
    -5 5 -7 128.42
    -6 5 -7 10.2
    -7 -5 -7 17.7
    -7 5 -7 18.72
    -8 -5 -7 67.41
    -8 5 -7 62.35
    -9 -5 -7 0.22
    -9 5 -7 0.01
    -10 5 -7 -0.04
    10 -6 -7 3.3
    10 -6 -7 3.79
    10 6 -7 3.03
    9 -6 -7 1.72
    9 -6 -7 1.72
    9 6 -7 2.33
    8 -6 -7 4.14
    8 -6 -7 4.38
    7 -6 -7 3.33
    7 -6 -7 4.9
    7 6 -7 4.36
    6 -6 -7 124.31
    6 -6 -7 126.25
    6 6 -7 129.48
    5 6 -7 0.94
    5 -6 -7 0.57
    5 -6 -7 0.67
    4 -6 -7 34.19
    4 -6 -7 37.61
    4 6 -7 36.19
    3 -6 -7 26.1
    3 -6 -7 24.57
    3 6 -7 25.06
    2 -6 -7 4.77
    2 -6 -7 4.7
    1 -6 -7 10.71
    1 -6 -7 8.08
    0 -6 -7 3.79
    0 -6 -7 5.26
    0 -6 -7 6.73
    -1 -6 -7 0.67
    -1 -6 -7 0.16
    -1 6 -7 -0.07
    -2 -6 -7 20.29
    -2 -6 -7 19.21
    -2 6 -7 19.97
    -3 -6 -7 28.32
    -3 -6 -7 23.53
    -3 6 -7 25.64
    -4 -6 -7 13.81
    -4 -6 -7 12.74
    -4 6 -7 14.33
    -5 -6 -7 47.84
    -5 6 -7 49.52
    -6 6 -7 24.19
    -7 -6 -7 7.9
    -7 6 -7 6.98
    -8 -6 -7 0.3
    -8 6 -7 -0.11
    -9 -6 -7 3.07
    -9 6 -7 2.77
    -10 -6 -7 0.01
    -10 6 -7 0.75
    10 -7 -7 0
    9 -7 -7 39.07
    9 -7 -7 37.25
    8 -7 -7 13.72
    8 -7 -7 14.36
    7 -7 -7 46.81
    7 -7 -7 50.1
    6 -7 -7 32.18
    6 -7 -7 30.04
    6 7 -7 31.46
    5 -7 -7 15.16
    5 -7 -7 17.7
    5 7 -7 19
    4 7 -7 9.25
    4 -7 -7 10.4
    4 -7 -7 10.3
    3 -7 -7 24.67
    3 -7 -7 26.01
    3 7 -7 22.68
    2 -7 -7 1.27
    2 -7 -7 1.12
    1 -7 -7 0.19
    1 -7 -7 0.09
    0 -7 -7 9.16
    0 -7 -7 10.28
    -1 -7 -7 38.41
    -1 -7 -7 43.34
    -2 -7 -7 10.08
    -2 -7 -7 10.12
    -3 -7 -7 166.83
    -3 -7 -7 175.12
    -4 -7 -7 19.27
    -4 -7 -7 21.8
    -4 7 -7 21.07
    -5 -7 -7 40.36
    -5 7 -7 40.5
    -6 -7 -7 8.9
    -6 7 -7 8.25
    -7 -7 -7 4.89
    -7 7 -7 4.73
    -8 -7 -7 0.59
    -8 7 -7 0.84
    -9 -7 -7 0.87
    -9 7 -7 0.58
    9 -8 -7 0.74
    8 -8 -7 4.41
    8 -8 -7 5.57
    7 -8 -7 49.95
    7 -8 -7 54.16
    6 -8 -7 0.29
    6 -8 -7 0.19
    5 -8 -7 37.16
    5 -8 -7 40.34
    5 8 -7 40.77
    4 8 -7 5.45
    4 -8 -7 4.09
    4 -8 -7 5.03
    3 8 -7 -0.87
    3 -8 -7 0.44
    3 -8 -7 0.92
    2 -8 -7 0.52
    2 -8 -7 -0.38
    1 -8 -7 0.38
    0 -8 -7 -0.38
    -1 -8 -7 34.54
    -1 -8 -7 39.81
    -2 -8 -7 8.2
    -2 -8 -7 9.98
    -3 -8 -7 12.12
    -3 -8 -7 10.74
    -4 -8 -7 -0.14
    -4 -8 -7 -0.24
    -5 -8 -7 11.55
    -5 -8 -7 10.89
    5 8 7 12.91
    -6 -8 -7 0.68
    -7 -8 -7 -0.19
    -7 8 -7 -0.53
    -8 -8 -7 1.35
    -8 8 -7 1.15
    -9 -8 -7 28.98
    9 -9 -7 0.25
    8 -9 -7 11.97
    7 -9 -7 1.33
    7 -9 -7 1.5
    6 -9 -7 12.03
    6 -9 -7 10.83
    5 9 -7 7.23
    5 -9 -7 7.44
    5 -9 -7 9.11
    4 9 -7 6.33
    4 -9 -7 5.75
    4 -9 -7 7.35
    3 -9 -7 9.72
    3 -9 -7 7.67
    3 9 -7 10.16
    2 -9 -7 2.52
    1 -9 -7 2.09
    0 -9 -7 3.81
    -1 -9 -7 11.72
    -2 -9 -7 12.06
    -2 -9 -7 14.4
    -3 -9 -7 11.42
    -3 -9 -7 9.85
    -4 -9 -7 19.68
    -4 -9 -7 21.52
    -5 -9 -7 0.88
    -5 -9 -7 0.08
    5 9 7 -0.02
    -6 -9 -7 0.34
    6 9 7 0.7
    -7 -9 -7 18.97
    -8 -9 -7 0.09
    8 -10 -7 1.11
    7 -10 -7 1
    6 -10 -7 4.7
    5 -10 -7 19.62
    4 10 -7 8.8
    4 -10 -7 8.09
    3 -10 -7 34.55
    3 10 -7 39.28
    2 -10 -7 51.24
    1 -10 -7 19.2
    0 -10 -7 10.42
    -1 -10 -7 5.08
    -2 -10 -7 13.44
    -3 -10 -7 2.32
    -3 -10 -7 2.83
    -4 -10 -7 5.63
    -4 -10 -7 5.77
    -5 -10 -7 25.45
    5 10 7 26.51
    -6 -10 -7 0.82
    6 10 7 0.28
    -7 -10 -7 6.95
    -8 -10 -7 9.03
    7 -11 -7 0.04
    6 -11 -7 0.3
    5 -11 -7 18.91
    4 -11 -7 5.33
    3 -11 -7 40.16
    3 11 -7 42.17
    2 -11 -7 8.75
    2 11 -7 9.11
    1 -11 -7 56.7
    0 -11 -7 46.57
    -1 -11 -7 2.9
    -2 -11 -7 2.83
    -3 -11 -7 2
    -4 -11 -7 0.8
    -4 -11 -7 0.51
    -5 -11 -7 0.49
    5 11 7 0.99
    -6 -11 -7 1.51
    6 11 7 0.92
    -7 -11 -7 0.17
    6 -12 -7 2.67
    5 -12 -7 -0.07
    4 -12 -7 10.32
    3 -12 -7 4.57
    2 12 -7 5.61
    2 -12 -7 6.11
    1 -12 -7 46.14
    1 12 -7 43.03
    0 -12 -7 64.39
    -1 -12 -7 -0.2
    -2 -12 -7 0.56
    -3 -12 -7 2.44
    4 12 7 10.49
    5 12 7 4.49
    4 -13 -7 0.49
    3 -13 -7 3.47
    2 -13 -7 -0.05
    1 13 -7 5.22
    1 -13 -7 4.33
    0 13 -7 1.06
    0 -13 -7 1.85
    -1 -13 -7 2.26
    -2 -13 -7 0.82
    -3 -13 -7 0.55
    3 13 7 0.71
    11 0 -8 16.79
    10 0 -8 0.21
    9 0 -8 14.71
    8 0 -8 7.48
    8 0 -8 6.98
    7 0 -8 3.42
    7 0 -8 3.72
    6 0 -8 57.23
    6 0 -8 54.75
    5 0 -8 12.13
    5 0 -8 9.69
    5 0 -8 10.65
    4 0 -8 92.46
    4 0 -8 95.67
    3 0 -8 1.42
    2 0 -8 43.1
    1 0 -8 1.04
    0 0 -8 21.68
    -1 0 -8 730.48
    -2 0 -8 254.3
    -2 0 -8 257.53
    -3 0 -8 6.57
    -3 0 -8 5.21
    -4 0 -8 140.3
    -4 0 -8 141.06
    -5 0 -8 0.05
    -5 0 -8 -0.03
    -6 0 -8 2.63
    -7 0 -8 2.72
    -8 0 -8 57.08
    -9 0 -8 82.25
    -10 0 -8 3.67
    11 -1 -8 11.26
    11 1 -8 11.34
    10 -1 -8 10.92
    10 1 -8 8.01
    9 -1 -8 8.71
    9 1 -8 8.79
    9 1 -8 12.34
    8 -1 -8 1.96
    8 1 -8 1.73
    8 -1 -8 4.23
    8 1 -8 1.21
    7 -1 -8 4.3
    7 1 -8 4.29
    7 -1 -8 5.59
    7 1 -8 4.6
    6 1 -8 40.06
    6 -1 -8 29.46
    6 -1 -8 1.4
    6 1 -8 2.02
    5 1 -8 1.63
    5 -1 -8 4.31
    5 1 -8 3.72
    5 1 -8 6.06
    5 -1 -8 4.24
    5 -1 -8 2.98
    4 1 -8 0.55
    4 -1 -8 0.56
    4 1 -8 0.62
    4 1 -8 0.62
    4 -1 -8 -0.37
    4 -1 -8 0.56
    3 -1 -8 44.14
    3 -1 -8 39.77
    3 1 -8 38.29
    3 1 -8 41.16
    3 -1 -8 42.72
    3 1 -8 45.57
    2 1 -8 1.57
    2 1 -8 1.64
    1 1 -8 134.35
    0 1 -8 39.18
    -1 1 -8 0.7
    -1 1 -8 -0.13
    -1 -1 -8 1.24
    -2 -1 -8 96.4
    -2 1 -8 93.92
    -2 -1 -8 101.67
    -2 1 -8 99.54
    -3 1 -8 3.58
    -3 -1 -8 3.61
    -3 -1 -8 4.48
    -3 1 -8 1.7
    -4 1 -8 12.3
    -4 -1 -8 11.25
    -4 -1 -8 10.77
    -4 1 -8 10.41
    -5 -1 -8 11.46
    -5 -1 -8 11.04
    -5 1 -8 12.25
    -6 -1 -8 1.2
    -6 -1 -8 2.18
    -6 1 -8 2.1
    -7 -1 -8 0.98
    -7 1 -8 1.46
    -8 -1 -8 0.85
    -8 1 -8 1.14
    -9 -1 -8 11.2
    -9 1 -8 10.48
    -10 1 -8 7.81
    11 -2 -8 3.54
    11 2 -8 3.28
    10 -2 -8 9.85
    10 2 -8 9.66
    9 -2 -8 6.1
    9 2 -8 6.69
    9 2 -8 9.87
    8 -2 -8 -0.11
    8 2 -8 0.06
    7 -2 -8 0.28
    7 2 -8 1.47
    7 -2 -8 1.91
    7 2 -8 0.54
    6 -2 -8 15.54
    6 2 -8 18.06
    6 2 -8 50.97
    6 -2 -8 40.58
    6 -2 -8 17.08
    6 2 -8 14.77
    5 -2 -8 28.78
    5 2 -8 32.17
    5 2 -8 32.93
    5 -2 -8 25.47
    5 -2 -8 29.25
    5 2 -8 32.64
    4 2 -8 0.1
    4 -2 -8 1.1
    4 2 -8 -0.11
    4 -2 -8 0.33
    3 2 -8 0.36
    3 -2 -8 0.24
    3 -2 -8 0.37
    3 2 -8 -1.06
    3 -2 -8 -0.63
    2 -2 -8 48.74
    2 -2 -8 48.95
    2 2 -8 49.79
    2 2 -8 47.26
    2 2 -8 51.32
    1 2 -8 4.84
    0 2 -8 92.9
    -1 2 -8 -0.1
    -1 -2 -8 0.49
    -1 2 -8 0.26
    -2 2 -8 97.86
    -2 -2 -8 92.01
    -2 2 -8 88.71
    -2 -2 -8 100.3
    -2 2 -8 98.3
    -3 2 -8 1.34
    -3 -2 -8 0.99
    -3 -2 -8 2.51
    -3 2 -8 1
    -4 -2 -8 9.09
    -4 -2 -8 11.03
    -4 2 -8 10.67
    -5 -2 -8 2.95
    -5 -2 -8 2.55
    -5 2 -8 1.54
    -6 -2 -8 2.05
    -6 -2 -8 0.5
    -6 2 -8 1.96
    -7 -2 -8 132.63
    -7 -2 -8 129.28
    -7 2 -8 119.25
    -8 2 -8 6.39
    -9 2 -8 9.66
    -10 2 -8 0.39
    11 -3 -8 0.06
    11 3 -8 -0.4
    10 -3 -8 7.66
    10 3 -8 7.86
    9 -3 -8 0.26
    9 3 -8 1.37
    9 3 -8 1.22
    8 -3 -8 2.45
    8 3 -8 2.83
    8 3 -8 3.46
    7 -3 -8 3.77
    7 3 -8 5.54
    7 3 -8 4.36
    6 -3 -8 24.4
    6 3 -8 31.3
    6 -3 -8 26.82
    6 3 -8 28.05
    5 -3 -8 76.16
    5 3 -8 80.23
    5 -3 -8 72.96
    5 -3 -8 77.01
    5 3 -8 72.55
    4 -3 -8 19.98
    4 3 -8 20.24
    4 -3 -8 16.93
    4 -3 -8 22.3
    4 3 -8 19.59
    3 3 -8 5.69
    3 -3 -8 4.9
    3 -3 -8 5.06
    3 3 -8 3.17
    3 3 -8 5.92
    3 -3 -8 5.69
    2 -3 -8 57.92
    2 -3 -8 61.86
    2 3 -8 60.41
    2 3 -8 61.29
    1 -3 -8 15.87
    1 -3 -8 17.57
    1 3 -8 14.92
    1 3 -8 18.78
    0 -3 -8 7.8
    0 3 -8 7.52
    0 3 -8 7.2
    -1 -3 -8 37.85
    -1 3 -8 38.21
    -1 -3 -8 36.04
    -1 3 -8 37.13
    -2 3 -8 16.17
    -2 -3 -8 13.48
    -2 3 -8 13.47
    -3 -3 -8 4.42
    -3 3 -8 3.84
    -4 -3 -8 7.04
    -4 3 -8 6.4
    -5 -3 -8 0.61
    -5 3 -8 -0.49
    -6 -3 -8 13.57
    -6 3 -8 13.59
    -7 -3 -8 16.14
    -7 3 -8 13.91
    -8 -3 -8 12.31
    -8 3 -8 14.66
    -9 3 -8 3.08
    -10 3 -8 12.02
    10 -4 -8 1.58
    10 4 -8 1.66
    9 -4 -8 5.96
    9 -4 -8 4.97
    9 4 -8 4.7
    9 4 -8 5.84
    8 -4 -8 19.9
    8 -4 -8 17.61
    8 4 -8 19.92
    8 4 -8 18.24
    7 -4 -8 0.07
    7 -4 -8 -0.08
    7 4 -8 0.25
    6 4 -8 -0.65
    6 -4 -8 0.37
    5 4 -8 3.31
    5 -4 -8 3.98
    5 -4 -8 4.71
    4 -4 -8 47.07
    4 4 -8 43.16
    4 -4 -8 49.47
    4 4 -8 48.59
    3 -4 -8 51.36
    3 4 -8 44.35
    3 -4 -8 55.33
    3 4 -8 51.54
    2 4 -8 0.51
    2 -4 -8 0.61
    2 -4 -8 0.09
    2 4 -8 -1.16
    2 4 -8 0.96
    1 4 -8 6.39
    1 -4 -8 6.57
    1 -4 -8 6.91
    1 4 -8 8.38
    0 -4 -8 58.1
    0 -4 -8 61.18
    0 4 -8 63.54
    -1 -4 -8 13.13
    -1 4 -8 14.54
    -2 -4 -8 60.75
    -2 4 -8 64.38
    -3 -4 -8 14.36
    -3 4 -8 15.31
    -4 -4 -8 7.78
    -4 4 -8 7.48
    -5 -4 -8 -0.05
    -5 4 -8 -0.48
    -6 -4 -8 40.07
    -6 4 -8 36.61
    -7 -4 -8 4.67
    -7 4 -8 2.98
    -8 -4 -8 2.98
    -8 4 -8 2.4
    -9 -4 -8 8.95
    -9 4 -8 8.68
    -10 4 -8 4.89
    10 -5 -8 53.59
    10 -5 -8 52.58
    10 5 -8 47.77
    9 -5 -8 0
    9 -5 -8 0.11
    9 5 -8 0.34
    8 -5 -8 0.65
    8 -5 -8 0.6
    8 5 -8 0.03
    7 -5 -8 8.66
    7 -5 -8 6.73
    7 5 -8 8.77
    6 -5 -8 31.09
    6 -5 -8 27.67
    6 5 -8 28.48
    5 5 -8 5.61
    5 -5 -8 5.88
    5 -5 -8 6.97
    4 5 -8 3.86
    4 -5 -8 4.49
    4 -5 -8 4.58
    3 -5 -8 13.42
    3 5 -8 14.82
    3 5 -8 15.1
    2 5 -8 2.32
    2 -5 -8 1.41
    2 -5 -8 2.15
    2 5 -8 1.27
    1 -5 -8 9.68
    1 -5 -8 12
    1 5 -8 7.18
    1 5 -8 9.92
    0 -5 -8 39.48
    0 -5 -8 43.63
    0 5 -8 44.03
    -1 -5 -8 0.39
    -1 5 -8 -0.1
    -2 -5 -8 90.53
    -2 5 -8 94.04
    -3 -5 -8 10.8
    -3 5 -8 12.65
    -4 -5 -8 1.91
    -4 5 -8 3.11
    -5 -5 -8 62.66
    -5 5 -8 58.1
    -6 -5 -8 45.95
    -6 5 -8 45.09
    -7 -5 -8 0.24
    -7 5 -8 0.85
    -8 -5 -8 10.38
    -8 5 -8 10.2
    -9 -5 -8 3.49
    -9 5 -8 5.19
    -10 5 -8 0.6
    9 -6 -8 43.25
    9 -6 -8 40.37
    8 -6 -8 4.1
    8 -6 -8 4.1
    7 -6 -8 5.32
    7 -6 -8 5.25
    7 6 -8 5.35
    6 6 -8 4.76
    6 -6 -8 3.92
    6 -6 -8 5.83
    5 -6 -8 38.55
    5 -6 -8 40.91
    5 6 -8 37.49
    4 6 -8 2.22
    4 -6 -8 0.92
    3 6 -8 8.01
    3 -6 -8 9.58
    3 -6 -8 9.17
    2 6 -8 0
    2 -6 -8 0.51
    2 -6 -8 0.34
    1 -6 -8 0.47
    1 -6 -8 -0.2
    1 -6 -8 -0.33
    1 6 -8 -0.08
    0 -6 -8 67.85
    0 -6 -8 70.37
    0 6 -8 68.8
    -1 -6 -8 25.1
    -1 -6 -8 23.23
    -1 6 -8 23.28
    -2 -6 -8 25.92
    -2 -6 -8 23.61
    -2 6 -8 22.52
    -3 -6 -8 3.13
    -3 -6 -8 3.06
    -3 6 -8 3.4
    -4 -6 -8 1.18
    -4 -6 -8 -0.31
    -4 6 -8 0.18
    -5 -6 -8 4.75
    -5 6 -8 5.3
    -6 -6 -8 3.53
    -6 6 -8 1.94
    -7 -6 -8 10.51
    -7 6 -8 8.88
    -8 -6 -8 3.69
    -8 6 -8 3.41
    -9 -6 -8 7.08
    -9 6 -8 7.46
    9 -7 -8 10.42
    9 -7 -8 12.31
    8 -7 -8 1.63
    8 -7 -8 2.27
    7 -7 -8 18.61
    7 -7 -8 17
    7 7 -8 18.05
    6 7 -8 -0.02
    6 -7 -8 0.36
    6 -7 -8 -0.1
    5 7 -8 3.82
    5 -7 -8 3.88
    5 -7 -8 2.56
    4 -7 -8 57.01
    4 -7 -8 61.02
    4 7 -8 56.32
    3 7 -8 7.73
    3 -7 -8 9.63
    3 -7 -8 7.02
    2 -7 -8 15.48
    2 -7 -8 15.09
    2 7 -8 16.33
    1 -7 -8 7.02
    1 -7 -8 7.16
    0 -7 -8 1.69
    0 -7 -8 1.66
    -1 -7 -8 7.42
    -1 -7 -8 6.27
    -2 -7 -8 19.87
    -2 -7 -8 19.3
    -3 -7 -8 3.2
    -3 -7 -8 2.27
    -3 7 -8 2.34
    -4 -7 -8 53.34
    -4 -7 -8 50.47
    -4 7 -8 53.02
    -5 -7 -8 0.98
    -5 7 -8 0.97
    -6 -7 -8 1.94
    -6 7 -8 0.89
    -7 -7 -8 9.92
    -7 7 -8 7.5
    -8 -7 -8 1.8
    -8 7 -8 2.23
    -9 -7 -8 7.9
    9 -8 -8 0.86
    8 -8 -8 8.58
    8 -8 -8 9.18
    7 -8 -8 9.45
    7 -8 -8 8.19
    6 8 -8 0.42
    6 -8 -8 1.31
    6 -8 -8 1.12
    5 8 -8 0.34
    5 -8 -8 -0.01
    5 -8 -8 -0.08
    4 8 -8 -0.09
    4 -8 -8 0.22
    4 -8 -8 0.37
    3 -8 -8 13.35
    3 -8 -8 13.47
    3 8 -8 13.35
    2 8 -8 0.45
    2 -8 -8 0.84
    2 -8 -8 1.63
    1 -8 -8 1.6
    0 -8 -8 7.2
    -1 -8 -8 10.91
    -1 -8 -8 12.49
    -2 -8 -8 127.45
    -2 -8 -8 134.55
    -3 -8 -8 16.04
    -3 -8 -8 16.25
    -4 -8 -8 6.23
    -4 -8 -8 5.32
    -5 -8 -8 3.05
    -6 -8 -8 -0.31
    -6 8 -8 0.38
    -7 -8 -8 3.06
    -7 8 -8 2.51
    -8 -8 -8 1.34
    8 -9 -8 0.02
    7 -9 -8 0.33
    6 -9 -8 1.86
    6 -9 -8 2.48
    5 9 -8 -0.25
    5 -9 -8 0.02
    5 -9 -8 -0.05
    4 9 -8 5.89
    4 -9 -8 5.85
    3 9 -8 5.91
    3 -9 -8 5.82
    2 9 -8 1.9
    2 -9 -8 1.36
    1 -9 -8 8.96
    0 -9 -8 33.44
    -1 -9 -8 1.17
    -2 -9 -8 2.16
    -2 -9 -8 2.33
    -3 -9 -8 5.86
    -3 -9 -8 5.9
    -4 -9 -8 1.18
    -4 -9 -8 0.54
    -5 -9 -8 -0.01
    -6 -9 -8 2.23
    -7 -9 -8 11.77
    7 -10 -8 0.51
    6 -10 -8 -0.04
    5 -10 -8 3.88
    4 10 -8 -0.02
    4 -10 -8 0.02
    3 10 -8 2.43
    3 -10 -8 3.71
    2 -10 -8 11.18
    2 10 -8 10.55
    1 -10 -8 5.72
    0 -10 -8 0.42
    -1 -10 -8 2.32
    -2 -10 -8 1.31
    -3 -10 -8 29.35
    -3 -10 -8 33.69
    -4 -10 -8 54.94
    -4 -10 -8 54.97
    4 10 8 54.96
    -5 -10 -8 4.08
    -6 -10 -8 4.59
    -7 -10 -8 0.57
    6 -11 -8 1.6
    5 -11 -8 2.1
    4 11 -8 1.15
    4 -11 -8 1.22
    3 11 -8 4.88
    3 -11 -8 5.61
    2 11 -8 0.43
    2 -11 -8 -0.23
    1 11 -8 0.93
    1 -11 -8 0.76
    0 -11 -8 4.58
    -1 -11 -8 0.25
    -2 -11 -8 1.18
    -3 -11 -8 17.61
    -4 -11 -8 2.12
    4 11 8 2.76
    -5 -11 -8 0.92
    4 -12 -8 0.15
    3 12 -8 2.11
    3 -12 -8 2.23
    2 -12 -8 18.07
    2 12 -8 16.51
    1 -12 -8 18.37
    1 12 -8 17.07
    0 12 -8 0.03
    0 -12 -8 -0.44
    -1 -12 -8 9.3
    -2 -12 -8 11.51
    -3 -12 -8 0.58
    3 12 8 0.19
    2 -13 -8 -0.47
    1 -13 -8 16.58
    0 13 -8 3.57
    0 -13 -8 4.84
    -1 13 -8 1.29
    -1 -13 -8 1.81
    10 0 -9 0.1
    9 0 -9 0.08
    8 0 -9 -0.41
    8 0 -9 1.72
    7 0 -9 -0.14
    7 0 -9 0.09
    6 0 -9 -0.6
    6 0 -9 0.92
    5 0 -9 -0.17
    5 0 -9 -0.33
    4 0 -9 -0.55
    4 0 -9 -0.84
    4 0 -9 -0.41
    3 0 -9 0.35
    3 0 -9 -1.59
    2 0 -9 0.13
    2 0 -9 0.17
    2 0 -9 -0.56
    1 0 -9 0.01
    1 0 -9 -0.36
    1 0 -9 -0.15
    0 0 -9 -0.66
    0 0 -9 0.93
    -1 0 -9 0.15
    -1 0 -9 0.1
    -2 0 -9 -0.64
    -2 0 -9 0.79
    -3 0 -9 -0.54
    -3 0 -9 0.7
    -4 0 -9 -0.31
    -4 0 -9 -0.39
    -5 0 -9 -0.17
    -5 0 -9 0.33
    -6 0 -9 0.44
    -7 0 -9 -0.13
    -8 0 -9 -0.04
    -9 0 -9 -0.46
    10 -1 -9 0.79
    10 1 -9 0.7
    9 -1 -9 5.77
    9 1 -9 5.55
    8 -1 -9 0.86
    8 1 -9 0.77
    8 1 -9 2.43
    7 -1 -9 0.15
    7 1 -9 1.03
    7 -1 -9 2.07
    7 1 -9 1.05
    6 1 -9 9.71
    6 -1 -9 7.98
    6 -1 -9 9.46
    6 1 -9 7.55
    5 -1 -9 -0.27
    5 1 -9 -0.61
    5 -1 -9 -1.15
    5 1 -9 -0.54
    4 -1 -9 10.83
    4 1 -9 9.85
    4 -1 -9 9.94
    4 1 -9 10.46
    4 -1 -9 9.26
    3 1 -9 -0.1
    3 -1 -9 -0.04
    3 1 -9 -2.47
    3 -1 -9 -1.36
    3 -1 -9 1.5
    2 -1 -9 15.86
    2 -1 -9 13.96
    2 1 -9 14.31
    2 -1 -9 13.81
    2 1 -9 14.18
    1 1 -9 14.21
    1 -1 -9 13.18
    1 -1 -9 12.45
    1 1 -9 15.23
    1 1 -9 12.97
    0 1 -9 157.76
    0 -1 -9 151.58
    0 -1 -9 157.02
    0 1 -9 152.69
    -1 1 -9 29.9
    -1 -1 -9 29.9
    -1 -1 -9 30.59
    -1 1 -9 30.74
    -2 1 -9 8.09
    -2 -1 -9 8.29
    -2 1 -9 9.04
    -3 1 -9 3.66
    -3 -1 -9 2.7
    -3 -1 -9 3.81
    -3 1 -9 3.28
    -4 1 -9 12.72
    -4 -1 -9 13
    -4 -1 -9 15.82
    -4 1 -9 12.66
    -5 -1 -9 4.54
    -5 -1 -9 4.76
    -5 1 -9 4.34
    -6 -1 -9 5.27
    -6 -1 -9 3.03
    -6 1 -9 3.23
    -7 -1 -9 4.24
    -7 1 -9 3.12
    -8 -1 -9 0.74
    -8 1 -9 1.46
    -9 -1 -9 0.77
    -9 1 -9 1.37
    10 -2 -9 -0.4
    10 2 -9 0.19
    9 -2 -9 0.59
    9 2 -9 0.45
    8 -2 -9 2.65
    8 2 -9 2.76
    8 2 -9 3.03
    7 -2 -9 -0.54
    7 2 -9 -0.16
    7 2 -9 0
    6 -2 -9 -0.3
    6 2 -9 -0.57
    6 -2 -9 0.17
    6 2 -9 -0.26
    5 2 -9 -0.52
    5 -2 -9 -0.44
    5 -2 -9 1.56
    4 -2 -9 23.09
    4 2 -9 21.89
    4 -2 -9 21.97
    4 -2 -9 22.42
    4 2 -9 23.75
    3 -2 -9 12.8
    3 -2 -9 14.59
    3 2 -9 12
    3 -2 -9 9.56
    3 2 -9 15.27
    3 -2 -9 11.75
    2 -2 -9 29.64
    2 -2 -9 28.58
    2 2 -9 32.24
    2 2 -9 30.09
    1 2 -9 1.53
    1 -2 -9 2.64
    1 -2 -9 2.35
    1 -2 -9 3.03
    1 2 -9 2.01
    0 2 -9 21.2
    0 -2 -9 19.74
    0 -2 -9 20.32
    0 2 -9 22.74
    0 2 -9 22.68
    -1 2 -9 205.99
    -1 -2 -9 197.22
    -1 -2 -9 202.1
    -1 2 -9 208.17
    -2 2 -9 5.63
    -2 -2 -9 4.88
    -2 -2 -9 5.19
    -2 2 -9 4.85
    -3 2 -9 19.71
    -3 -2 -9 15.57
    -3 -2 -9 20.61
    -3 2 -9 19.1
    -4 -2 -9 2.97
    -4 -2 -9 4.13
    -4 2 -9 2.95
    -5 -2 -9 1.87
    -5 -2 -9 2.22
    -5 2 -9 1.77
    -6 -2 -9 2.96
    -6 -2 -9 2.64
    -6 2 -9 2.83
    -7 -2 -9 -0.22
    -7 2 -9 -0.21
    -8 2 -9 1.83
    -9 2 -9 39.82
    10 -3 -9 1.26
    9 -3 -9 5.36
    9 3 -9 4.62
    8 -3 -9 21.09
    8 3 -9 18.7
    8 3 -9 19.45
    7 -3 -9 4.58
    7 3 -9 3.87
    6 -3 -9 6.89
    6 3 -9 6.42
    5 3 -9 0.74
    5 -3 -9 1.36
    4 -3 -9 11.65
    4 3 -9 13.68
    4 -3 -9 10.91
    4 3 -9 12.9
    4 -3 -9 13.45
    3 -3 -9 58.24
    3 -3 -9 60.6
    3 3 -9 54.96
    3 -3 -9 58.54
    3 -3 -9 69.33
    3 3 -9 58.36
    2 3 -9 7.87
    2 -3 -9 5.53
    2 -3 -9 7.58
    2 3 -9 5.39
    2 3 -9 8.14
    1 3 -9 8.68
    1 -3 -9 4.22
    1 -3 -9 6.07
    1 -3 -9 5.75
    1 3 -9 5.29
    0 -3 -9 38.88
    0 -3 -9 32.86
    0 -3 -9 37.94
    0 3 -9 35.14
    0 3 -9 35.53
    -1 3 -9 93.52
    -1 -3 -9 83.32
    -1 -3 -9 91.7
    -1 3 -9 87.83
    -1 3 -9 91.32
    -2 3 -9 48.98
    -2 -3 -9 48.37
    -2 3 -9 46.46
    -3 -3 -9 79.53
    -3 3 -9 76.38
    -4 -3 -9 61.44
    -4 3 -9 62.55
    -5 -3 -9 32.47
    -5 3 -9 30.97
    -6 -3 -9 -0.11
    -6 3 -9 0.35
    -7 -3 -9 1.56
    -7 3 -9 1.57
    -8 -3 -9 19.92
    -8 3 -9 18.35
    -9 3 -9 0.35
    10 -4 -9 5.77
    9 -4 -9 4.73
    9 4 -9 6.33
    8 -4 -9 0.13
    8 4 -9 1.79
    7 -4 -9 11.89
    7 4 -9 9.97
    6 4 -9 0.87
    6 -4 -9 1.89
    5 4 -9 5.65
    5 -4 -9 5.56
    4 -4 -9 28.05
    4 4 -9 35.06
    4 -4 -9 35.46
    4 4 -9 28.77
    3 4 -9 7.53
    3 -4 -9 9.12
    3 -4 -9 5.86
    3 4 -9 6.77
    2 -4 -9 60.47
    2 -4 -9 60.23
    2 4 -9 53.64
    2 4 -9 63.84
    2 4 -9 57.49
    1 4 -9 0.53
    1 -4 -9 0.91
    1 -4 -9 0.84
    1 4 -9 0.75
    0 4 -9 6.54
    0 -4 -9 4.31
    0 -4 -9 5.15
    0 4 -9 5.96
    -1 -4 -9 18.52
    -1 4 -9 18.52
    -1 4 -9 19.76
    -2 -4 -9 0.59
    -2 4 -9 0.42
    -3 -4 -9 1.99
    -3 4 -9 2.2
    -4 -4 -9 61.34
    -4 4 -9 58.54
    -5 -4 -9 -0.62
    -5 4 -9 -0.44
    -6 -4 -9 1.26
    -6 4 -9 1.51
    -7 -4 -9 2.63
    -7 4 -9 3.06
    -8 -4 -9 -0.11
    -8 4 -9 0
    -9 4 -9 0.83
    9 -5 -9 0.68
    8 -5 -9 8.54
    8 5 -9 9.27
    7 -5 -9 1.21
    7 5 -9 -0.36
    6 -5 -9 31.38
    6 5 -9 26.06
    5 5 -9 1.23
    5 -5 -9 0.59
    4 -5 -9 60.6
    4 5 -9 61.02
    3 -5 -9 22.74
    3 5 -9 23.01
    3 5 -9 23.49
    2 -5 -9 16.04
    2 -5 -9 16.61
    2 5 -9 14.84
    2 5 -9 14.69
    2 5 -9 16.2
    1 5 -9 1.38
    1 -5 -9 1.48
    1 -5 -9 1.39
    1 5 -9 -0.2
    1 5 -9 1.11
    0 -5 -9 8.54
    0 5 -9 8.94
    0 5 -9 11.24
    -1 -5 -9 21.34
    -1 5 -9 22.53
    -2 -5 -9 72.16
    -2 5 -9 79.81
    -3 -5 -9 1.76
    -3 5 -9 1.99
    -4 -5 -9 -0.45
    -4 5 -9 0.5
    -5 -5 -9 3.15
    -5 5 -9 3.45
    -6 -5 -9 4.34
    -6 5 -9 4.68
    -7 -5 -9 27.65
    -7 5 -9 25.88
    -8 -5 -9 0.2
    -8 5 -9 0
    -9 5 -9 3.16
    9 -6 -9 -0.22
    8 -6 -9 7.07
    8 6 -9 7.25
    7 -6 -9 7.11
    7 -6 -9 4.92
    7 6 -9 5.24
    6 6 -9 4.5
    6 -6 -9 5.24
    6 -6 -9 5.76
    5 6 -9 9.48
    5 -6 -9 11.47
    5 -6 -9 11.69
    4 -6 -9 15.64
    4 6 -9 15.83
    3 -6 -9 16.6
    3 6 -9 17.08
    2 6 -9 0.67
    2 -6 -9 0.32
    1 6 -9 0.44
    1 -6 -9 0.61
    1 -6 -9 0.44
    1 6 -9 0.24
    0 6 -9 1.28
    0 -6 -9 1.43
    0 6 -9 1.22
    -1 -6 -9 21.48
    -1 6 -9 20.31
    -2 -6 -9 16.92
    -2 6 -9 19.51
    -3 -6 -9 19.66
    -3 6 -9 19.64
    -4 -6 -9 5.7
    -4 6 -9 5.32
    -5 -6 -9 1.42
    -5 6 -9 1.06
    -6 -6 -9 1.22
    -6 6 -9 -0.06
    -7 -6 -9 3.13
    -7 6 -9 3.48
    -8 -6 -9 0.21
    -8 6 -9 0.25
    8 -7 -9 12.38
    8 -7 -9 11.83
    7 -7 -9 6.37
    7 -7 -9 5.72
    7 7 -9 5.85
    6 7 -9 2.59
    6 -7 -9 4.45
    6 -7 -9 3.15
    5 7 -9 0.85
    5 -7 -9 1.09
    5 -7 -9 0.11
    4 7 -9 2.52
    4 -7 -9 3.57
    4 -7 -9 3.36
    3 7 -9 1.82
    3 -7 -9 1.77
    3 -7 -9 0.97
    2 7 -9 -0.92
    2 -7 -9 0.73
    2 -7 -9 -0.3
    1 7 -9 6.25
    1 -7 -9 6.51
    0 -7 -9 3.38
    0 -7 -9 3.49
    -1 -7 -9 30.03
    -1 -7 -9 29.81
    -1 7 -9 29.38
    -2 -7 -9 79.19
    -2 -7 -9 76.85
    -2 7 -9 75.9
    -3 -7 -9 28.86
    -3 7 -9 28.27
    -4 -7 -9 2.58
    -4 7 -9 2.92
    -5 -7 -9 0.01
    -5 7 -9 0.58
    -6 -7 -9 -0.78
    -6 7 -9 -0.58
    -7 -7 -9 0.95
    -7 7 -9 0.3
    -8 -7 -9 5.11
    7 -8 -9 2.49
    7 -8 -9 0.8
    6 -8 -9 0.33
    6 -8 -9 0.78
    6 8 -9 0.68
    5 8 -9 -1.23
    5 -8 -9 -0.09
    5 -8 -9 0.18
    4 8 -9 0.91
    4 -8 -9 2.73
    4 -8 -9 2.38
    3 8 -9 0.06
    3 -8 -9 0.1
    2 8 -9 2.48
    2 -8 -9 2.77
    1 -8 -9 11.33
    1 8 -9 12.66
    0 -8 -9 39.86
    -1 -8 -9 1.92
    -1 -8 -9 4.35
    -2 -8 -9 32.22
    -2 -8 -9 39.92
    -3 -8 -9 5.17
    -3 -8 -9 6.4
    -4 -8 -9 0.77
    -5 -8 -9 0.26
    -6 -8 -9 3.63
    -7 -8 -9 8.3
    6 -9 -9 1.05
    6 9 -9 0.44
    5 9 -9 2.58
    5 -9 -9 2.64
    4 9 -9 1.28
    4 -9 -9 1.57
    3 9 -9 0.47
    3 -9 -9 0.31
    2 9 -9 -0.03
    2 -9 -9 0.11
    1 9 -9 5.14
    1 -9 -9 4.47
    0 -9 -9 9.67
    0 9 -9 10.06
    -1 -9 -9 5.19
    -2 -9 -9 -0.09
    -2 -9 -9 -0.2
    -3 -9 -9 13.94
    -3 -9 -9 14.8
    -4 -9 -9 22.28
    -5 -9 -9 6.56
    -6 -9 -9 2.38
    5 10 -9 0.16
    5 -10 -9 0.64
    4 10 -9 4.6
    4 -10 -9 5.52
    3 -10 -9 28.33
    3 10 -9 26.34
    2 -10 -9 9.53
    2 10 -9 9.92
    1 10 -9 5.8
    1 -10 -9 4.58
    0 10 -9 5.39
    0 -10 -9 6.48
    -1 -10 -9 13.57
    -1 10 -9 12.18
    -2 -10 -9 0.03
    -3 -10 -9 8.95
    -3 -10 -9 8.57
    -4 -10 -9 36.19
    -5 -10 -9 0.13
    4 -11 -9 -0.6
    3 -11 -9 12.8
    3 11 -9 11.61
    2 -11 -9 46.37
    2 11 -9 43.12
    1 11 -9 5.41
    1 -11 -9 5.6
    0 11 -9 3.56
    0 -11 -9 1.43
    -1 11 -9 -0.14
    -1 -11 -9 -0.12
    -2 11 -9 3.29
    -2 -11 -9 2.97
    -3 11 -9 4.12
    1 -12 -9 7.32
    1 12 -9 7.98
    0 12 -9 1.35
    0 -12 -9 1.44
    -1 12 -9 0.48
    -1 -12 -9 0.59
    9 0 -10 0.81
    8 0 -10 15
    8 0 -10 19.3
    7 0 -10 -0.18
    7 0 -10 0.53
    6 0 -10 5.62
    6 0 -10 6.92
    5 0 -10 0.44
    5 0 -10 1.81
    4 0 -10 1.14
    4 0 -10 -0.03
    3 0 -10 65.3
    3 0 -10 74.91
    2 0 -10 3.06
    2 0 -10 -0.73
    1 0 -10 205.07
    1 0 -10 210.88
    0 0 -10 255.33
    0 0 -10 247.71
    -1 0 -10 2.62
    -1 0 -10 1.86
    -2 0 -10 101.01
    -2 0 -10 98.31
    -3 0 -10 14.98
    -3 0 -10 13.46
    -4 0 -10 0.38
    -4 0 -10 0.25
    -5 0 -10 2.36
    -5 0 -10 2.3
    -6 0 -10 0.39
    -7 0 -10 4.56
    -8 0 -10 -0.33
    9 -1 -10 4.14
    9 1 -10 4.1
    8 -1 -10 0.27
    8 1 -10 0.66
    7 -1 -10 2.26
    7 1 -10 3.13
    7 1 -10 2.61
    6 -1 -10 0.33
    6 1 -10 1.37
    6 -1 -10 0.97
    6 1 -10 0.24
    5 -1 -10 1.08
    5 1 -10 31.16
    5 -1 -10 23.57
    5 -1 -10 2.63
    5 1 -10 0.86
    4 -1 -10 6.28
    4 1 -10 6.27
    4 -1 -10 5.92
    4 -1 -10 3.82
    4 1 -10 4.36
    3 1 -10 4.72
    3 -1 -10 4.45
    3 1 -10 2.71
    3 -1 -10 0.93
    3 -1 -10 4.04
    2 1 -10 114.12
    2 1 -10 116.08
    2 -1 -10 135.87
    2 1 -10 131.48
    1 -1 -10 60.89
    1 -1 -10 65.17
    1 1 -10 65.11
    0 1 -10 6.04
    0 -1 -10 5.06
    0 -1 -10 6.61
    0 1 -10 3.04
    -1 1 -10 3.07
    -1 -1 -10 2.22
    -1 -1 -10 3.23
    -1 1 -10 2.95
    -2 1 -10 0.24
    -2 -1 -10 0.21
    -2 -1 -10 0.2
    -2 1 -10 -0.21
    -3 1 -10 4.76
    -3 -1 -10 5.22
    -3 -1 -10 4.62
    -3 1 -10 5.17
    -4 1 -10 9.74
    -4 -1 -10 8.75
    -4 -1 -10 10.6
    -4 1 -10 9.56
    -5 -1 -10 0.41
    -5 -1 -10 -0.44
    -5 1 -10 -0.78
    -6 -1 -10 0.53
    -6 -1 -10 0.55
    -6 1 -10 0.84
    -7 -1 -10 -0.66
    -7 1 -10 0.39
    -8 -1 -10 1.63
    -8 1 -10 0.49
    9 -2 -10 3.32
    8 -2 -10 -0.19
    8 2 -10 -0.24
    7 -2 -10 0.63
    7 2 -10 1.1
    6 -2 -10 0.12
    6 2 -10 -0.08
    5 -2 -10 3.56
    5 2 -10 41.31
    5 -2 -10 31.02
    5 -2 -10 2.99
    5 2 -10 2.18
    4 -2 -10 11.44
    4 2 -10 13.68
    4 -2 -10 11.82
    4 -2 -10 13.15
    4 2 -10 11.07
    3 2 -10 0.82
    3 -2 -10 0.65
    3 2 -10 -0.14
    3 -2 -10 -1.5
    3 -2 -10 0.06
    2 2 -10 0.21
    2 -2 -10 1.36
    2 -2 -10 0.45
    2 2 -10 0.5
    1 -2 -10 45
    1 -2 -10 46.66
    1 2 -10 45.39
    1 2 -10 48.79
    0 -2 -10 17.83
    0 -2 -10 21.97
    0 2 -10 21.94
    0 2 -10 24.02
    -1 2 -10 6.49
    -1 -2 -10 4.3
    -1 -2 -10 4.52
    -1 2 -10 3.23
    -2 2 -10 0.71
    -2 -2 -10 1.51
    -2 -2 -10 -0.19
    -2 2 -10 -0.65
    -3 2 -10 0.9
    -3 -2 -10 0.62
    -3 -2 -10 0.62
    -3 2 -10 1.06
    -4 -2 -10 25.45
    -4 -2 -10 23.9
    -4 2 -10 23.89
    -5 -2 -10 2.67
    -5 -2 -10 3.28
    -5 2 -10 2.15
    -6 -2 -10 9.53
    -6 -2 -10 10
    -6 2 -10 8.12
    -7 -2 -10 1.03
    -7 2 -10 1.4
    -8 2 -10 3.51
    9 -3 -10 2.12
    8 -3 -10 1.4
    8 3 -10 2.74
    7 -3 -10 0
    7 3 -10 0.48
    6 -3 -10 3.69
    6 3 -10 2.61
    5 -3 -10 0.32
    5 3 -10 40.91
    5 -3 -10 29.67
    5 -3 -10 3.89
    5 3 -10 0.81
    4 3 -10 0.81
    4 -3 -10 0.42
    4 -3 -10 2.11
    4 -3 -10 2.32
    3 -3 -10 21.64
    3 3 -10 23.49
    3 -3 -10 19.2
    3 3 -10 21.56
    2 3 -10 -0.25
    2 -3 -10 0.9
    2 -3 -10 1.59
    2 3 -10 0.52
    1 3 -10 3.48
    1 -3 -10 2.5
    1 -3 -10 1.14
    1 3 -10 1.68
    0 3 -10 3.53
    0 -3 -10 4.65
    0 -3 -10 5.62
    0 3 -10 3.72
    -1 -3 -10 9.53
    -1 -3 -10 12.42
    -1 3 -10 13.12
    -1 3 -10 12.45
    -2 -3 -10 0.82
    -2 -3 -10 2.52
    -2 3 -10 1.91
    -3 -3 -10 6.6
    -3 3 -10 9.4
    -4 -3 -10 1.36
    -4 3 -10 1.29
    -5 -3 -10 1.74
    -5 3 -10 1.31
    -6 -3 -10 0.05
    -6 3 -10 -0.65
    -7 -3 -10 2.12
    -7 3 -10 1.89
    -8 3 -10 6.08
    9 -4 -10 0.27
    8 -4 -10 0.77
    8 4 -10 1.52
    7 -4 -10 1.23
    7 4 -10 0.68
    6 -4 -10 0.81
    6 4 -10 -0.09
    5 4 -10 6.6
    5 -4 -10 7.53
    4 4 -10 1.15
    4 -4 -10 1.44
    3 -4 -10 14.75
    3 4 -10 18.56
    3 -4 -10 14.17
    3 4 -10 16.79
    2 4 -10 -0.04
    2 -4 -10 0.67
    2 -4 -10 -0.24
    2 4 -10 -0.54
    1 -4 -10 21.96
    1 -4 -10 22.95
    1 4 -10 21.32
    1 4 -10 22.78
    1 4 -10 22.96
    0 4 -10 0.96
    0 -4 -10 -0.02
    0 4 -10 0.45
    -1 -4 -10 9.35
    -1 4 -10 10.28
    -1 4 -10 11.64
    -2 -4 -10 5.73
    -2 4 -10 5.8
    -3 -4 -10 14.18
    -3 4 -10 15.73
    -4 -4 -10 6.92
    -4 4 -10 7.15
    -5 -4 -10 2.67
    -5 4 -10 3.02
    -6 -4 -10 3.13
    -6 4 -10 3.6
    -7 -4 -10 0.16
    -7 4 -10 -0.36
    -8 4 -10 -0.11
    8 -5 -10 -0.27
    8 5 -10 0.64
    7 -5 -10 0.92
    7 5 -10 2.95
    6 -5 -10 0.08
    6 5 -10 0.72
    5 5 -10 4.2
    5 -5 -10 3.69
    4 5 -10 3.41
    4 -5 -10 4.3
    3 5 -10 0.04
    3 -5 -10 1.36
    2 -5 -10 18.22
    2 -5 -10 21.39
    2 5 -10 18.11
    2 5 -10 18.2
    1 5 -10 1.54
    1 -5 -10 1.46
    1 5 -10 0.13
    1 5 -10 0.55
    0 5 -10 4.24
    0 -5 -10 5.64
    0 5 -10 3.4
    -1 -5 -10 45.43
    -1 5 -10 46.57
    -1 5 -10 44.44
    -2 5 -10 0.89
    -2 -5 -10 0.32
    -2 5 -10 -0.27
    -3 -5 -10 34.8
    -3 5 -10 36.28
    -4 -5 -10 0.14
    -4 5 -10 2.19
    -5 -5 -10 -0.74
    -5 5 -10 -0.14
    -6 -5 -10 1.08
    -6 5 -10 0.35
    -7 -5 -10 -0.04
    -7 5 -10 -0.55
    8 -6 -10 13.39
    7 -6 -10 0.15
    7 6 -10 0.82
    6 -6 -10 -0.03
    6 6 -10 0.11
    5 -6 -10 15.77
    5 6 -10 13.92
    4 6 -10 3.3
    4 -6 -10 2.97
    3 6 -10 3.21
    3 -6 -10 3.56
    2 6 -10 32.83
    2 6 -10 24.4
    1 6 -10 -0.48
    1 -6 -10 -0.31
    0 6 -10 4.81
    0 -6 -10 5.36
    0 6 -10 4.55
    -1 6 -10 4.05
    -1 -6 -10 3.7
    -1 6 -10 4.56
    -2 6 -10 2.66
    -2 -6 -10 2.45
    -2 6 -10 1.58
    -3 -6 -10 23.94
    -3 6 -10 21.5
    -3 6 -10 25.06
    -4 -6 -10 15.52
    -4 6 -10 13.15
    -5 -6 -10 8.25
    -5 6 -10 8.13
    -6 -6 -10 0.26
    -6 6 -10 0.29
    -7 -6 -10 12.1
    -7 6 -10 10.63
    7 -7 -10 1.38
    6 -7 -10 0.76
    6 7 -10 1.8
    5 7 -10 5.2
    5 -7 -10 6.35
    4 -7 -10 16.12
    4 7 -10 14.45
    3 7 -10 3.9
    2 7 -10 7.7
    1 7 -10 -0.34
    0 7 -10 6.16
    0 -7 -10 5.54
    -1 7 -10 -0.3
    -1 -7 -10 0.14
    -1 7 -10 0.89
    -2 -7 -10 21.03
    -2 7 -10 18.41
    -2 7 -10 18.98
    -3 7 -10 4.55
    -3 -7 -10 4.18
    -3 7 -10 4.02
    -4 -7 -10 2.54
    -4 7 -10 1.84
    -5 -7 -10 2.66
    -5 7 -10 3.35
    -6 -7 -10 1.52
    -6 7 -10 1.88
    6 8 -10 3.24
    5 8 -10 1.19
    4 8 -10 2.05
    3 8 -10 -0.67
    2 8 -10 1.62
    1 8 -10 -0.13
    0 8 -10 14.68
    -1 8 -10 6.04
    -1 -8 -10 6.23
    -2 8 -10 0.07
    -2 -8 -10 1.1
    -3 8 -10 2.13
    -3 -8 -10 1.45
    -4 8 -10 3.83
    -4 -8 -10 4.57
    -5 -8 -10 0.09
    -6 -8 -10 0.1
    5 9 -10 1.19
    4 9 -10 4.32
    4 -9 -10 5.5
    3 -9 -10 19
    3 9 -10 17.74
    2 9 -10 5.97
    2 -9 -10 6.21
    1 9 -10 4.91
    1 -9 -10 3.99
    0 9 -10 0.48
    0 -9 -10 -0.38
    -1 9 -10 -0.04
    -1 -9 -10 0.7
    -2 9 -10 2.24
    -2 -9 -10 2.59
    -3 9 -10 1.18
    -3 -9 -10 0.06
    -4 9 -10 0.99
    -4 -9 -10 0.4
    3 10 -10 0.75
    2 10 -10 1.54
    2 -10 -10 1.89
    1 10 -10 -0.15
    1 -10 -10 0.36
    0 10 -10 -0.13
    0 -10 -10 0.32
    -1 10 -10 4.12
    -1 -10 -10 3.73
    -2 10 -10 16.92
    -3 10 -10 11.59
    0 11 -10 0.16
    7 0 -11 0.27
    7 0 -11 2.35
    6 0 -11 0.05
    6 0 -11 0.01
    5 0 -11 36.13
    5 0 -11 1.1
    4 0 -11 7.14
    4 0 -11 0.67
    3 0 -11 0.76
    3 0 -11 -0.16
    2 0 -11 0.3
    0 0 -11 -0.02
    0 0 -11 -0.03
    -1 0 -11 0.22
    -1 0 -11 0.27
    -2 0 -11 0.64
    -2 0 -11 -0.32
    -3 0 -11 -0.17
    -3 0 -11 0.31
    -4 0 -11 -0.36
    -4 0 -11 0.16
    -5 0 -11 -0.2
    -5 0 -11 -0.38
    -6 0 -11 -0.16
    -7 0 -11 0.11
    8 -1 -11 0.96
    7 -1 -11 -0.17
    7 1 -11 1.82
    6 -1 -11 -0.25
    6 1 -11 0.13
    5 -1 -11 0.21
    5 1 -11 41.07
    5 -1 -11 36.3
    5 -1 -11 -0.12
    5 1 -11 -0.52
    4 -1 -11 5.19
    4 1 -11 2.64
    3 1 -11 8.95
    3 -1 -11 8.42
    3 -1 -11 11.06
    3 1 -11 9.96
    2 1 -11 4.39
    2 -1 -11 4.89
    2 1 -11 7.51
    1 1 -11 9.25
    1 1 -11 15.01
    0 -1 -11 19.63
    0 -1 -11 20.48
    0 1 -11 21.57
    -1 -1 -11 11.87
    -1 -1 -11 11.34
    -1 1 -11 9.96
    -2 1 -11 10
    -2 -1 -11 8.96
    -2 -1 -11 8.09
    -2 1 -11 7.64
    -3 1 -11 2.49
    -3 -1 -11 3.92
    -3 -1 -11 2.8
    -3 1 -11 3.18
    -4 1 -11 0
    -4 -1 -11 0.69
    -4 -1 -11 0.28
    -4 1 -11 0.27
    -5 -1 -11 13.79
    -5 -1 -11 11.87
    -5 1 -11 11.91
    -6 -1 -11 4.27
    -6 1 -11 3.71
    -7 1 -11 0.38
    8 -2 -11 1.62
    7 -2 -11 2.04
    7 2 -11 3.26
    6 -2 -11 0.35
    6 2 -11 0.79
    5 -2 -11 2
    5 2 -11 1.23
    4 -2 -11 1.1
    4 2 -11 20.17
    4 -2 -11 13.21
    4 -2 -11 3.73
    4 2 -11 -0.36
    3 -2 -11 12.47
    3 2 -11 10.86
    3 -2 -11 11.27
    3 2 -11 12.48
    2 2 -11 12.74
    2 2 -11 15.96
    1 2 -11 1.96
    1 -2 -11 2.52
    1 2 -11 2.06
    0 -2 -11 33.76
    0 2 -11 38.83
    -1 -2 -11 11.21
    -1 -2 -11 14.12
    -1 2 -11 10.91
    -2 -2 -11 2.79
    -2 -2 -11 3.55
    -2 2 -11 2.46
    -3 -2 -11 0.38
    -3 -2 -11 1.32
    -4 -2 -11 2
    -4 -2 -11 2.58
    -4 2 -11 0.91
    -5 -2 -11 2.27
    -5 2 -11 3.14
    -6 -2 -11 0.58
    -6 2 -11 -0.18
    -7 2 -11 1.65
    7 -3 -11 -0.14
    7 3 -11 0.81
    6 -3 -11 22.84
    6 3 -11 24.72
    5 -3 -11 3.24
    5 3 -11 2.07
    4 -3 -11 0.85
    4 3 -11 -0.24
    3 3 -11 1.3
    3 -3 -11 1.62
    3 -3 -11 2.44
    2 3 -11 3.33
    2 -3 -11 4.77
    2 3 -11 2.94
    1 3 -11 1.18
    1 -3 -11 0.99
    1 3 -11 0.73
    0 3 -11 4.06
    0 -3 -11 4.58
    0 3 -11 2.32
    0 3 -11 4.71
    -1 -3 -11 0.46
    -1 3 -11 1.24
    -2 -3 -11 61.28
    -2 3 -11 58.44
    -3 -3 -11 0.39
    -3 3 -11 -0.92
    -4 -3 -11 1.18
    -4 3 -11 1.03
    -5 -3 -11 5.04
    -5 3 -11 4.32
    -6 -3 -11 17.81
    -6 3 -11 15.63
    -7 3 -11 2.09
    7 -4 -11 2.88
    7 4 -11 2.13
    6 -4 -11 9.89
    6 4 -11 9.06
    5 -4 -11 0.8
    5 4 -11 0.59
    4 4 -11 2.33
    4 -4 -11 2.98
    3 -4 -11 23.9
    3 -4 -11 20.79
    3 4 -11 21.49
    2 4 -11 0.33
    2 -4 -11 -0.85
    1 4 -11 5.04
    1 -4 -11 4.93
    1 4 -11 3.42
    0 4 -11 -0.18
    0 -4 -11 -0.11
    0 4 -11 0.03
    -1 -4 -11 10.98
    -1 4 -11 7.54
    -1 4 -11 10.05
    -1 4 -11 12.09
    -2 -4 -11 18.44
    -2 4 -11 16.98
    -3 -4 -11 0.84
    -3 4 -11 0.26
    -4 -4 -11 1.3
    -4 4 -11 0.39
    -5 -4 -11 3.27
    -5 4 -11 4
    -6 -4 -11 6.59
    -6 4 -11 6.9
    7 -5 -11 1.8
    7 5 -11 2.23
    6 -5 -11 7.7
    6 5 -11 6.99
    5 -5 -11 33.92
    5 5 -11 29.18
    4 5 -11 4.67
    4 -5 -11 5.15
    3 5 -11 9.24
    3 5 -11 36.79
    2 5 -11 18.05
    2 5 -11 11.83
    1 5 -11 0.99
    1 -5 -11 1.03
    1 5 -11 2.04
    0 -5 -11 23.01
    0 5 -11 21.57
    0 5 -11 22.86
    0 5 -11 26.17
    -1 5 -11 6.87
    -1 -5 -11 6.33
    -1 5 -11 6.51
    -2 -5 -11 2.46
    -2 5 -11 2.92
    -3 -5 -11 3.81
    -3 5 -11 3.02
    -4 -5 -11 1.41
    -4 5 -11 1.45
    -5 -5 -11 0.73
    -5 5 -11 1.14
    -6 -5 -11 -0.15
    -6 5 -11 -0.36
    6 6 -11 7.38
    5 6 -11 0.28
    4 6 -11 0.85
    3 6 -11 -0.35
    2 6 -11 2.11
    1 6 -11 2.36
    1 -6 -11 1.98
    0 6 -11 0.91
    0 -6 -11 0.59
    -1 6 -11 1.69
    -1 6 -11 1.41
    -2 -6 -11 9.21
    -2 6 -11 9.33
    -2 6 -11 9.89
    -3 -6 -11 -0.27
    -3 6 -11 0.42
    -4 -6 -11 8.38
    -4 6 -11 7.32
    -5 -6 -11 3.87
    -5 6 -11 3.37
    5 7 -11 2.61
    4 7 -11 4.77
    3 7 -11 -0.31
    2 7 -11 0.64
    1 7 -11 1.14
    0 7 -11 2.23
    0 -7 -11 2.95
    -1 7 -11 1.01
    -1 -7 -11 0.97
    -2 7 -11 3.91
    -2 -7 -11 4.82
    -2 7 -11 5.09
    -3 -7 -11 -0.17
    -3 7 -11 0.23
    -4 -7 -11 1.37
    -4 7 -11 1.21
    -5 -7 -11 0.56
    4 8 -11 1.69
    3 8 -11 -0.34
    2 8 -11 2.55
    1 8 -11 1
    0 8 -11 3.2
    -1 8 -11 3.32
    -1 -8 -11 3.37
    -2 8 -11 2.96
    -2 -8 -11 3.45
    -3 -8 -11 -0.02
    2 9 -11 12.31
    1 9 -11 -0.02
    0 9 -11 11.73
    -1 9 -11 7.16
    5 0 -12 15.22
    4 0 -12 33.52
    4 0 -12 0.21
    3 0 -12 9.34
    3 0 -12 5.14
    2 0 -12 44.87
    1 0 -12 22.76
    -1 0 -12 3.11
    -2 0 -12 0.63
    -3 0 -12 0.08
    -4 0 -12 0.48
    -5 0 -12 0.12
    6 1 -12 2.76
    5 -1 -12 7.46
    5 1 -12 4.82
    4 1 -12 34.84
    4 -1 -12 34.98
    4 -1 -12 10.58
    3 1 -12 16.51
    3 -1 -12 15.24
    2 1 -12 6.39
    2 -1 -12 6.12
    2 1 -12 5.72
    1 1 -12 5.63
    1 -1 -12 6.6
    0 1 -12 3.92
    0 -1 -12 3.39
    -1 1 -12 5.05
    -2 -1 -12 7.78
    -2 -1 -12 7.35
    -2 1 -12 7.63
    -3 -1 -12 0.78
    -3 -1 -12 0.69
    -3 1 -12 0.82
    -4 -1 -12 0
    -4 1 -12 -0.07
    -5 -1 -12 0.95
    -5 1 -12 1.2
    6 2 -12 1.13
    5 2 -12 0.9
    4 2 -12 30.63
    4 -2 -12 30.06
    3 2 -12 17.3
    3 -2 -12 11.49
    2 2 -12 3.1
    2 -2 -12 1.18
    2 2 -12 0.82
    1 2 -12 4.81
    1 -2 -12 1.52
    0 2 -12 -3.49
    -1 -2 -12 4.83
    -1 2 -12 4.31
    -2 -2 -12 0.8
    -2 2 -12 0.62
    -3 -2 -12 3.5
    -3 -2 -12 3.25
    -3 2 -12 4.49
    -4 -2 -12 11.21
    -4 2 -12 9.95
    -5 -2 -12 1.37
    -5 2 -12 1.56
    6 3 -12 6.67
    5 3 -12 3.91
    4 3 -12 -0.16
    3 3 -12 25.85
    3 -3 -12 13.96
    2 3 -12 3.77
    2 -3 -12 1.78
    1 3 -12 2.31
    1 -3 -12 0.37
    1 3 -12 2.16
    0 3 -12 5.73
    0 -3 -12 1.54
    -1 -3 -12 1.38
    -1 3 -12 1.33
    -2 -3 -12 13.89
    -2 3 -12 13.77
    -3 -3 -12 1.14
    -3 3 -12 0.67
    -4 -3 -12 11.76
    -4 3 -12 10.03
    -5 -3 -12 0.56
    -5 3 -12 0.71
    5 4 -12 3.05
    4 4 -12 0.59
    3 4 -12 2.03
    2 -4 -12 2.74
    2 4 -12 -0.11
    1 4 -12 0.58
    1 -4 -12 -0.81
    0 4 -12 0.88
    0 4 -12 1.19
    -1 -4 -12 8.51
    -1 4 -12 5.9
    -1 4 -12 6.44
    -2 -4 -12 0.26
    -2 4 -12 0.13
    -3 -4 -12 21.3
    -3 4 -12 21.32
    -4 -4 -12 0.92
    -4 4 -12 0.49
    5 5 -12 2.74
    4 5 -12 1.12
    3 5 -12 4.15
    2 5 -12 5.03
    1 5 -12 0.9
    1 5 -12 16.05
    0 5 -12 1.1
    0 5 -12 2.93
    -1 -5 -12 6.5
    -2 -5 -12 2.68
    -2 5 -12 1.79
    -3 -5 -12 3.45
    -3 5 -12 3.38
    -4 -5 -12 2.62
    -4 5 -12 1.68
    4 6 -12 14.03
    3 6 -12 10.78
    2 6 -12 0.43
    1 6 -12 0.58
    0 6 -12 6.7
    -1 -6 -12 2.68
    -2 -6 -12 6.62
    -3 -6 -12 2.38
    2 7 -12 -0.79
    1 7 -12 0.82
    3 0 -13 22.54
    2 0 -13 12.44
    1 0 -13 2.6
    0 0 -13 -1.12
    3 -1 -13 25.53
    2 1 -13 15.52
    2 -1 -13 11.68
    1 1 -13 2.81
    1 -1 -13 1.97
    0 1 -13 0.55
    0 -1 -13 -0.03
    -1 1 -13 -0.29
    -1 -1 -13 -2.31
    -3 1 -13 -2.03
    2 2 -13 33.64
    2 -2 -13 27.7
    1 2 -13 13.38
    1 -2 -13 10.64
    0 2 -13 2.81
    0 -2 -13 1.61
    -1 2 -13 3.66
    -1 -2 -13 1.57
    -2 2 -13 0.24
    -2 -2 -13 -2.63
    2 3 -13 23.98
    1 3 -13 16.86
    1 -3 -13 6.81
    0 3 -13 2.92
    0 -3 -13 -0.56
    -1 3 -13 -0.48
_refine_special_details     ?
_reflns_number_total     3168
_reflns_number_gt     2545
_reflns_threshold_expression     'I > 2\s(I)'
_refine_ls_structure_factor_coef     Fsqd
_refine_ls_matrix_type     full
_refine_ls_R_factor_all     0.0673
_refine_ls_R_factor_gt     0.0546
_refine_ls_wR_factor_gt     0.1466
_refine_ls_wR_factor_ref     0.1584
_refine_ls_goodness_of_fit_ref     1.052
_refine_ls_restrained_S_all     1.052
_refine_ls_number_reflns     3168
_refine_ls_number_parameters     204
_refine_ls_number_restraints     0
_refine_ls_hydrogen_treatment     mixed
_refine_ls_weighting_scheme     calc
_refine_ls_weighting_details
              'w=1/[\s^2^(Fo^2^)+(0.0750P)^2^+0.5181P] where P=(Fo^2^+2Fc^2^)/3'
_atom_sites_solution_hydrogens     mixed
_atom_sites_solution_primary     dual
_atom_sites_solution_secondary     ?
_refine_ls_shift/su_max     0.000
_refine_ls_shift/su_mean     0.000
_refine_diff_density_max     0.564
_refine_diff_density_min     -0.436
_refine_ls_extinction_method
;
SHELXL2018 (Sheldrick, 2015b)
;
_refine_ls_extinction_coef     0.0026(4)
_refine_ls_extinction_expression
                                  'Fc^*^=kFc[1+0.001xFc^2^\l^3^/sin(2\q)]^-1/4^'
loop_
    _atom_type_symbol
    _atom_type_description
    _atom_type_scat_dispersion_real
    _atom_type_scat_dispersion_imag
    _atom_type_scat_source
    'C' 'C' 0.0181 0.0091
                         'International Tables Vol C Tables 4.2.6.8 and 6.1.1.4'
    'H' 'H' 0.0000 0.0000
                         'International Tables Vol C Tables 4.2.6.8 and 6.1.1.4'
    'Cl' 'Cl' 0.3639 0.7018
                         'International Tables Vol C Tables 4.2.6.8 and 6.1.1.4'
    'N' 'N' 0.0311 0.0180
                         'International Tables Vol C Tables 4.2.6.8 and 6.1.1.4'
    'O' 'O' 0.0492 0.0322
                         'International Tables Vol C Tables 4.2.6.8 and 6.1.1.4'
_computing_data_collection
;
CrysAlis PRO (Rigaku OD, 2015)
;
_computing_cell_refinement
;
CrysAlis PRO (Rigaku OD, 2015)
;
_computing_data_reduction
;
CrysAlis PRO (Rigaku OD, 2015)
;
_computing_structure_solution
;
SHELXT (Sheldrick, 2015a)
;
_computing_structure_refinement
;
SHELXL2018 (Sheldrick, 2015b)
;
_computing_molecular_graphics
;
<i>OLEX2</i> (Dolomanov <i>et al.</i>,  2009)
;
_computing_publication_material
;
<i>OLEX2</i> (Dolomanov <i>et al.</i>,  2009)
;
loop_
    _atom_site_type_symbol
    _atom_site_label
    _atom_site_fract_x
    _atom_site_fract_y
    _atom_site_fract_z
    _atom_site_U_iso_or_equiv
    _atom_site_adp_type
    _atom_site_calc_flag
    _atom_site_occupancy
    _atom_site_disorder_assembly
    _atom_site_disorder_group
    Cl Cl1 0.08089(8) 0.50912(12) 0.17386(10) 0.1402(6) Uani d 1 . .
    O O1 0.44751(18) 0.41543(13) 0.1217(2) 0.0771(6) Uani d 1 . .
    N N1 0.48661(13) 0.69143(12) 0.26049(15) 0.0370(4) Uani d 1 . .
    H H1 0.511(2) 0.7523(19) 0.270(2) 0.045(6) Uiso d 1 . .
    C C1 0.41112(15) 0.67867(13) 0.15013(17) 0.0356(4) Uani d 1 . .
    H H1A 0.460437 0.682251 0.078697 0.043 Uiso calc 1 . .
    C C2 0.35356(16) 0.57351(14) 0.15481(18) 0.0393(4) Uani d 1 . .
    H H2 0.303654 0.572734 0.225915 0.047 Uiso calc 1 . .
    C C3 0.44765(19) 0.49404(15) 0.1762(2) 0.0479(5) Uani d 1 . .
    C C4 0.5424(2) 0.51707(15) 0.2711(2) 0.0509(5) Uani d 1 . .
    H H4A 0.607257 0.470401 0.262937 0.061 Uiso calc 1 . .
    H H4B 0.511036 0.508140 0.351412 0.061 Uiso calc 1 . .
    C C5 0.58905(17) 0.62451(15) 0.25931(18) 0.0410(4) Uani d 1 . .
    H H5 0.627033 0.631318 0.180923 0.049 Uiso calc 1 . .
    C C6 0.67816(17) 0.64909(15) 0.3605(2) 0.0447(5) Uani d 1 . .
    C C7 0.79567(19) 0.66364(18) 0.3344(2) 0.0557(6) Uani d 1 . .
    H H7 0.819078 0.661112 0.254103 0.067 Uiso calc 1 . .
    C C8 0.8789(2) 0.6821(2) 0.4283(3) 0.0711(8) Uani d 1 . .
    H H8 0.957634 0.691906 0.410133 0.085 Uiso calc 1 . .
    C C9 0.8460(2) 0.6858(2) 0.5464(3) 0.0744(8) Uani d 1 . .
    H H9 0.902038 0.697968 0.608508 0.089 Uiso calc 1 . .
    C C10 0.7293(3) 0.6715(2) 0.5735(3) 0.0688(7) Uani d 1 . .
    H H10 0.706558 0.673952 0.654000 0.083 Uiso calc 1 . .
    C C11 0.6462(2) 0.65346(19) 0.4813(2) 0.0575(6) Uani d 1 . .
    H H11 0.567619 0.644106 0.500381 0.069 Uiso calc 1 . .
    C C12 0.31935(15) 0.76066(14) 0.14123(16) 0.0361(4) Uani d 1 . .
    C C13 0.30967(17) 0.82110(15) 0.03920(18) 0.0420(4) Uani d 1 . .
    H H13 0.362040 0.812853 -0.023373 0.050 Uiso calc 1 . .
    C C14 0.2224(2) 0.89410(17) 0.0292(2) 0.0514(5) Uani d 1 . .
    H H14 0.216607 0.933973 -0.040138 0.062 Uiso calc 1 . .
    C C15 0.14510(19) 0.90767(17) 0.1206(2) 0.0544(6) Uani d 1 . .
    H H15 0.086504 0.956250 0.113438 0.065 Uiso calc 1 . .
    C C16 0.1547(2) 0.84889(19) 0.2234(2) 0.0574(6) Uani d 1 . .
    H H16 0.102923 0.858368 0.286259 0.069 Uiso calc 1 . .
    C C17 0.24084(19) 0.77582(18) 0.23368(19) 0.0488(5) Uani d 1 . .
    H H17 0.246249 0.736357 0.303402 0.059 Uiso calc 1 . .
    C C18 0.2733(2) 0.55077(18) 0.0436(2) 0.0510(5) Uani d 1 . .
    H H18A 0.232158 0.611677 0.019567 0.061 Uiso calc 1 . .
    H H18B 0.322225 0.531314 -0.023166 0.061 Uiso calc 1 . .
    C C19 0.1841(3) 0.4707(3) 0.0620(4) 0.0939(11) Uani d 1 . .
    H H19A 0.223702 0.409828 0.088879 0.113 Uiso calc 1 . .
    H H19B 0.142107 0.456775 -0.014624 0.113 Uiso calc 1 . .
loop_
    _atom_site_aniso_label
    _atom_site_aniso_U_11
    _atom_site_aniso_U_22
    _atom_site_aniso_U_33
    _atom_site_aniso_U_12
    _atom_site_aniso_U_13
    _atom_site_aniso_U_23
    Cl1 0.0686(5) 0.2364(16) 0.1155(8) -0.0747(8) -0.0010(5) 0.0298(8)
    O1 0.0723(12) 0.0455(10) 0.1114(15) 0.0094(8) -0.0271(11) -0.0258(10)
    N1 0.0310(7) 0.0311(8) 0.0486(9) 0.0021(6) -0.0054(6) -0.0010(6)
    C1 0.0295(8) 0.0354(9) 0.0419(9) 0.0005(7) 0.0004(7) 0.0006(7)
    C2 0.0343(9) 0.0368(10) 0.0466(10) -0.0024(7) -0.0015(7) -0.0015(8)
    C3 0.0436(11) 0.0344(10) 0.0654(13) -0.0010(8) -0.0037(9) -0.0017(9)
    C4 0.0487(11) 0.0348(10) 0.0681(14) 0.0067(9) -0.0141(10) 0.0006(9)
    C5 0.0335(9) 0.0378(10) 0.0514(11) 0.0043(8) -0.0042(8) -0.0003(8)
    C6 0.0351(9) 0.0359(10) 0.0625(12) 0.0061(8) -0.0092(8) -0.0008(8)
    C7 0.0397(11) 0.0521(13) 0.0747(15) 0.0006(9) -0.0069(10) 0.0069(11)
    C8 0.0377(12) 0.0649(16) 0.109(2) -0.0009(11) -0.0211(13) 0.0024(15)
    C9 0.0599(15) 0.0682(17) 0.092(2) 0.0121(13) -0.0366(14) -0.0202(14)
    C10 0.0685(16) 0.0701(17) 0.0666(15) 0.0199(13) -0.0167(12) -0.0181(12)
    C11 0.0458(11) 0.0591(14) 0.0669(14) 0.0107(10) -0.0083(10) -0.0125(11)
    C12 0.0297(8) 0.0354(9) 0.0428(9) -0.0003(7) -0.0044(7) -0.0007(7)
    C13 0.0375(9) 0.0446(11) 0.0435(10) -0.0029(8) -0.0051(7) 0.0024(8)
    C14 0.0498(12) 0.0439(11) 0.0592(12) 0.0003(9) -0.0152(10) 0.0090(9)
    C15 0.0416(11) 0.0439(12) 0.0766(15) 0.0103(9) -0.0150(10) -0.0058(10)
    C16 0.0446(11) 0.0635(14) 0.0643(14) 0.0154(11) 0.0036(10) -0.0086(11)
    C17 0.0438(11) 0.0553(12) 0.0474(11) 0.0104(9) 0.0026(8) 0.0054(9)
    C18 0.0450(11) 0.0517(12) 0.0556(12) -0.0056(9) -0.0084(9) -0.0063(10)
    C19 0.082(2) 0.078(2) 0.119(3) -0.0299(17) -0.0414(19) 0.0050(19)
_geom_special_details
;
 All esds (except the esd in the dihedral angle between two l.s. planes)
 are estimated using the full covariance matrix.  The cell esds are taken
 into account individually in the estimation of esds in distances, angles
 and torsion angles; correlations between esds in cell parameters are only
 used when they are defined by crystal symmetry.  An approximate (isotropic)
 treatment of cell esds is used for estimating esds involving l.s. planes.
;
loop_
    _geom_bond_atom_site_label_1
    _geom_bond_atom_site_label_2
    _geom_bond_site_symmetry_2
    _geom_bond_distance
    _geom_bond_publ_flag
    Cl1 C19 . 1.801(4) ?
    O1 C3 . 1.209(3) ?
    N1 H1 . 0.86(2) ?
    N1 C1 . 1.469(2) ?
    N1 C5 . 1.466(2) ?
    C1 H1A . 0.9800 ?
    C1 C2 . 1.551(2) ?
    C1 C12 . 1.511(2) ?
    C2 H2 . 0.9800 ?
    C2 C3 . 1.517(3) ?
    C2 C18 . 1.528(3) ?
    C3 C4 . 1.502(3) ?
    C4 H4A . 0.9700 ?
    C4 H4B . 0.9700 ?
    C4 C5 . 1.537(3) ?
    C5 H5 . 0.9800 ?
    C5 C6 . 1.512(3) ?
    C6 C7 . 1.386(3) ?
    C6 C11 . 1.389(3) ?
    C7 H7 . 0.9300 ?
    C7 C8 . 1.395(4) ?
    C8 H8 . 0.9300 ?
    C8 C9 . 1.363(4) ?
    C9 H9 . 0.9300 ?
    C9 C10 . 1.379(4) ?
    C10 H10 . 0.9300 ?
    C10 C11 . 1.379(3) ?
    C11 H11 . 0.9300 ?
    C12 C13 . 1.382(3) ?
    C12 C17 . 1.388(3) ?
    C13 H13 . 0.9300 ?
    C13 C14 . 1.391(3) ?
    C14 H14 . 0.9300 ?
    C14 C15 . 1.367(3) ?
    C15 H15 . 0.9300 ?
    C15 C16 . 1.376(3) ?
    C16 H16 . 0.9300 ?
    C16 C17 . 1.383(3) ?
    C17 H17 . 0.9300 ?
    C18 H18A . 0.9700 ?
    C18 H18B . 0.9700 ?
    C18 C19 . 1.490(4) ?
    C19 H19A . 0.9700 ?
    C19 H19B . 0.9700 ?
loop_
    _geom_angle_atom_site_label_1
    _geom_angle_atom_site_label_2
    _geom_angle_atom_site_label_3
    _geom_angle_site_symmetry_1
    _geom_angle_site_symmetry_3
    _geom_angle
    _geom_angle_publ_flag
    C1 N1 H1 . . 112.3(15) ?
    C5 N1 H1 . . 109.1(16) ?
    C5 N1 C1 . . 111.13(15) ?
    N1 C1 H1A . . 108.8 ?
    N1 C1 C2 . . 108.14(15) ?
    N1 C1 C12 . . 110.41(15) ?
    C2 C1 H1A . . 108.8 ?
    C12 C1 H1A . . 108.8 ?
    C12 C1 C2 . . 111.71(15) ?
    C1 C2 H2 . . 106.9 ?
    C3 C2 C1 . . 110.20(15) ?
    C3 C2 H2 . . 106.9 ?
    C3 C2 C18 . . 112.34(17) ?
    C18 C2 C1 . . 113.15(17) ?
    C18 C2 H2 . . 106.9 ?
    O1 C3 C2 . . 122.9(2) ?
    O1 C3 C4 . . 120.7(2) ?
    C4 C3 C2 . . 116.46(17) ?
    C3 C4 H4A . . 109.2 ?
    C3 C4 H4B . . 109.2 ?
    C3 C4 C5 . . 111.87(17) ?
    H4A C4 H4B . . 107.9 ?
    C5 C4 H4A . . 109.2 ?
    C5 C4 H4B . . 109.2 ?
    N1 C5 C4 . . 107.14(16) ?
    N1 C5 H5 . . 108.9 ?
    N1 C5 C6 . . 111.71(16) ?
    C4 C5 H5 . . 108.9 ?
    C6 C5 C4 . . 111.33(17) ?
    C6 C5 H5 . . 108.9 ?
    C7 C6 C5 . . 120.0(2) ?
    C7 C6 C11 . . 118.5(2) ?
    C11 C6 C5 . . 121.46(19) ?
    C6 C7 H7 . . 120.0 ?
    C6 C7 C8 . . 120.1(3) ?
    C8 C7 H7 . . 120.0 ?
    C7 C8 H8 . . 119.7 ?
    C9 C8 C7 . . 120.6(2) ?
    C9 C8 H8 . . 119.7 ?
    C8 C9 H9 . . 120.1 ?
    C8 C9 C10 . . 119.8(2) ?
    C10 C9 H9 . . 120.1 ?
    C9 C10 H10 . . 120.0 ?
    C9 C10 C11 . . 120.1(3) ?
    C11 C10 H10 . . 120.0 ?
    C6 C11 H11 . . 119.5 ?
    C10 C11 C6 . . 121.0(2) ?
    C10 C11 H11 . . 119.5 ?
    C13 C12 C1 . . 120.73(17) ?
    C13 C12 C17 . . 118.22(18) ?
    C17 C12 C1 . . 121.04(17) ?
    C12 C13 H13 . . 119.7 ?
    C12 C13 C14 . . 120.66(19) ?
    C14 C13 H13 . . 119.7 ?
    C13 C14 H14 . . 119.8 ?
    C15 C14 C13 . . 120.5(2) ?
    C15 C14 H14 . . 119.8 ?
    C14 C15 H15 . . 120.3 ?
    C14 C15 C16 . . 119.5(2) ?
    C16 C15 H15 . . 120.3 ?
    C15 C16 H16 . . 119.8 ?
    C15 C16 C17 . . 120.4(2) ?
    C17 C16 H16 . . 119.8 ?
    C12 C17 H17 . . 119.6 ?
    C16 C17 C12 . . 120.8(2) ?
    C16 C17 H17 . . 119.6 ?
    C2 C18 H18A . . 108.5 ?
    C2 C18 H18B . . 108.5 ?
    H18A C18 H18B . . 107.5 ?
    C19 C18 C2 . . 115.0(2) ?
    C19 C18 H18A . . 108.5 ?
    C19 C18 H18B . . 108.5 ?
    Cl1 C19 H19A . . 109.6 ?
    Cl1 C19 H19B . . 109.6 ?
    C18 C19 Cl1 . . 110.3(2) ?
    C18 C19 H19A . . 109.6 ?
    C18 C19 H19B . . 109.6 ?
    H19A C19 H19B . . 108.1 ?
loop_
    _geom_torsion_atom_site_label_1
    _geom_torsion_atom_site_label_2
    _geom_torsion_atom_site_label_3
    _geom_torsion_atom_site_label_4
    _geom_torsion_site_symmetry_1
    _geom_torsion_site_symmetry_2
    _geom_torsion_site_symmetry_3
    _geom_torsion_site_symmetry_4
    _geom_torsion
    _geom_torsion_publ_flag
    O1 C3 C4 C5 . . . . 136.1(2) ?
    N1 C1 C2 C3 . . . . -52.8(2) ?
    N1 C1 C2 C18 . . . . -179.46(16) ?
    N1 C1 C12 C13 . . . . 123.97(18) ?
    N1 C1 C12 C17 . . . . -57.6(2) ?
    N1 C5 C6 C7 . . . . -128.3(2) ?
    N1 C5 C6 C11 . . . . 54.5(3) ?
    C1 N1 C5 C4 . . . . -67.8(2) ?
    C1 N1 C5 C6 . . . . 170.05(16) ?
    C1 C2 C3 O1 . . . . -137.1(2) ?
    C1 C2 C3 C4 . . . . 43.6(2) ?
    C1 C2 C18 C19 . . . . -158.8(2) ?
    C1 C12 C13 C14 . . . . 177.64(18) ?
    C1 C12 C17 C16 . . . . -178.0(2) ?
    C2 C1 C12 C13 . . . . -115.65(19) ?
    C2 C1 C12 C17 . . . . 62.8(2) ?
    C2 C3 C4 C5 . . . . -44.6(3) ?
    C2 C18 C19 Cl1 . . . . 64.5(3) ?
    C3 C2 C18 C19 . . . . 75.6(3) ?
    C3 C4 C5 N1 . . . . 53.6(2) ?
    C3 C4 C5 C6 . . . . 176.03(18) ?
    C4 C5 C6 C7 . . . . 112.0(2) ?
    C4 C5 C6 C11 . . . . -65.2(3) ?
    C5 N1 C1 C2 . . . . 68.10(18) ?
    C5 N1 C1 C12 . . . . -169.41(15) ?
    C5 C6 C7 C8 . . . . -177.2(2) ?
    C5 C6 C11 C10 . . . . 177.0(2) ?
    C6 C7 C8 C9 . . . . 0.1(4) ?
    C7 C6 C11 C10 . . . . -0.2(4) ?
    C7 C8 C9 C10 . . . . -0.2(4) ?
    C8 C9 C10 C11 . . . . 0.0(4) ?
    C9 C10 C11 C6 . . . . 0.2(4) ?
    C11 C6 C7 C8 . . . . 0.1(3) ?
    C12 C1 C2 C3 . . . . -174.45(16) ?
    C12 C1 C2 C18 . . . . 58.8(2) ?
    C12 C13 C14 C15 . . . . 0.4(3) ?
    C13 C12 C17 C16 . . . . 0.5(3) ?
    C13 C14 C15 C16 . . . . 0.4(3) ?
    C14 C15 C16 C17 . . . . -0.8(4) ?
    C15 C16 C17 C12 . . . . 0.3(4) ?
    C17 C12 C13 C14 . . . . -0.9(3) ?
    C18 C2 C3 O1 . . . . -9.9(3) ?
    C18 C2 C3 C4 . . . . 170.81(19) ?
loop_
    _geom_hbond_atom_site_label_D
    _geom_hbond_atom_site_label_H
    _geom_hbond_atom_site_label_A
    _geom_hbond_site_symmetry_A
    _geom_hbond_distance_DH
    _geom_hbond_distance_HA
    _geom_hbond_distance_DA
    _geom_hbond_angle_DHA
    _geom_hbond_publ_flag
    N1 H1 O1 2_655 0.86(2) 2.52(2) 3.335(2) 158(2) yes
    C4 H4A Cg3 2_645 0.97 2.79 3.665(2) 150 yes
_shelxl_version_number     '2018/1'
_iucr_refine_instructions_details
;
TITL ssk-rkb-b_a.res in P2(1)/c
    ssk-rkb-b.res
    created by SHELXL-2018/1 at 12:51:30 on 25-Feb-2018
REM Old TITL
REM SHELXT solution in P2(1)/c
REM R1 0.252, Rweak 0.030, Alpha 0.042, Orientation as input
REM Formula found by SHELXT: C19 N O Cl
CELL 1.54184 11.3306 13.3638 10.9821 90 91.996 90
ZERR 4 0.0003 0.0004 0.0003 0 0.002 0
LATT 1
SYMM -X,0.5+Y,0.5-Z
SFAC C H Cl N O
UNIT 76 80 4 4 4
EQIV $1 1-X,0.5+Y,0.5-Z
L.S. 25
PLAN  15
SIZE 0.42 0.38 0.14
TEMP 20(2)
HTAB N1 O1_$1
BOND $H
list 4
CONF
fmap 2
acta 135
OMIT -2 3 13
OMIT -4 2 12
OMIT -3 1 13
OMIT -2 1 13
REM <olex2.extras>
REM <HklSrc "%.\\SSK-RKB-b.hkl">
REM </olex2.extras>
WGHT    0.075000    0.518100
EXTI    0.002609
FVAR       0.57939
CL1   3    0.080889    0.509116    0.173864    11.00000    0.06858    0.23636 =
         0.11550    0.02983   -0.00099   -0.07467
O1    5    0.447506    0.415430    0.121743    11.00000    0.07235    0.04546 =
         0.11142   -0.02580   -0.02711    0.00936
N1    4    0.486609    0.691426    0.260487    11.00000    0.03096    0.03109 =
         0.04859   -0.00099   -0.00541    0.00207
H1    2    0.510808    0.752306    0.269737    11.00000    0.04478
C1    1    0.411123    0.678668    0.150127    11.00000    0.02948    0.03544 =
         0.04195    0.00058    0.00039    0.00052
AFIX  13
H1A   2    0.460437    0.682251    0.078697    11.00000   -1.20000
AFIX   0
C2    1    0.353559    0.573511    0.154808    11.00000    0.03435    0.03683 =
         0.04663   -0.00152   -0.00155   -0.00239
AFIX  13
H2    2    0.303654    0.572734    0.225915    11.00000   -1.20000
AFIX   0
C3    1    0.447650    0.494036    0.176198    11.00000    0.04362    0.03444 =
         0.06536   -0.00173   -0.00368   -0.00096
C4    1    0.542445    0.517072    0.271089    11.00000    0.04866    0.03484 =
         0.06809    0.00064   -0.01414    0.00672
AFIX  23
H4A   2    0.607257    0.470401    0.262937    11.00000   -1.20000
H4B   2    0.511036    0.508140    0.351412    11.00000   -1.20000
AFIX   0
C5    1    0.589046    0.624514    0.259310    11.00000    0.03348    0.03784 =
         0.05137   -0.00026   -0.00415    0.00426
AFIX  13
H5    2    0.627033    0.631318    0.180923    11.00000   -1.20000
AFIX   0
C6    1    0.678163    0.649090    0.360546    11.00000    0.03505    0.03590 =
         0.06250   -0.00079   -0.00918    0.00608
C7    1    0.795670    0.663637    0.334375    11.00000    0.03968    0.05215 =
         0.07471    0.00691   -0.00686    0.00061
AFIX  43
H7    2    0.819078    0.661112    0.254103    11.00000   -1.20000
AFIX   0
C8    1    0.878918    0.682069    0.428287    11.00000    0.03770    0.06488 =
         0.10905    0.00241   -0.02111   -0.00085
AFIX  43
H8    2    0.957634    0.691906    0.410133    11.00000   -1.20000
AFIX   0
C9    1    0.845981    0.685799    0.546402    11.00000    0.05986    0.06816 =
         0.09238   -0.02019   -0.03663    0.01212
AFIX  43
H9    2    0.902038    0.697968    0.608508    11.00000   -1.20000
AFIX   0
C10   1    0.729273    0.671469    0.573493    11.00000    0.06849    0.07012 =
         0.06659   -0.01811   -0.01666    0.01988
AFIX  43
H10   2    0.706558    0.673952    0.654000    11.00000   -1.20000
AFIX   0
C11   1    0.646192    0.653460    0.481342    11.00000    0.04584    0.05915 =
         0.06686   -0.01253   -0.00825    0.01070
AFIX  43
H11   2    0.567619    0.644106    0.500381    11.00000   -1.20000
AFIX   0
C12   1    0.319354    0.760658    0.141226    11.00000    0.02970    0.03539 =
         0.04282   -0.00073   -0.00443   -0.00031
C13   1    0.309673    0.821099    0.039204    11.00000    0.03748    0.04463 =
         0.04346    0.00243   -0.00513   -0.00293
AFIX  43
H13   2    0.362040    0.812853   -0.023373    11.00000   -1.20000
AFIX   0
C14   1    0.222419    0.894100    0.029216    11.00000    0.04978    0.04391 =
         0.05922    0.00896   -0.01524    0.00030
AFIX  43
H14   2    0.216607    0.933973   -0.040138    11.00000   -1.20000
AFIX   0
C15   1    0.145105    0.907673    0.120641    11.00000    0.04162    0.04388 =
         0.07662   -0.00581   -0.01499    0.01028
AFIX  43
H15   2    0.086504    0.956250    0.113438    11.00000   -1.20000
AFIX   0
C16   1    0.154686    0.848891    0.223393    11.00000    0.04463    0.06349 =
         0.06435   -0.00862    0.00355    0.01536
AFIX  43
H16   2    0.102923    0.858368    0.286259    11.00000   -1.20000
AFIX   0
C17   1    0.240840    0.775824    0.233683    11.00000    0.04384    0.05534 =
         0.04737    0.00538    0.00260    0.01038
AFIX  43
H17   2    0.246249    0.736357    0.303402    11.00000   -1.20000
AFIX   0
C18   1    0.273301    0.550772    0.043603    11.00000    0.04505    0.05171 =
         0.05562   -0.00628   -0.00837   -0.00561
AFIX  23
H18A  2    0.232158    0.611677    0.019567    11.00000   -1.20000
H18B  2    0.322225    0.531314   -0.023166    11.00000   -1.20000
AFIX   0
C19   1    0.184147    0.470703    0.061954    11.00000    0.08167    0.07797 =
         0.11906    0.00497   -0.04145   -0.02986
AFIX  23
H19A  2    0.223702    0.409828    0.088879    11.00000   -1.20000
H19B  2    0.142107    0.456775   -0.014624    11.00000   -1.20000
AFIX   0
HKLF 4
REM  ssk-rkb-b_a.res in P2(1)/c
REM R1 =  0.0546 for    2545 Fo > 4sig(Fo)  and  0.0673 for all    3168 data
REM    204 parameters refined using      0 restraints
END
WGHT      0.0750      0.5191
REM Highest difference peak  0.564,  deepest hole -0.436,  1-sigma level  0.042
Q1    1   0.1490  0.5849  0.0585  11.00000  0.05    0.56
Q2    1   0.0838  0.5712  0.1371  11.00000  0.05    0.32
Q3    1   0.0560  0.5287  0.1950  11.00000  0.05    0.29
Q4    1   0.1421  0.4610  0.1861  11.00000  0.05    0.28
Q5    1   0.3588  0.7225  0.1449  11.00000  0.05    0.20
Q6    1   0.3784  0.6261  0.1603  11.00000  0.05    0.19
Q7    1   0.4073  0.4200  0.1857  11.00000  0.05    0.19
Q8    1   0.6431  0.6377  0.3097  11.00000  0.05    0.19
Q9    1   0.7839  0.6900  0.5251  11.00000  0.05    0.18
Q10   1   0.3004  0.7791  0.1887  11.00000  0.05    0.16
Q11   1   0.7227  0.6653  0.3376  11.00000  0.05    0.15
Q12   1   0.2848  0.7531  0.1733  11.00000  0.05    0.15
Q13   1   0.3117  0.5646  0.1043  11.00000  0.05    0.15
Q14   1   0.3999  0.5374  0.1605  11.00000  0.05    0.14
Q15   1   0.3256  0.7940  0.1071  11.00000  0.05    0.14
  REM The information below was added by Olex2.
  REM
  REM R1 = 0.0546 for 2545 Fo > 4sig(Fo) and 0.0673 for all 6458 data
  REM n/a parameters refined using n/a restraints
  REM Highest difference peak 0.56, deepest hole -0.44
  REM Mean Shift 0, Max Shift 0.000.
  REM +++ Tabular Listing of Refinement Information +++
  REM R1_all = 0.0673
  REM R1_gt = 0.0546
  REM wR_ref = 0.1584
  REM GOOF = 1.052
  REM Shift_max = 0.000
  REM Shift_mean = 0
  REM Reflections_all = 6458
  REM Reflections_gt = 2545
  REM Parameters = n/a
  REM Hole = -0.44
  REM Peak = 0.56
  REM Flack = n/a
;
data_II
_database_code_depnum_ccdc_archive 'CCDC 1827383'
_audit_creation_method
;
Olex2 1.2
(compiled 2017.08.10 svn.r3458 for OlexSys, GUI svn.r5381)
;
_publ_contact_author_name     ' '
_publ_contact_author_address     ?
_publ_contact_author_email     ?
_publ_contact_author_phone     ?
_chemical_name_systematic
;
3-(2-chloroethyl)-<i>r</i>-2,<i>c</i>-6-bis(4-fluorophenyl)piperidin-4-one
;
_chemical_name_common     ?
_chemical_formula_moiety     'C19 H18 Cl F2 N O'
_chemical_formula_sum     'C19 H18 Cl F2 N O'
_chemical_formula_iupac     'C19 H18 Cl F2 N O'
_chemical_formula_weight     349.79
_chemical_melting_point     ?
_shelx_space_group_comment
;
The symmetry employed for this shelxl refinement is uniquely defined
by the following loop, which should always be used as a source of
symmetry information in preference to the above space-group names.
They are only intended as comments.
;
_space_group_crystal_system     monoclinic
_space_group_name_H-M_alt     'P 21/c'
_space_group_name_Hall     '-P 2ybc'
loop_
    _space_group_symop_operation_xyz
    'x, y, z'
    '-x, y+1/2, -z+1/2'
    '-x, -y, -z'
    'x, -y-1/2, z-1/2'
_cell_length_a     5.5105(2)
_cell_length_b     24.2612(6)
_cell_length_c     12.8622(3)
_cell_angle_alpha     90
_cell_angle_beta     93.809(3)
_cell_angle_gamma     90
_cell_volume     1715.77(9)
_cell_formula_units_Z     4
_cell_measurement_reflns_used     2364
_cell_measurement_theta_min     3.4250
_cell_measurement_theta_max     71.2860
_cell_measurement_temperature     293(2)
_exptl_crystal_description     prism
_exptl_crystal_colour     colourless
_exptl_crystal_size_max     0.34
_exptl_crystal_size_mid     0.16
_exptl_crystal_size_min     0.14
_exptl_crystal_density_diffrn     1.354
_exptl_crystal_density_meas     ?
_exptl_crystal_density_method     ?
_exptl_crystal_F_000     728
_exptl_absorpt_coefficient_mu     2.199
_exptl_absorpt_correction_type     multi-scan
_exptl_absorpt_process_details
;
(CrysAlis PRO; Rigaku OD, 2015)
;
_shelx_estimated_absorpt_T_min     ?
_shelx_estimated_absorpt_T_max     ?
_exptl_absorpt_correction_T_min     0.52441
_exptl_absorpt_correction_T_max     1.00000
_diffrn_ambient_temperature     293(2)
_diffrn_radiation_type     CuK\a
_diffrn_radiation_wavelength     1.54184
_diffrn_radiation_monochromator     graphite
_diffrn_measurement_device_type     'Rigaku Oxford Diffraction'
_diffrn_measurement_device     'four-circle diffractometer'
_diffrn_measurement_method     '\w scans'
_diffrn_detector_area_resol_mean     16.0416
_diffrn_reflns_number     6548
_diffrn_reflns_av_R_equivalents     0.0196
_diffrn_reflns_theta_min     3.644
_diffrn_reflns_theta_max     71.311
_diffrn_reflns_theta_full     67.500
_diffrn_measured_fraction_theta_max     0.981
_diffrn_measured_fraction_theta_full     1.000
_diffrn_reflns_limit_h_min     -6
_diffrn_reflns_limit_h_max     6
_diffrn_reflns_limit_k_min     -29
_diffrn_reflns_limit_k_max     16
_diffrn_reflns_limit_l_min     -14
_diffrn_reflns_limit_l_max     15
loop_
    _refln_index_h
    _refln_index_k
    _refln_index_l
    _refln_F_squared_meas
    0 0 -1 6.67
    0 0 2 1071.41
    0 0 -2 1082.45
    0 0 3 2.32
    0 0 3 0.35
    0 0 4 5279.22
    0 0 4 5251.85
    0 0 4 5203.7
    0 0 5 -1.29
    0 0 6 293.57
    0 0 7 -1.3
    0 0 8 862.47
    0 0 8 942.04
    0 0 9 0.58
    0 0 10 73.47
    0 0 11 0.51
    0 0 11 0.51
    0 0 12 223.3
    0 0 12 240.81
    0 0 13 1.73
    0 0 13 -0.31
    0 0 14 8.21
    0 0 14 7.23
    0 0 15 0.52
    0 -1 1 87.75
    0 -1 2 270.79
    0 -1 2 286.88
    0 -1 2 284.09
    0 -1 3 1147.41
    0 1 -3 1126.79
    0 1 3 1143.78
    0 -1 3 1151.93
    0 -1 3 1186.37
    0 1 -4 1704.16
    0 -1 4 1685.83
    0 1 4 1665.44
    0 1 4 1675.22
    0 -1 4 1711.97
    0 1 5 27.42
    0 -1 5 21.65
    0 1 5 29.29
    0 1 6 20.38
    0 -1 6 24.21
    0 -1 7 46.79
    0 -1 7 47.95
    0 1 7 43.24
    0 1 8 445.41
    0 -1 8 460.69
    0 1 8 431.71
    0 1 9 164.75
    0 1 9 167.32
    0 1 10 15.75
    0 -1 10 13.12
    0 1 11 11.82
    0 -1 11 10.85
    0 -1 11 14
    0 1 11 10.1
    0 -1 12 2.37
    0 1 12 2.9
    0 -1 12 3.32
    0 1 12 1.89
    0 -1 13 64.87
    0 1 13 57.26
    0 1 13 61.68
    0 -1 13 51.56
    0 -1 14 0.44
    0 1 14 0
    0 -1 14 -1.23
    0 1 15 0.59
    0 -1 15 0.23
    0 -2 0 13.28
    0 -2 1 110.08
    0 -2 1 101.45
    0 -2 2 2048.11
    0 -2 2 2130.86
    0 2 3 6790.54
    0 -2 3 6747.67
    0 -2 4 2503.78
    0 2 -4 2558.9
    0 2 4 2517.36
    0 2 4 2548.44
    0 -2 4 2516.05
    0 2 5 67.78
    0 2 -5 80.25
    0 2 5 81.4
    0 -2 5 68.66
    0 2 6 0.04
    0 2 6 3.4
    0 -2 6 0.57
    0 -2 7 114.35
    0 2 7 102.87
    0 -2 8 322.99
    0 2 8 301.91
    0 2 9 26.62
    0 2 9 20.69
    0 -2 10 4.13
    0 2 10 5.83
    0 -2 10 2.87
    0 -2 10 4.17
    0 -2 11 7.55
    0 -2 11 8.62
    0 2 11 7.68
    0 2 11 9.69
    0 2 12 4.06
    0 -2 12 4.89
    0 -2 12 4.62
    0 -2 13 32.32
    0 -2 13 29.54
    0 2 13 30.76
    0 -2 14 56.04
    0 -2 14 61.51
    0 2 14 59.92
    0 2 15 -0.37
    0 -2 15 0.64
    0 -3 0 5.08
    0 -3 1 189.5
    0 -3 2 50.33
    0 -3 2 54.19
    0 -3 3 1438.42
    0 -3 3 1366.23
    0 3 4 123.31
    0 -3 4 129.48
    0 3 4 117.11
    0 3 -5 3.46
    0 3 5 3.59
    0 3 5 6.1
    0 -3 5 5.26
    0 3 6 197.7
    0 -3 6 202.3
    0 3 6 202.57
    0 3 7 172.47
    0 -3 7 191.22
    0 3 8 172.68
    0 3 9 92.68
    0 3 9 85.58
    0 -3 10 249.64
    0 -3 10 243.94
    0 -3 10 259.94
    0 3 11 223.68
    0 -3 11 217.88
    0 -3 11 219.61
    0 -3 11 208.43
    0 -3 12 13.82
    0 3 12 13.43
    0 -3 12 13.28
    0 3 13 1.83
    0 -3 13 -0.11
    0 -3 13 -0.27
    0 3 14 16.16
    0 -3 14 12.22
    0 -3 14 15.78
    0 3 15 28.99
    0 -3 15 30.77
    0 -4 0 1258.71
    0 -4 1 140.96
    0 -4 2 379.96
    0 -4 3 2921.6
    0 -4 3 3049.09
    0 4 4 765.93
    0 -4 4 800.44
    0 4 4 827.7
    0 -4 4 800.74
    0 4 5 416.79
    0 4 -5 448.09
    0 -4 5 433.43
    0 4 5 420.1
    0 -4 6 311.74
    0 4 6 278.04
    0 4 6 278.8
    0 4 7 149.65
    0 4 7 129.7
    0 4 8 227.33
    0 4 9 -1.47
    0 -4 10 17.05
    0 -4 10 17.15
    0 -4 10 15.73
    0 4 11 1.15
    0 -4 11 2.57
    0 -4 11 1.26
    0 -4 11 2.86
    0 4 12 4.38
    0 -4 12 4.47
    0 -4 12 4.53
    0 -4 13 8.97
    0 4 13 7.2
    0 -4 13 6.99
    0 -4 14 0.89
    0 -4 14 -1.44
    0 4 14 0.21
    0 4 15 11.98
    0 -4 15 11.42
    0 -5 0 1.46
    0 -5 1 650.09
    0 -5 1 688.77
    0 -5 2 5442.98
    0 -5 2 5204.05
    0 -5 3 14.59
    0 -5 3 16.11
    0 5 3 14.05
    0 -5 4 896.21
    0 5 4 834.78
    0 -5 4 852.64
    0 -5 5 207.57
    0 5 5 188.01
    0 5 5 194.84
    0 5 6 906.88
    0 5 6 900.8
    0 5 7 661.24
    0 5 7 712.44
    0 5 8 0.38
    0 5 9 37.59
    0 -5 10 322.38
    0 -5 10 339.17
    0 -5 10 327
    0 5 11 142.47
    0 -5 11 141.21
    0 -5 11 131.13
    0 -5 11 133.05
    0 -5 12 211.87
    0 -5 12 221.62
    0 5 12 220.06
    0 5 13 3.19
    0 -5 13 3.62
    0 5 14 14.02
    0 -5 14 11.44
    0 -5 14 16.02
    0 -5 15 22.43
    0 -6 0 1472.66
    0 -6 1 3900.24
    0 -6 1 3642.13
    0 -6 2 514.71
    0 -6 2 547.22
    0 6 3 178.29
    0 -6 3 176.66
    0 -6 4 6.32
    0 6 4 2.73
    0 -6 5 1687.1
    0 6 5 1669.5
    0 6 5 1651.76
    0 6 6 10
    0 6 6 10.41
    0 6 7 9.34
    0 6 7 11.39
    0 6 8 4.79
    0 6 9 55.49
    0 -6 10 82.62
    0 -6 10 85.32
    0 -6 10 91.95
    0 -6 11 6.83
    0 6 11 4.14
    0 -6 11 4.58
    0 -6 11 5.11
    0 6 12 137.82
    0 -6 12 142.58
    0 -6 12 135.28
    0 -6 13 83.08
    0 -6 13 83.32
    0 6 13 75.24
    0 -6 14 -0.56
    0 6 14 3.11
    0 -6 15 28.92
    0 -7 0 1.28
    0 -7 1 441.8
    0 -7 1 446.14
    0 -7 2 575.85
    0 -7 2 591.21
    0 -7 3 147.89
    0 7 3 147.18
    0 7 4 16.56
    0 -7 4 12.14
    0 7 5 94.76
    0 7 5 105.18
    0 -7 5 104.39
    0 7 6 802.35
    0 7 6 803.08
    0 7 7 2.58
    0 7 7 2.19
    0 7 8 0.91
    0 -7 9 0.93
    0 7 9 -1.07
    0 -7 9 1.01
    0 -7 10 0.03
    0 7 10 -0.02
    0 -7 10 2.55
    0 -7 10 1
    0 -7 11 85.05
    0 7 11 76.11
    0 -7 11 75.9
    0 -7 11 78.61
    0 -7 12 80.66
    0 -7 12 80.91
    0 7 12 82.16
    0 -7 13 65.96
    0 7 13 62.38
    0 -7 13 62.91
    0 -7 14 -0.5
    0 7 14 0.4
    0 -7 15 6.86
    0 -8 0 1729.07
    0 -8 1 194.25
    0 -8 1 207.15
    0 -8 2 239.68
    0 -8 2 219.85
    0 8 3 839.82
    0 -8 3 847.28
    0 -8 4 169.45
    0 8 4 155
    0 8 5 11.27
    0 8 6 45.17
    0 8 6 44.43
    0 8 7 7.65
    0 8 7 7.7
    0 8 8 40.7
    0 -8 9 10.39
    0 -8 9 7.2
    0 -8 10 123.73
    0 -8 10 122.77
    0 8 10 120.95
    0 -8 11 50.65
    0 -8 11 52.79
    0 8 11 53.89
    0 8 12 45.47
    0 -8 12 51.19
    0 -8 12 48.62
    0 -8 13 2.58
    0 8 13 1.68
    0 8 14 25.71
    0 -8 14 24.37
    0 -8 15 2.2
    0 -9 0 10.53
    0 -9 1 127.06
    0 -9 1 135.12
    0 -9 2 458.81
    0 -9 2 508.6
    0 9 2 485.29
    0 -9 3 447.84
    0 -9 3 411.41
    0 9 3 434.6
    0 9 4 3811.99
    0 -9 4 3830.47
    0 9 5 1253.6
    0 9 6 108.4
    0 9 6 111.1
    0 9 7 46.33
    0 9 7 43.87
    0 9 8 15.76
    0 -9 9 11.87
    0 -9 9 9.46
    0 -9 10 1.82
    0 9 10 0.7
    0 -9 10 2.64
    0 -9 11 1.74
    0 -9 11 -1.08
    0 -9 11 1.06
    0 9 11 -0.34
    0 -9 12 65.95
    0 9 12 64.56
    0 -9 12 65.52
    0 -9 13 0.96
    0 9 13 1.96
    0 -9 14 3.74
    0 9 14 4.3
    0 -9 15 14.96
    0 -10 0 1122.36
    0 -10 1 19.34
    0 -10 2 21.13
    0 10 2 19.45
    0 10 3 352.67
    0 -10 3 337.34
    0 10 4 1933.18
    0 -10 4 1923.3
    0 10 5 121.99
    0 10 6 0.61
    0 10 6 1.34
    0 10 7 292.91
    0 10 7 306.57
    0 10 8 197.72
    0 -10 9 29.68
    0 -10 9 27.53
    0 -10 10 1.39
    0 -10 10 0.95
    0 10 10 -0.56
    0 -10 10 0.85
    0 -10 11 53.94
    0 10 11 63.98
    0 -10 11 61.02
    0 -10 11 58.17
    0 -10 -12 44.29
    0 -10 12 47.46
    0 -10 12 49.4
    0 10 12 44.08
    0 -10 13 1.63
    0 10 13 -0.17
    0 -10 14 1.02
    0 -11 0 1.07
    0 -11 1 24.84
    0 11 1 2.69
    0 -11 2 743.71
    0 11 2 759.6
    0 -11 3 20.8
    0 11 3 24.22
    0 -11 4 32.66
    0 11 4 34.66
    0 11 5 192.39
    0 11 6 11.64
    0 11 6 14.57
    0 11 7 516.63
    0 11 7 533.74
    0 -11 8 205.18
    0 -11 8 217.57
    0 -11 8 209.33
    0 -11 9 64.04
    0 -11 9 70.17
    0 -11 9 65.83
    0 -11 10 220.49
    0 -11 10 215.43
    0 -11 10 221.28
    0 11 11 1.24
    0 -11 11 0.24
    0 -11 11 1.89
    0 -11 11 0.62
    0 -11 12 31.51
    0 11 12 26.72
    0 -11 12 30.99
    0 -11 -12 33.1
    0 -11 -13 0.17
    0 -11 13 -0.07
    0 11 13 0.04
    0 -11 14 0.65
    0 -12 0 1536.91
    0 -12 -1 587.4
    0 12 1 599.92
    0 -12 1 580.24
    0 -12 2 88.05
    0 12 2 95.91
    0 12 3 181.13
    0 -12 3 180.58
    0 -12 4 875.46
    0 12 4 937.62
    0 12 5 160.01
    0 12 6 141.17
    0 12 6 138.09
    0 12 7 441.53
    0 12 7 442.78
    0 -12 8 952.1
    0 -12 8 976.47
    0 -12 8 944.91
    0 -12 9 138.31
    0 -12 9 135.86
    0 -12 10 11.72
    0 -12 10 11.72
    0 -12 10 11.76
    0 -12 11 53.94
    0 -12 11 50.39
    0 -12 -11 62.55
    0 -12 11 51.68
    0 -12 12 15.2
    0 -12 -12 15.6
    0 -12 12 18.21
    0 -12 -13 18.64
    0 -12 13 19.44
    0 -12 13 15
    0 -12 14 84.09
    0 -13 0 -1.69
    0 -13 -1 8.58
    0 -13 1 8.33
    0 -13 2 3.15
    0 13 2 3.03
    0 13 3 8.43
    0 -13 3 4.79
    0 -13 4 1.04
    0 13 4 2.19
    0 13 5 7.16
    0 13 6 179.65
    0 13 6 185.74
    0 -13 7 50.52
    0 -13 7 45.01
    0 -13 8 53.61
    0 -13 8 58.19
    0 -13 8 52.61
    0 -13 9 14.1
    0 -13 9 15.43
    0 -13 9 10.46
    0 -13 10 0.63
    0 -13 -10 1.56
    0 -13 10 0.74
    0 -13 10 -0.11
    0 -13 -11 0.24
    0 -13 11 1.51
    0 -13 12 1.05
    0 -13 12 2.28
    0 -13 -13 3.75
    0 -13 13 0.78
    0 -13 14 10.73
    0 -14 0 618.67
    0 -14 1 279.52
    0 -14 -1 283.12
    0 -14 2 561.16
    0 14 3 43.27
    0 -14 3 38.96
    0 -14 4 1249.29
    0 14 4 1299.45
    0 14 5 221.67
    0 14 6 176.91
    0 14 6 183.74
    0 -14 7 2.4
    0 -14 7 3.75
    0 -14 8 186.65
    0 -14 8 175.37
    0 -14 8 171.44
    0 -14 9 26.64
    0 -14 9 29.63
    0 -14 9 29.54
    0 -14 -9 29.25
    0 -14 -10 23.82
    0 -14 10 15.97
    0 -14 10 18.38
    0 -14 10 16.88
    0 -14 -11 -0.27
    0 -14 11 -0.53
    0 -14 11 1.4
    0 -14 12 10.34
    0 -14 -12 13.73
    0 -14 12 14.11
    0 -14 -13 8.37
    0 -14 13 9.33
    0 -15 0 1.16
    0 -15 1 80.32
    0 -15 -1 73.87
    0 -15 2 104.43
    0 -15 -2 102.11
    0 -15 3 43.72
    0 -15 4 0.81
    0 15 4 1.27
    0 15 5 226.6
    0 -15 -6 330.28
    0 -15 6 326.9
    0 -15 6 314.74
    0 -15 6 327.89
    0 -15 -7 72.43
    0 -15 7 70.09
    0 -15 7 63.63
    0 -15 8 269.79
    0 -15 8 277.81
    0 -15 -8 291.34
    0 -15 9 48.88
    0 -15 9 55.45
    0 -15 -9 54.69
    0 -15 9 55.45
    0 -15 10 11.47
    0 -15 10 16.96
    0 -15 10 13.38
    0 -15 -10 12.38
    0 -15 11 52.48
    0 -15 -11 48.42
    0 -15 11 44.33
    0 -15 12 1.57
    0 -15 12 2.51
    0 -15 -12 2.83
    0 -15 -13 -0.26
    0 -15 13 1.41
    0 -16 0 287.64
    0 -16 -1 33.9
    0 -16 1 33.13
    0 -16 -2 9.27
    0 -16 2 6.38
    0 -16 3 21.3
    0 -16 -3 21.29
    0 -16 4 475.48
    0 16 5 36.71
    0 -16 5 40.52
    0 -16 -5 39.9
    0 -16 5 42.14
    0 -16 6 11.94
    0 -16 -6 10.63
    0 -16 6 12.32
    0 -16 6 11.61
    0 -16 -7 -0.84
    0 -16 7 1.35
    0 -16 7 0.54
    0 -16 7 0.18
    0 -16 8 28.5
    0 -16 -8 27.34
    0 -16 9 8.35
    0 -16 -9 6.69
    0 -16 9 11.76
    0 -16 -10 0.23
    0 -16 10 1.38
    0 -16 10 -0.9
    0 -16 11 11.35
    0 -16 11 6.97
    0 -16 -11 11.43
    0 -16 12 2.02
    0 -16 12 1.53
    0 -16 -12 2.23
    0 -17 0 -5.74
    0 -17 1 156.94
    0 -17 -1 152.8
    0 -17 -2 67.64
    0 -17 2 69.57
    0 -17 3 19.66
    0 -17 -3 11.16
    0 -17 -4 419.74
    0 -17 4 410.02
    0 -17 4 406.19
    0 -17 5 151.3
    0 -17 5 154.75
    0 -17 -5 148.43
    0 -17 6 -0.45
    0 -17 6 1.86
    0 -17 -6 0.57
    0 -17 -7 4.19
    0 -17 7 4.31
    0 -17 7 8.87
    0 -17 7 5.79
    0 -17 -8 0.34
    0 -17 8 1.29
    0 -17 8 0.56
    0 -17 -9 80.96
    0 -17 9 81.25
    0 -17 10 63.41
    0 -17 -10 55.34
    0 -17 -11 11.11
    0 -17 11 11.35
    0 -17 -12 0.35
    0 -17 12 0.44
    0 -18 0 373.73
    0 -18 -1 235.72
    0 -18 1 226.85
    0 -18 -2 30.77
    0 -18 -2 24.89
    0 -18 2 32.52
    0 -18 2 38.08
    0 -18 -2 30.56
    0 -18 -3 0.49
    0 -18 -3 -0.53
    0 -18 3 0.4
    0 -18 4 266.36
    0 -18 4 260.78
    0 -18 -4 265.23
    0 -18 5 10.24
    0 -18 -5 9
    0 -18 5 8.71
    0 -18 6 25.09
    0 -18 6 23.93
    0 -18 -6 25.2
    0 -18 7 30.48
    0 -18 7 33.08
    0 -18 -7 28.95
    0 -18 7 37.58
    0 -18 8 40.42
    0 -18 -8 43.63
    0 -18 -9 2.97
    0 -18 9 -0.09
    0 -18 10 6.02
    0 -18 -10 3.39
    0 -18 11 14.92
    0 -18 -11 15.17
    0 -18 -12 101.36
    0 -18 12 92.25
    0 -19 0 -0.76
    0 -19 0 1.45
    0 -19 -1 189.53
    0 -19 1 185.39
    0 -19 -1 194.31
    0 -19 -2 25.55
    0 -19 -2 28.62
    0 -19 -3 2.15
    0 -19 -3 3.92
    0 -19 3 4.54
    0 -19 3 5.87
    0 -19 4 122.36
    0 -19 -4 130.75
    0 -19 4 121.74
    0 -19 5 12.06
    0 -19 -5 13.79
    0 -19 5 12.6
    0 -19 6 1.7
    0 -19 6 0.35
    0 -19 -6 0.27
    0 -19 7 0.99
    0 -19 7 1.72
    0 -19 -7 1.42
    0 -19 -8 2.05
    0 -19 8 1.55
    0 -19 9 1.78
    0 -19 -9 1.38
    0 -19 -10 20.71
    0 -19 10 20.34
    0 -19 11 3.69
    0 -19 -11 2.46
    0 -20 0 54.88
    0 -20 0 57.66
    0 -20 1 67.68
    0 -20 -1 65.6
    0 -20 -1 60.64
    0 -20 -2 281.62
    0 -20 -2 292.88
    0 -20 -3 0.28
    0 -20 3 2.36
    0 -20 4 363.91
    0 -20 4 381.07
    0 -20 -4 373.8
    0 -20 5 31.41
    0 -20 5 35.63
    0 -20 -5 29.75
    0 -20 -6 0.14
    0 -20 6 2.83
    0 -20 6 1.62
    0 -20 7 73.88
    0 -20 -7 71.36
    0 -20 7 69.88
    0 -20 -8 51.43
    0 -20 8 48.18
    0 -20 9 2.96
    0 -20 -9 2.48
    0 -20 -10 18.23
    0 -20 10 20.37
    0 -20 -11 15.74
    0 -21 0 0.91
    0 -21 0 -0.17
    0 -21 -1 0.77
    0 -21 -1 2.87
    0 -21 1 1.78
    0 -21 -2 107.74
    0 -21 -2 115.43
    0 -21 2 111.35
    0 -21 3 52.32
    0 -21 -3 51.86
    0 -21 4 378.85
    0 -21 -4 395.65
    0 -21 -5 233.37
    0 -21 5 234.95
    0 -21 5 232.57
    0 -21 6 114.47
    0 -21 -6 108.42
    0 -21 6 111.05
    0 -21 -7 0.82
    0 -21 7 1.4
    0 -21 7 0.38
    0 -21 -8 8.18
    0 -21 8 14.41
    0 -21 -9 21.29
    0 -21 9 25.94
    0 -21 -10 -0.73
    0 -21 -11 29.35
    0 -22 0 39.42
    0 -22 0 33.42
    0 -22 -1 100.19
    0 -22 1 102.43
    0 -22 -1 102.07
    0 -22 2 306.46
    0 -22 -2 318.08
    0 -22 -3 184.46
    0 -22 3 188.68
    0 -22 -4 65.74
    0 -22 4 59.94
    0 -22 5 0.34
    0 -22 -5 -0.23
    0 -22 6 3
    0 -22 -6 4.2
    0 -22 -7 6.7
    0 -22 7 4.8
    0 -22 8 28.52
    0 -22 -8 26.4
    0 -22 -9 26.57
    0 -22 -10 1.96
    0 -23 0 0.03
    0 -23 1 512.61
    0 -23 1 491.97
    0 -23 -1 512.15
    0 -23 -2 893.85
    0 -23 2 877.67
    0 -23 -3 6.7
    0 -23 3 7.78
    0 -23 4 -1.39
    0 -23 -4 -0.03
    0 -23 -5 18.42
    0 -23 5 17.46
    0 -23 -6 24.55
    0 -23 6 25.8
    0 -23 -7 1.22
    0 -23 7 -0.63
    0 -23 -8 21.07
    0 -23 -9 5.97
    0 -23 -10 3.73
    0 -24 0 5.56
    0 -24 1 3.18
    0 -24 -1 4.02
    0 -24 -1 3.56
    0 -24 -2 3.05
    0 -24 -2 2.22
    0 -24 2 1.07
    0 -24 -3 80.1
    0 -24 3 79.27
    0 -24 -4 25.31
    0 -24 4 24.69
    0 -24 5 0.72
    0 -24 -5 1.33
    0 -24 6 3.31
    0 -24 -6 3.64
    0 -24 7 -0.1
    0 -24 -7 0.03
    0 -24 -8 41.49
    0 -24 -9 0.09
    0 -25 0 0.99
    0 -25 -1 4.24
    0 -25 1 4.6
    0 -25 -1 3.99
    0 -25 -2 0.72
    0 -25 2 0.31
    0 -25 -2 0.2
    0 -25 -3 -0.67
    0 -25 3 0.22
    0 -25 -3 -0.68
    0 -25 4 0.53
    0 -25 -4 2.09
    0 -25 5 -0.19
    0 -25 -5 -0.05
    0 -25 -6 3.82
    0 -25 6 3.76
    0 -25 -7 -0.4
    0 -25 7 -0.58
    0 -25 -8 -0.09
    0 -26 0 442
    0 -26 1 77.32
    0 -26 -1 81.98
    0 -26 2 2.25
    0 -26 -2 3.97
    0 -26 -2 6.03
    0 -26 -3 20.97
    0 -26 -3 21.94
    0 -26 3 17.33
    0 -26 -4 1.11
    0 -26 4 3.55
    0 -26 -5 -0.26
    0 -26 5 0.52
    0 -26 6 7.28
    0 -26 -6 7.45
    0 -26 7 23.94
    0 -26 -7 23.54
    0 -27 0 1.78
    0 -27 -1 3.28
    0 -27 1 5.16
    0 -27 -2 2.05
    0 -27 -2 -0.61
    0 -27 2 0.37
    0 -27 -3 5.28
    0 -27 3 6.43
    0 -27 -4 21.56
    0 -27 4 21.78
    0 -27 -5 14.41
    0 -27 5 16.13
    0 -27 6 2.94
    0 -27 -6 3.18
    0 -28 0 231.6
    0 -28 1 9.29
    0 -28 -1 11.06
    0 -28 -2 30.92
    0 -28 2 30.46
    0 -28 -3 7.03
    0 -28 3 6.41
    0 -28 4 76.24
    0 -28 -4 73.88
    0 -28 5 0.71
    0 -29 0 -0.43
    0 -29 1 16.29
    0 -29 -1 16.64
    0 -29 2 12.02
    0 -29 3 15.6
    -1 0 15 -0.01
    -1 0 14 4.9
    -1 0 13 -0.7
    -1 0 13 -0.8
    -1 0 12 -0.71
    -1 0 12 0.98
    -1 0 11 -0.86
    -1 0 11 -0.14
    -1 0 10 0.9
    -1 0 10 1.8
    -1 0 9 3.63
    -1 0 8 245.29
    -1 0 7 3.17
    1 0 -6 1612.28
    -1 0 6 1582.63
    1 0 -5 4.33
    -1 0 5 0.28
    -1 0 4 148.33
    1 0 -4 152.29
    1 0 -3 -0.43
    1 0 -3 2.08
    1 0 -2 602.68
    -1 0 1 6.23
    1 0 -1 2.96
    1 0 0 4597.49
    1 0 1 3.04
    1 0 2 7524.74
    1 0 2 7410.89
    1 0 3 2.08
    1 0 4 1832.66
    1 0 5 2.25
    1 0 5 -0.34
    1 0 6 2715.06
    1 0 6 2816.42
    1 0 7 -0.79
    1 0 7 -0.79
    1 0 8 3.18
    1 0 9 -0.02
    1 0 10 127.46
    1 0 11 0.3
    1 0 12 29.75
    1 0 13 -1.34
    1 0 13 0.04
    1 0 14 166.06
    1 0 14 163.53
    1 0 15 -0.19
    -1 1 15 22.9
    -1 -1 15 20.99
    -1 -1 14 2.19
    -1 1 13 2.19
    -1 -1 13 1.51
    -1 -1 13 0.57
    -1 1 13 1.75
    -1 1 12 1.86
    -1 -1 12 2.97
    -1 -1 12 3.62
    -1 1 12 4.3
    -1 -1 11 34.55
    -1 1 11 38.48
    -1 -1 11 39.74
    -1 1 11 42
    -1 -1 10 134.1
    -1 1 10 134.26
    -1 -1 10 131.16
    -1 1 10 140.54
    -1 -1 9 156.98
    -1 1 9 153.25
    -1 -1 8 463.42
    -1 1 8 452.5
    -1 -1 7 13.85
    -1 1 7 15.09
    -1 -1 6 64.71
    1 1 -6 60.01
    -1 1 6 61.75
    -1 -1 5 208.35
    -1 1 5 197.73
    1 -1 -5 201.25
    -1 1 5 214.04
    1 1 -5 210
    -1 -1 4 228.48
    1 -1 -4 226.07
    -1 1 4 234.93
    1 1 -4 228.44
    1 -1 -3 169.54
    1 -1 -3 171.55
    1 1 -3 165.35
    -1 -1 2 827.49
    1 -1 -2 795.32
    1 -1 -2 819.51
    1 1 -2 814
    -1 -1 1 4302.73
    1 -1 -1 4338.52
    1 -1 0 4466.83
    1 -1 1 207.54
    1 -1 1 213.14
    1 -1 2 6404.94
    1 -1 3 179.29
    1 1 3 176.39
    1 -1 3 194.22
    1 -1 4 193.87
    1 1 4 180.18
    1 -1 4 176.78
    1 -1 5 116.88
    1 -1 5 116.84
    1 1 5 118.55
    1 -1 5 109.26
    1 1 6 122.55
    1 1 6 126.21
    1 -1 6 116.31
    1 -1 6 114.42
    1 1 7 309.66
    1 -1 7 342.63
    1 -1 7 317.61
    1 1 7 339.77
    1 1 8 77.77
    1 1 8 77.77
    1 -1 8 81.97
    1 1 9 11.14
    1 -1 10 40.91
    1 1 10 43.94
    1 1 11 238.23
    1 -1 11 226.5
    1 -1 12 72.43
    1 1 12 74.46
    1 -1 13 41.75
    1 -1 13 40.69
    1 1 13 39.98
    1 1 13 45.15
    1 -1 14 28.03
    1 -1 14 32.14
    1 1 14 31.31
    1 -1 15 6.06
    1 1 15 7.27
    -1 -2 15 1.26
    -1 2 15 2.52
    -1 -2 14 49.73
    -1 2 13 2.76
    -1 -2 13 2.56
    -1 -2 13 1.73
    -1 -2 12 16.24
    -1 -2 12 14.52
    -1 2 12 17.86
    -1 2 12 14.53
    -1 2 11 1.2
    -1 -2 11 1.26
    -1 2 11 2.55
    -1 -2 11 1.96
    -1 -2 10 2.03
    -1 -2 10 0.61
    -1 2 10 0.13
    -1 -2 10 1.32
    -1 2 10 1.85
    -1 -2 9 292
    -1 2 9 261.63
    -1 -2 8 3.48
    -1 2 8 6.7
    -1 -2 7 59.86
    -1 2 7 58.54
    -1 2 7 60.36
    -1 -2 6 143.63
    1 2 -6 132.09
    -1 2 6 123.16
    -1 2 6 136.55
    1 2 -5 1539.07
    -1 2 5 1509.4
    -1 -2 5 1591.19
    -1 2 5 1571.12
    -1 2 4 70.14
    1 2 -4 66.65
    1 -2 -4 68.21
    -1 2 4 73.33
    -1 -2 4 79.38
    1 -2 -3 1473.42
    1 -2 -3 1473.42
    -1 -2 3 1425.19
    -1 2 3 1445.04
    1 -2 -2 88.72
    1 -2 -2 79.91
    -1 2 2 89.32
    -1 -2 2 82.35
    1 -2 -1 3936.9
    -1 2 1 3889.6
    -1 -2 1 3880.14
    1 -2 0 935.49
    1 -2 0 910.21
    1 -2 1 108.9
    1 -2 1 103.49
    1 -2 2 863.16
    1 -2 2 869.85
    1 -2 3 9945.19
    1 -2 3 9999
    1 -2 4 629.14
    1 -2 4 649.78
    1 -2 5 831.63
    1 -2 5 866.24
    1 2 5 860.28
    1 -2 5 883.33
    1 2 6 69.63
    1 -2 6 81.32
    1 2 6 79.68
    1 -2 6 75.49
    1 -2 7 8.98
    1 2 7 10.72
    1 2 7 11.28
    1 2 8 22.89
    1 2 8 13.28
    1 2 9 52.86
    1 2 10 185.09
    1 -2 10 181.45
    1 -2 11 248.51
    1 2 11 257.18
    1 -2 12 34.08
    1 -2 12 29.54
    1 -2 13 19.79
    1 2 13 18.95
    1 -2 13 18.77
    1 -2 14 43.19
    1 2 14 37.68
    1 -2 14 40.21
    1 2 15 11.37
    1 -2 15 11.1
    -1 3 15 6.97
    -1 -3 15 4.98
    -1 -3 15 5.94
    -1 -3 14 2.74
    -1 3 13 43
    -1 -3 13 48.29
    -1 -3 13 44.79
    -1 -3 12 25.42
    -1 3 12 25.46
    -1 -3 12 23.16
    -1 -3 12 25.83
    -1 -3 11 86.17
    -1 -3 11 81.65
    -1 3 11 83.72
    -1 -3 11 87.28
    -1 -3 10 29.35
    -1 -3 10 27.77
    -1 3 10 27.91
    -1 -3 10 28.71
    -1 3 9 148.75
    -1 -3 8 0.18
    -1 3 8 0.36
    -1 3 7 260
    -1 -3 7 284.76
    -1 3 7 287.41
    -1 3 6 36.77
    1 3 -6 32.33
    -1 3 6 29.6
    -1 -3 6 38.34
    -1 3 5 8.76
    1 3 -5 5.06
    -1 -3 5 7.92
    -1 3 5 6.11
    -1 -3 4 1.49
    -1 3 4 0.55
    1 -3 -4 2.12
    -1 3 4 1.16
    -1 3 3 4122.12
    -1 3 3 4036.68
    1 -3 -3 4081.32
    -1 -3 3 4178.14
    1 -3 -2 1370.92
    -1 3 2 1353.48
    -1 3 2 1385.99
    -1 -3 1 6306.68
    -1 3 1 6238.15
    1 -3 -1 6326.04
    -1 3 1 6291.76
    1 -3 0 1943.4
    1 -3 1 5063.53
    1 -3 2 1391.14
    1 -3 2 1365.21
    1 -3 3 27.76
    1 -3 3 23.42
    1 -3 4 2682.16
    1 -3 4 2730.73
    1 3 4 2732.39
    1 -3 5 2428.26
    1 -3 5 2478.43
    1 -3 5 2486.24
    1 3 5 2512.92
    1 3 6 195.24
    1 3 6 197.37
    1 -3 6 181.5
    1 3 7 737.97
    1 3 7 727.05
    1 3 8 77.73
    1 3 8 85.11
    1 3 9 13.3
    1 -3 10 430.22
    1 -3 11 167.1
    1 -3 12 221.7
    1 -3 12 224.21
    1 3 13 0.98
    1 -3 13 -0.59
    1 -3 13 0.13
    1 -3 14 47.83
    1 3 14 42.26
    1 -3 14 44.43
    1 -3 15 -0.53
    1 3 15 0.13
    1 -3 15 1.19
    -1 -4 15 4.82
    -1 -4 15 4.37
    -1 4 15 5.01
    -1 -4 14 46.1
    -1 -4 13 127.87
    -1 4 13 115.85
    -1 -4 13 116.99
    -1 -4 12 17.88
    -1 -4 12 17.53
    -1 -4 12 14.91
    -1 4 12 15.56
    -1 -4 11 49.86
    -1 -4 11 48.11
    -1 -4 11 50.81
    -1 4 11 44.36
    -1 -4 10 190.67
    -1 -4 10 195.56
    -1 4 10 198.27
    -1 -4 10 192.73
    -1 4 9 339.25
    -1 4 8 14.27
    -1 4 8 10.93
    -1 -4 7 2.86
    -1 4 7 0.31
    -1 4 7 2.76
    1 4 -6 140.19
    -1 -4 6 134.32
    -1 4 6 121.63
    -1 4 6 115.65
    1 4 -5 32.03
    -1 -4 5 38.69
    -1 4 5 35.56
    -1 4 5 35.51
    1 -4 -4 170.41
    -1 4 4 171.46
    -1 4 4 170.05
    -1 -4 3 3195.98
    1 -4 -3 3215.58
    -1 4 3 3260.75
    -1 4 3 3196.18
    1 -4 -2 1079.27
    -1 4 2 1110.5
    -1 4 2 1082.11
    -1 4 1 5656.39
    1 -4 -1 5575.1
    1 -4 0 449.22
    1 -4 0 457.09
    1 -4 1 30.95
    1 -4 2 453.06
    1 -4 3 840.52
    1 -4 4 791.61
    1 -4 4 840.26
    1 4 5 96.59
    1 -4 5 88.28
    1 4 6 121.99
    1 4 6 130.27
    1 4 7 1093.4
    1 4 7 1090
    1 4 8 4.93
    1 4 8 6.59
    1 4 9 175.08
    1 -4 9 168.84
    1 -4 10 139.65
    1 -4 11 7.16
    1 -4 12 20.24
    1 -4 12 19.2
    1 4 13 -0.54
    1 -4 13 0.86
    1 -4 13 -0.04
    1 -4 14 14.79
    1 4 14 11.76
    1 -4 14 12.83
    1 4 15 9.46
    1 -4 15 7.32
    -1 5 15 3.52
    -1 -5 15 3.37
    -1 -5 15 4.49
    -1 -5 14 16.99
    -1 -5 14 23.25
    -1 5 13 2.17
    -1 -5 13 2.17
    -1 -5 13 -0.01
    -1 -5 12 -0.33
    -1 -5 12 1.07
    -1 5 12 0.06
    -1 -5 11 82.14
    -1 5 11 79.65
    -1 -5 11 78.22
    -1 -5 11 82.13
    -1 -5 10 4.75
    -1 -5 10 7.19
    -1 -5 10 5.21
    -1 5 10 6.33
    -1 5 9 95.96
    -1 5 8 33.21
    -1 5 8 31.55
    -1 5 7 1003.88
    -1 5 7 983.26
    -1 5 6 148.08
    -1 5 6 155.14
    1 5 -6 179.88
    -1 5 5 32.23
    -1 5 5 7.66
    -1 5 4 225.3
    1 -5 -4 219.59
    -1 -5 4 224
    -1 5 4 225.35
    -1 5 3 813.92
    -1 -5 3 755.09
    -1 5 3 765.83
    1 -5 -3 799.76
    -1 5 2 899.76
    1 -5 -2 924.92
    -1 5 1 122.87
    1 -5 -1 112.93
    -1 5 0 2695
    1 -5 0 2656.25
    1 -5 1 593.59
    1 -5 2 246.36
    1 -5 3 119.4
    1 -5 3 128.31
    1 -5 4 1052.35
    1 5 5 1440.52
    1 -5 5 1393.41
    1 5 6 49.94
    1 5 6 53.34
    1 5 7 6.63
    1 5 7 8.72
    1 5 8 91.39
    1 5 8 85.13
    1 -5 9 212.79
    1 -5 10 112.84
    1 -5 11 48.71
    1 -5 12 12.18
    1 -5 12 14.95
    1 5 13 -1.01
    1 -5 13 0.68
    1 -5 13 -0.49
    1 -5 14 1
    1 5 14 0.84
    1 -5 14 1.99
    1 5 15 4.95
    1 -5 15 3.52
    -1 6 15 2.74
    -1 -6 15 3.15
    -1 -6 15 2.18
    -1 -6 14 5.98
    -1 -6 14 7.49
    -1 -6 14 5.4
    -1 6 13 21.41
    -1 -6 13 22.28
    -1 -6 13 25.49
    -1 -6 12 271.31
    -1 6 12 275.3
    -1 -6 12 279.58
    -1 -6 12 272.63
    -1 -6 11 1.98
    -1 -6 11 1.26
    -1 -6 11 1.94
    -1 6 11 1.51
    -1 -6 10 105.85
    -1 6 10 105.96
    -1 -6 10 98.53
    -1 -6 10 101.71
    -1 -6 9 65.43
    -1 -6 9 58.88
    -1 6 8 49.78
    -1 6 8 34.37
    -1 6 7 16.8
    -1 6 7 20.02
    1 6 -6 137.82
    -1 6 6 110.48
    -1 6 6 126.22
    -1 6 5 367.11
    -1 6 5 349.49
    -1 6 4 31.5
    -1 -6 4 29.1
    -1 6 3 292.95
    1 -6 -3 309.21
    -1 -6 3 283.91
    -1 6 2 2481.99
    -1 -6 2 2426.73
    1 -6 -2 2449
    1 -6 -1 2980.7
    -1 -6 1 2972.12
    -1 6 1 3011.43
    1 -6 0 127.77
    -1 6 0 132.1
    1 -6 0 122.89
    1 -6 1 1152.28
    1 -6 1 1174.86
    1 -6 2 45.48
    1 -6 3 6086.05
    1 -6 4 4.46
    1 -6 5 1872.94
    1 6 6 315.67
    1 6 6 299.73
    1 6 7 351.55
    1 6 7 327.69
    1 6 8 66.94
    1 6 8 78.3
    1 -6 9 200.25
    1 -6 10 22.66
    1 -6 11 36.99
    1 -6 11 31.77
    1 -6 12 1.63
    1 -6 12 0.76
    1 -6 13 36.08
    1 -6 13 38.18
    1 6 13 32.96
    1 -6 14 7.88
    1 6 14 6.92
    1 -6 14 9.45
    1 -6 15 40.3
    1 6 15 40.77
    -1 7 15 60
    -1 -7 14 8.1
    -1 -7 14 7.57
    -1 -7 14 5.82
    -1 -7 13 4.86
    -1 -7 13 3.08
    -1 7 13 3.56
    -1 -7 12 4.19
    -1 7 12 3.44
    -1 -7 12 5.84
    -1 -7 11 -0.01
    -1 -7 11 0.68
    -1 7 11 -0.34
    -1 -7 11 2.52
    -1 -7 10 16.57
    -1 -7 10 14.59
    -1 7 10 14.84
    -1 -7 10 15.02
    -1 -7 9 13.73
    -1 7 9 14.96
    -1 -7 9 16.97
    -1 7 8 28.87
    -1 7 8 26.03
    -1 7 7 180.21
    -1 7 7 176.58
    -1 7 6 63.3
    -1 7 6 71.05
    -1 7 5 287.51
    -1 7 4 467.13
    -1 -7 4 472.78
    1 -7 -3 10
    -1 -7 3 13.97
    -1 -7 2 495.75
    -1 7 2 510.03
    1 -7 -2 524.31
    -1 -7 1 0.8
    1 -7 -1 2.69
    1 -7 -1 1.4
    -1 7 1 1.51
    1 -7 0 101.87
    1 -7 0 97.74
    -1 7 0 99.59
    1 -7 1 238.68
    1 -7 1 243.99
    1 -7 2 0.88
    1 -7 3 25
    1 -7 4 23.26
    1 -7 5 696.59
    1 7 6 168.31
    1 7 6 156.84
    1 7 7 166.9
    1 7 7 182.96
    1 7 8 73.32
    1 7 8 92.32
    1 -7 9 83.18
    1 -7 10 9.78
    1 -7 11 19.02
    1 -7 12 102.05
    1 7 12 105.69
    1 -7 12 99.9
    1 7 13 26.66
    1 -7 13 25.08
    1 -7 14 1.19
    1 7 14 -0.04
    -1 -8 14 9.66
    -1 -8 14 5.29
    -1 -8 13 47.77
    -1 -8 13 57.55
    -1 -8 13 52.87
    -1 -8 12 153.68
    -1 8 12 158.35
    -1 -8 12 159.72
    -1 -8 11 54.22
    -1 8 11 60.83
    -1 -8 11 58.07
    -1 -8 10 22.72
    -1 -8 10 19.18
    -1 8 10 19.43
    -1 -8 10 19.12
    -1 -8 9 376.23
    -1 -8 9 366.47
    -1 8 9 367.74
    -1 8 8 9.72
    -1 8 7 17.85
    -1 8 7 28.25
    -1 8 6 10.05
    -1 8 6 15.37
    -1 8 5 2844.26
    -1 8 4 7.26
    -1 -8 4 12.75
    1 -8 -3 398.81
    -1 -8 3 394.26
    -1 -8 2 302.96
    1 -8 -2 285.36
    -1 -8 1 3890.35
    1 -8 -1 4009.98
    1 -8 -1 3818.28
    -1 8 1 3938.46
    1 -8 0 117.96
    1 -8 0 117.6
    -1 8 0 125.87
    1 -8 1 1.09
    1 -8 1 0.94
    1 -8 2 1662.01
    1 -8 3 31.58
    1 -8 4 1324.79
    1 -8 5 15.71
    1 8 6 58.16
    1 8 6 57.17
    1 8 7 1354.45
    1 8 7 1439.1
    1 8 8 21.54
    1 8 8 27.59
    1 -8 9 0.68
    1 -8 10 10.11
    1 -8 11 85.16
    1 8 12 4.15
    1 -8 12 5.05
    1 -8 13 2.1
    1 8 13 0.33
    1 -8 14 23.94
    -1 -8 -14 22.85
    1 8 14 22.39
    -1 9 14 2.13
    -1 -9 14 1.52
    -1 -9 13 1.24
    -1 -9 13 1.66
    -1 -9 13 0.84
    -1 -9 12 82.13
    -1 9 12 87.68
    -1 -9 12 77.28
    -1 -9 11 16.14
    -1 -9 11 17.95
    -1 9 11 20.58
    -1 9 10 147.51
    -1 -9 10 128.32
    -1 -9 10 137.47
    -1 -9 9 173.07
    -1 -9 9 171.69
    -1 9 9 174.84
    -1 9 8 171.2
    -1 9 7 49
    -1 9 6 96.13
    -1 9 6 101.04
    -1 9 5 264.6
    -1 9 4 50.75
    -1 -9 4 64.42
    -1 -9 3 4031.78
    1 -9 -3 3986.86
    -1 -9 2 4555.72
    1 -9 -2 4536.1
    1 -9 -1 188.1
    1 -9 -1 211.52
    -1 9 1 190.89
    1 -9 0 129.67
    1 -9 0 122.79
    -1 9 0 125.07
    1 -9 1 153.45
    1 -9 1 153.98
    1 -9 2 86.98
    1 -9 2 83.7
    1 -9 3 67.06
    1 -9 4 46.29
    1 -9 5 128.1
    1 9 6 165.29
    1 9 6 177.08
    1 9 7 34.72
    1 9 7 48.02
    1 -9 8 93.31
    1 -9 8 88.09
    1 -9 9 16.77
    1 -9 10 78.89
    1 -9 11 -0.93
    1 9 12 16.23
    1 -9 12 17.06
    1 -9 13 2.07
    1 9 13 -0.09
    1 -9 14 3.42
    -1 -9 -14 4.89
    1 9 14 6.3
    -1 -10 14 25.13
    -1 -10 14 22.48
    -1 -10 13 71.45
    -1 -10 13 71.5
    -1 -10 13 68.17
    -1 -10 12 7.54
    -1 -10 12 5.11
    -1 -10 12 7.56
    -1 10 12 5.61
    -1 -10 11 194.79
    -1 -10 11 203.84
    -1 10 11 216.56
    -1 -10 10 22.85
    -1 -10 10 21.25
    -1 -10 9 2.75
    -1 -10 9 2.48
    1 -10 -9 0.8
    -1 -10 8 0.01
    -1 -10 8 1.77
    -1 10 7 67.56
    -1 10 6 109.72
    -1 -10 5 2989.22
    -1 -10 4 127.56
    -1 -10 3 127.7
    1 -10 -3 124.97
    -1 -10 2 2077.39
    1 -10 -2 2142.99
    -1 -10 1 361.01
    -1 10 1 386.33
    1 -10 -1 400.85
    1 -10 -1 404.73
    1 -10 0 155.27
    -1 -10 0 146.57
    1 -10 0 159.79
    1 -10 1 564.06
    1 -10 1 561.54
    1 -10 2 809.6
    1 -10 2 809.8
    1 -10 3 864.91
    1 -10 4 6.1
    1 -10 5 10.52
    1 10 6 1.85
    1 10 7 7.17
    1 10 7 6.91
    1 -10 8 34.23
    1 -10 8 41.01
    1 -10 9 46.29
    1 -10 10 1.44
    1 -10 11 68.07
    1 10 12 0.09
    1 -10 12 0.25
    1 -10 13 4.46
    1 10 13 2.45
    1 10 14 5.81
    1 -10 14 4.17
    -1 -10 -14 6.02
    -1 -11 14 4.26
    -1 -11 14 8.9
    -1 -11 13 36.79
    -1 -11 13 36.12
    -1 -11 12 16.16
    -1 -11 12 18.73
    -1 -11 12 18.11
    -1 -11 11 -1.46
    -1 -11 11 2.63
    -1 -11 11 0.67
    -1 -11 10 36.2
    -1 -11 10 29.65
    1 -11 -10 38.11
    1 -11 -9 43.62
    -1 -11 9 47.23
    -1 -11 9 43.12
    -1 -11 8 278.43
    -1 -11 8 269.65
    1 -11 -8 277.47
    -1 11 7 24.95
    -1 11 6 612.87
    -1 -11 5 5.84
    -1 -11 4 2.65
    -1 -11 3 164.35
    -1 11 2 79.47
    -1 -11 2 82.13
    1 -11 -2 89.71
    -1 -11 1 1366.63
    1 -11 -1 1465.55
    1 -11 -1 1427.43
    1 -11 0 6.95
    1 -11 0 4.21
    -1 -11 0 7.64
    1 -11 1 1050.52
    1 -11 1 1049.08
    1 -11 2 6.19
    1 -11 2 5.97
    1 -11 3 53.52
    1 -11 4 205.89
    1 -11 5 456.51
    1 11 5 415.3
    1 11 6 5.63
    1 11 7 92.26
    1 11 7 97.26
    1 -11 8 18.44
    1 -11 9 6.58
    1 -11 10 171.77
    1 -11 11 25.2
    1 11 11 24.64
    1 -11 12 1.12
    1 11 12 1.27
    1 11 13 2.22
    1 -11 13 2.59
    -1 -11 -13 2.47
    1 -11 14 52.9
    -1 -12 14 9.51
    -1 -12 13 9.69
    -1 -12 13 13.43
    -1 -12 12 48.53
    -1 -12 12 53.05
    -1 -12 12 50.06
    -1 -12 11 -1.22
    -1 -12 11 0.35
    -1 -12 11 0.43
    -1 -12 10 153.89
    -1 -12 10 153.97
    1 -12 -10 174.26
    -1 -12 10 153.51
    -1 -12 9 153.11
    -1 -12 9 149.18
    -1 -12 9 149.67
    1 -12 -9 166.49
    -1 -12 8 197.35
    -1 -12 8 193.75
    1 -12 -8 202.87
    -1 12 7 223.07
    -1 12 6 233.87
    -1 -12 5 64.74
    -1 12 5 63.88
    -1 -12 4 17.5
    -1 -12 3 0.69
    -1 -12 2 557.1
    1 -12 -2 574.91
    1 -12 -1 48.3
    -1 -12 1 51.08
    1 -12 -1 58.7
    1 -12 0 146.94
    1 -12 0 139.04
    -1 -12 0 141.41
    1 -12 1 155.99
    1 -12 1 144.45
    1 -12 2 37
    1 -12 2 35.63
    1 -12 3 585.52
    1 -12 4 3.16
    1 -12 5 28.26
    1 12 5 19.97
    1 12 6 -1.16
    1 -12 7 6.79
    1 -12 7 6.96
    1 -12 7 6.49
    1 -12 8 18.74
    1 -12 9 84.12
    1 -12 10 3.23
    1 -12 11 12.31
    1 -12 12 21.04
    1 -12 13 7.59
    -1 -12 -13 6.65
    1 -12 14 -0.5
    -1 -13 13 9.16
    -1 -13 13 6.19
    -1 -13 12 60.15
    -1 -13 12 59.42
    -1 -13 12 56.97
    -1 -13 11 48.74
    -1 -13 11 46.08
    -1 -13 11 47.85
    1 -13 -11 47.58
    -1 -13 10 16.04
    -1 -13 10 14.12
    -1 -13 10 16.25
    1 -13 -10 18.65
    -1 -13 9 48.02
    -1 -13 9 43.84
    -1 -13 9 45.47
    1 -13 -9 52.04
    -1 -13 8 0.41
    -1 -13 8 1.03
    -1 -13 8 2.08
    1 -13 -8 1.88
    -1 -13 7 461.11
    1 -13 -7 435.62
    -1 -13 7 446.44
    -1 13 6 3.08
    -1 13 5 373.31
    -1 -13 5 400.35
    -1 13 4 757.23
    -1 -13 4 764.31
    -1 -13 3 293.8
    -1 13 3 304.77
    -1 -13 2 15.84
    -1 -13 1 1.15
    1 -13 -1 4.91
    -1 -13 0 279.47
    1 -13 0 279.92
    1 -13 1 503.9
    -1 -13 -1 480
    1 -13 2 8.44
    1 -13 2 9.3
    1 -13 3 17.69
    1 -13 4 89.38
    1 -13 5 153.66
    1 13 5 133.14
    1 13 6 60.37
    1 -13 7 113.26
    1 -13 7 112.29
    1 -13 7 105.92
    1 -13 8 2.17
    1 -13 8 2.27
    1 -13 9 16.37
    1 -13 10 2.67
    1 -13 11 1.11
    1 -13 12 19.29
    -1 -13 -12 19.55
    1 -13 13 -0.9
    -1 -13 -13 -0.09
    -1 -14 13 6.97
    -1 -14 13 2.3
    -1 -14 12 9.49
    -1 -14 12 5.37
    -1 -14 12 7.23
    -1 -14 11 56.73
    -1 -14 11 65.53
    1 -14 -11 62.43
    -1 -14 11 59.46
    -1 -14 10 6.27
    -1 -14 10 6.41
    -1 -14 10 5.88
    1 -14 -10 7.12
    -1 -14 9 59.76
    -1 -14 9 68.65
    1 -14 -9 70.84
    -1 -14 9 66.85
    -1 -14 8 208.36
    1 -14 -8 210.89
    -1 -14 8 211.67
    -1 -14 8 192.18
    -1 -14 7 213.32
    -1 -14 7 216.14
    1 -14 -7 201.64
    -1 -14 6 220.83
    1 -14 -6 214.34
    -1 14 5 35.9
    -1 -14 5 37.88
    -1 -14 4 142.21
    -1 -14 3 143.16
    -1 -14 2 313.11
    -1 -14 1 139.66
    1 -14 -1 149.49
    -1 -14 0 624.34
    1 -14 0 640.33
    -1 -14 -1 55.91
    1 -14 1 74.02
    1 -14 2 220.11
    1 -14 3 348.95
    1 14 4 95.83
    1 -14 4 106.65
    1 14 5 31.42
    1 -14 5 29.6
    1 -14 6 88.55
    1 -14 6 95.34
    1 -14 7 41.29
    1 -14 7 33.06
    1 -14 8 32.25
    1 -14 8 35.34
    1 -14 8 31.03
    1 -14 9 14.83
    1 -14 10 6.65
    1 -14 11 16.91
    -1 -14 -11 17.59
    1 -14 12 0.01
    -1 -14 -12 1.54
    1 -14 13 1.29
    -1 -14 -13 3.54
    -1 -15 13 1.16
    -1 -15 12 29.29
    -1 -15 12 23.71
    -1 -15 11 104.61
    1 -15 -11 107.06
    -1 -15 11 99.51
    -1 -15 11 96.84
    -1 -15 10 5.33
    1 -15 -10 6.69
    -1 -15 10 6.31
    -1 -15 10 7.12
    1 -15 -9 32.67
    -1 -15 9 25.31
    -1 -15 9 26.35
    -1 -15 9 23.3
    -1 -15 8 87.84
    1 -15 -8 83.99
    -1 -15 8 87.64
    -1 -15 7 329.37
    1 -15 -7 317.88
    -1 -15 7 329.08
    -1 -15 6 392.74
    1 -15 -6 361.99
    -1 -15 6 385.57
    -1 -15 5 6.07
    -1 -15 4 1.3
    -1 -15 3 172.98
    -1 -15 2 2.82
    -1 -15 1 68.6
    -1 -15 0 10.19
    1 -15 0 22.47
    -1 -15 -1 46.33
    1 -15 1 56.21
    1 -15 2 23.43
    1 -15 3 106.18
    1 -15 4 12.53
    1 15 4 10.86
    1 15 5 -2.71
    -1 -15 -5 -0.3
    1 -15 5 -0.59
    1 -15 6 12.79
    1 -15 6 11.04
    1 -15 7 8.32
    1 -15 7 5.09
    1 -15 8 21.41
    1 -15 8 21.91
    1 -15 9 113.95
    1 -15 10 3.79
    1 -15 11 4.58
    -1 -15 -11 6.34
    1 -15 12 1.57
    -1 -15 -12 1.53
    -1 -15 -13 -0.48
    -1 -16 13 0.69
    -1 -16 12 12.18
    -1 -16 11 11.13
    -1 -16 11 9.14
    -1 -16 11 10.47
    1 -16 -11 11.93
    -1 -16 10 51.26
    -1 -16 10 48.07
    1 -16 -10 46.08
    -1 -16 10 51.05
    -1 -16 9 0.11
    -1 -16 9 0.3
    1 -16 -9 -1.88
    -1 -16 8 1.86
    -1 -16 8 1.73
    1 -16 -8 3.79
    -1 -16 7 -0.36
    1 -16 -7 1.68
    -1 -16 7 -1.43
    -1 -16 6 32.08
    1 -16 -6 27.83
    -1 -16 6 26.38
    1 -16 -5 156.62
    -1 -16 5 168.44
    -1 -16 4 2.44
    -1 -16 3 101.47
    -1 -16 2 254.87
    -1 -16 1 110.05
    -1 -16 0 -1.56
    -1 -16 -1 4.38
    -1 -16 -2 41.05
    1 16 3 131.16
    1 16 4 26.3
    1 -16 4 21.65
    -1 -16 -4 23.74
    1 -16 5 18.57
    -1 -16 -5 18.59
    1 -16 5 17.2
    -1 -16 -5 18.08
    1 -16 6 18.45
    1 -16 6 19.18
    1 -16 7 12.77
    1 -16 7 14.08
    1 -16 8 0.28
    1 -16 8 -0.36
    -1 -16 -9 33.06
    1 -16 10 21.53
    -1 -16 -10 20.96
    1 -16 11 1.24
    -1 -16 -11 1.57
    1 -16 12 -0.7
    -1 -16 -12 0.31
    -1 -17 12 7.98
    -1 -17 11 64.17
    1 -17 -11 59.37
    -1 -17 11 54.05
    -1 -17 10 19.8
    -1 -17 10 18.04
    1 -17 -10 16.84
    -1 -17 9 3.15
    -1 -17 9 0.24
    1 -17 -9 1.08
    -1 -17 8 24.8
    -1 -17 8 24.57
    1 -17 -8 24.03
    -1 -17 7 2.1
    -1 -17 7 2.71
    1 -17 -7 0.42
    1 -17 -6 42.12
    -1 -17 6 38.7
    -1 -17 5 9.78
    1 -17 -5 9.01
    -1 -17 4 111.83
    1 -17 -4 102.06
    -1 -17 4 108.63
    -1 -17 3 14.39
    1 -17 -3 11.31
    -1 -17 2 66.55
    -1 -17 1 120.13
    -1 -17 0 25.82
    -1 -17 -1 326.14
    -1 -17 -2 2.51
    -1 -17 -3 232.72
    1 -17 3 238.15
    1 -17 3 239.66
    -1 -17 -4 87.77
    1 -17 4 92.91
    -1 -17 -4 85.06
    1 -17 4 87.6
    1 -17 5 67.75
    -1 -17 -5 73.43
    -1 -17 -5 69.28
    1 -17 5 65.47
    1 -17 6 9.1
    1 -17 6 6.53
    -1 -17 -6 5.22
    1 -17 7 44.45
    1 -17 7 46.9
    -1 -17 -7 39.65
    1 -17 8 38.8
    -1 -17 -8 35.96
    1 -17 8 39.13
    -1 -17 -9 31.59
    1 -17 9 33.29
    -1 -17 -10 -0.6
    -1 -17 -11 0.69
    -1 -17 -12 9.75
    -1 -18 12 8.9
    -1 -18 11 15.12
    1 -18 -11 19.85
    1 -18 -10 10.63
    -1 -18 10 9.01
    -1 -18 10 10.18
    -1 -18 9 70.87
    -1 -18 9 78.97
    1 -18 -9 85
    1 -18 -8 100.49
    -1 -18 8 109.99
    1 -18 -7 85.53
    -1 -18 7 93.33
    -1 -18 7 79.38
    -1 -18 6 17.82
    -1 -18 6 21.63
    1 -18 -6 16.88
    -1 -18 5 985.48
    -1 -18 5 1001.76
    1 -18 -5 960.67
    -1 -18 4 109.75
    -1 -18 4 114.92
    1 -18 -4 113.08
    -1 -18 3 4.33
    1 -18 -3 7.26
    -1 -18 2 58.09
    1 -18 -2 55.18
    -1 -18 2 59.1
    1 -18 -1 382.33
    -1 -18 1 383.21
    1 -18 -1 390.53
    1 -18 0 96.51
    -1 -18 0 94.35
    1 -18 0 94.92
    -1 -18 -1 599.66
    1 -18 1 612.31
    1 -18 1 607.92
    -1 -18 -2 1187.01
    1 -18 2 1179.45
    1 -18 2 1182.35
    1 -18 3 17.84
    -1 -18 -3 15.45
    -1 -18 -3 17.2
    1 -18 4 31.48
    -1 -18 -4 29.03
    1 -18 4 36.14
    -1 -18 -4 28.76
    1 -18 5 174.06
    1 -18 5 167.19
    -1 -18 -5 161.64
    1 -18 6 254.95
    -1 -18 -6 254.18
    1 -18 6 267.03
    1 -18 7 539.26
    1 -18 7 522.53
    1 -18 8 71.65
    -1 -18 -8 65.33
    1 -18 8 68.59
    1 -18 9 6.02
    1 -18 9 3.93
    -1 -18 -9 3.2
    -1 -18 -10 72.62
    -1 -18 -11 54.76
    -1 -18 -12 55.18
    -1 -19 12 5.18
    -1 -19 11 9.2
    1 -19 -11 8.33
    -1 -19 10 0.99
    1 -19 -10 1.43
    -1 -19 9 0.72
    -1 -19 9 -0.82
    1 -19 -9 2.41
    -1 -19 8 16.31
    -1 -19 8 21.7
    1 -19 -8 18.05
    1 -19 -7 29.87
    -1 -19 7 29.38
    1 -19 -6 35.01
    -1 -19 6 39.26
    -1 -19 6 32.24
    1 -19 -5 80.06
    -1 -19 5 75.25
    -1 -19 5 70.41
    -1 -19 4 47.37
    1 -19 -4 50.67
    -1 -19 4 40.87
    -1 -19 3 127.56
    1 -19 -3 118.14
    -1 -19 3 121.84
    1 -19 -2 48.23
    1 -19 -2 59.38
    -1 -19 2 52.2
    -1 -19 2 50.35
    1 -19 -1 49.2
    -1 -19 1 40.06
    1 -19 -1 44.62
    1 -19 0 193.03
    1 -19 0 203.79
    -1 -19 0 209.11
    -1 -19 -1 35.95
    1 -19 1 41.19
    1 -19 1 33.79
    -1 -19 -2 150.73
    1 -19 2 146.41
    1 -19 2 150.96
    -1 -19 -3 51.7
    1 -19 3 53.72
    -1 -19 -3 54.26
    -1 -19 -4 36.64
    -1 -19 -4 36.12
    1 -19 4 32.93
    -1 -19 -5 5.13
    1 -19 5 1.68
    1 -19 6 8.63
    -1 -19 -6 6.06
    -1 -19 -7 38.43
    1 -19 7 43.46
    1 -19 7 40.92
    1 -19 8 27.85
    -1 -19 -8 32.92
    1 -19 8 36.25
    -1 -19 -9 31.48
    1 -19 9 30.61
    -1 -19 -10 1.68
    -1 -19 -11 5.98
    1 -20 -11 19.18
    -1 -20 11 22.41
    -1 -20 10 10.35
    1 -20 -10 10.94
    1 -20 -9 66.37
    -1 -20 9 60.12
    -1 -20 8 24.57
    1 -20 -8 26.36
    -1 -20 7 1.87
    1 -20 -7 4.37
    -1 -20 6 8.21
    1 -20 -6 8.59
    -1 -20 6 13.13
    1 -20 -5 247.56
    -1 -20 5 239.1
    -1 -20 5 248.73
    -1 -20 4 14.4
    -1 -20 4 9.15
    1 -20 -4 12.41
    -1 -20 3 292.16
    1 -20 -3 313.11
    1 -20 -2 267.11
    -1 -20 2 274.95
    1 -20 -1 748.16
    -1 -20 1 728.69
    1 -20 -1 764.7
    1 -20 0 60.21
    1 -20 0 57.29
    -1 -20 0 65.03
    1 -20 1 76.42
    -1 -20 -1 71.05
    1 -20 1 71.6
    -1 -20 -2 51.27
    1 -20 2 47.4
    1 -20 2 51.66
    -1 -20 -3 885.11
    1 -20 3 904.9
    -1 -20 -3 912.83
    -1 -20 -4 58.21
    1 -20 4 51.32
    -1 -20 -4 57.81
    -1 -20 -5 162.43
    1 -20 5 167.97
    -1 -20 -6 165.77
    1 -20 6 158.53
    -1 -20 -7 121.57
    1 -20 7 113.07
    -1 -20 -8 4.12
    1 -20 8 1.42
    -1 -20 -9 22.85
    1 -20 9 19.89
    -1 -20 -10 46.39
    -1 -20 -11 6.44
    -1 -21 10 5.04
    1 -21 -10 4.14
    -1 -21 9 2.34
    1 -21 -9 1.84
    -1 -21 8 11.06
    1 -21 -8 9.18
    -1 -21 7 3.08
    1 -21 -7 5.47
    -1 -21 6 20.04
    -1 -21 6 25.13
    1 -21 -6 22.69
    -1 -21 5 1.47
    1 -21 -5 1.47
    -1 -21 5 1.82
    1 -21 -4 197.07
    -1 -21 4 198.89
    -1 -21 4 206.4
    -1 -21 3 130.44
    1 -21 -3 133.97
    1 -21 -2 41.72
    -1 -21 2 42.33
    1 -21 -2 51.41
    1 -21 -1 2.42
    1 -21 -1 3.49
    -1 -21 1 5.7
    -1 -21 0 35.97
    1 -21 0 35.94
    1 -21 0 34.06
    -1 -21 -1 101.63
    1 -21 1 100.59
    1 -21 1 99.33
    1 -21 2 154.49
    -1 -21 -2 153.65
    -1 -21 -3 79.27
    -1 -21 -3 79.29
    1 -21 3 68.89
    -1 -21 -4 122.21
    1 -21 4 128.01
    -1 -21 -5 2.28
    1 -21 5 0.21
    -1 -21 -6 3.2
    1 -21 6 3.86
    -1 -21 -7 5.56
    1 -21 7 9.25
    -1 -21 -8 0.25
    1 -21 8 2.2
    1 -21 9 2.18
    -1 -21 -9 3.33
    -1 -21 -10 22.52
    1 -22 -10 13.41
    -1 -22 9 17.29
    1 -22 -9 16.88
    -1 -22 8 1.43
    1 -22 -8 0.59
    1 -22 -7 29.17
    -1 -22 7 31.01
    1 -22 -6 1.79
    -1 -22 6 1.35
    -1 -22 5 12.25
    1 -22 -5 9.7
    -1 -22 5 12.57
    -1 -22 4 39.22
    1 -22 -4 34.74
    -1 -22 3 64.42
    1 -22 -3 61.88
    -1 -22 2 33.79
    1 -22 -2 36.22
    1 -22 -2 42.22
    -1 -22 1 5.03
    1 -22 -1 2.54
    1 -22 -1 7.36
    1 -22 0 181.16
    -1 -22 0 188.56
    1 -22 0 187.25
    -1 -22 -1 38.05
    1 -22 1 39.03
    1 -22 1 42.21
    1 -22 2 76.68
    -1 -22 -2 76.89
    -1 -22 -3 294.38
    -1 -22 -3 305.32
    1 -22 3 281.28
    -1 -22 -4 176.58
    1 -22 4 172.13
    -1 -22 -5 98.65
    1 -22 5 97.26
    -1 -22 -6 23.76
    1 -22 6 26.15
    -1 -22 -7 -1.14
    1 -22 7 0.69
    -1 -22 -8 2.18
    1 -22 8 1.35
    -1 -22 -9 27.84
    -1 -22 -10 20.12
    1 -23 -9 6.47
    1 -23 -8 1.1
    1 -23 -7 0.68
    1 -23 -6 73.17
    -1 -23 6 79.94
    1 -23 -5 6.47
    -1 -23 5 6.6
    -1 -23 4 18.7
    1 -23 -4 17.45
    -1 -23 3 60.81
    1 -23 -3 53.97
    -1 -23 3 58.23
    -1 -23 2 76.44
    1 -23 -2 73.54
    1 -23 -2 83.79
    -1 -23 1 46.22
    1 -23 -1 42.25
    1 -23 -1 38.91
    -1 -23 0 90.69
    1 -23 0 87.31
    1 -23 0 97.94
    1 -23 1 4.7
    -1 -23 -1 3.65
    1 -23 1 1.87
    -1 -23 -2 44.03
    1 -23 2 42.54
    -1 -23 -3 14.54
    1 -23 3 13.14
    -1 -23 -4 79.21
    1 -23 4 77.43
    1 -23 5 2.23
    -1 -23 -5 -0.02
    -1 -23 -6 25.53
    1 -23 6 24.95
    -1 -23 -7 8.99
    1 -23 7 10.23
    1 -23 8 94.37
    -1 -23 -8 91.04
    -1 -23 -9 24.29
    1 -24 -9 -0.76
    1 -24 -8 11.08
    1 -24 -7 4.05
    -1 -24 6 55.28
    1 -24 -6 56.95
    -1 -24 5 6.72
    1 -24 -5 7.2
    1 -24 -4 13.84
    -1 -24 4 16.82
    -1 -24 3 60.12
    -1 -24 3 55.27
    1 -24 -3 52.39
    -1 -24 2 7.4
    1 -24 -2 5.16
    1 -24 -2 2.94
    1 -24 -1 24.1
    1 -24 -1 28.45
    -1 -24 1 27.36
    -1 -24 0 103.16
    1 -24 0 106.36
    1 -24 0 107.93
    1 -24 1 47.2
    -1 -24 -1 48.93
    -1 -24 -2 142.37
    1 -24 2 150.95
    1 -24 3 11.63
    1 -24 4 6.09
    -1 -24 -4 4.25
    -1 -24 -5 20.91
    1 -24 5 19.87
    1 -24 6 35.14
    -1 -24 -6 36.17
    -1 -24 -7 0.63
    1 -24 7 0.35
    -1 -24 -8 0.81
    1 -24 8 0.51
    1 -25 -8 0.6
    1 -25 -7 6.25
    1 -25 -6 13.42
    -1 -25 6 10.98
    -1 -25 5 7.75
    1 -25 -5 8.22
    1 -25 -4 5.21
    -1 -25 4 3.22
    1 -25 -3 62.82
    -1 -25 3 64.05
    -1 -25 3 60.25
    1 -25 -2 44.87
    1 -25 -2 43.5
    -1 -25 2 43.4
    -1 -25 2 42.71
    1 -25 -1 7.06
    -1 -25 1 6.77
    1 -25 -1 7.14
    -1 -25 0 41.77
    1 -25 0 45.71
    -1 -25 -1 114.66
    1 -25 1 111.4
    1 -25 2 -0.47
    1 -25 3 -0.96
    -1 -25 -4 25.69
    1 -25 4 27.02
    -1 -25 -5 33.92
    1 -25 5 34.67
    -1 -25 -6 7.97
    1 -25 6 8.67
    1 -25 7 21.66
    -1 -25 -7 20.52
    1 -26 -7 -0.64
    1 -26 -6 3.01
    -1 -26 6 3.16
    1 -26 -5 1.35
    -1 -26 5 0.27
    1 -26 -4 0.9
    -1 -26 4 0.66
    1 -26 -3 4.06
    -1 -26 3 4.4
    -1 -26 2 2.03
    -1 -26 2 0.82
    1 -26 -2 3.19
    -1 -26 1 74.43
    1 -26 -1 64.88
    1 -26 -1 72.9
    -1 -26 1 70.5
    1 -26 0 35.35
    -1 -26 0 33.16
    1 -26 1 42.19
    1 -26 2 1.77
    1 -26 3 1.69
    1 -26 4 5.45
    -1 -26 -4 6.25
    -1 -26 -5 12.52
    1 -26 5 13.81
    -1 -26 -6 -0.11
    1 -26 6 0.94
    1 -27 -6 4.39
    -1 -27 5 12.48
    1 -27 -5 14.61
    1 -27 -4 14.21
    -1 -27 4 12.66
    1 -27 -3 12.42
    -1 -27 3 9.99
    1 -27 -2 0.04
    -1 -27 2 0.42
    1 -27 -1 54.59
    -1 -27 1 53.36
    1 -27 0 2.98
    -1 -27 0 1.5
    1 -27 1 1.13
    -1 -27 -1 1.93
    1 -27 2 56.99
    -1 -27 -2 59.07
    1 -27 3 4.97
    -1 -27 -3 7.04
    1 -27 4 46.34
    -1 -27 -4 43.48
    1 -27 5 0.87
    1 -28 -4 0.02
    -1 -28 4 1.09
    -1 -28 3 2.84
    -1 -28 2 6.27
    1 -28 -1 17.22
    -1 -28 1 17.25
    1 -28 0 2.83
    -1 -28 0 2.8
    1 -28 1 36.91
    -1 -28 -1 34.18
    1 -28 2 58.3
    -1 -28 -2 58.19
    1 -28 3 38.86
    -1 -28 -3 35.45
    1 -28 4 3.26
    -1 -29 2 -0.89
    -1 -29 1 0.93
    -1 -29 0 28.36
    1 -29 1 8.28
    -1 -29 -1 6.62
    1 -29 2 7.88
    -2 0 15 0.4
    -2 0 14 12.47
    -2 0 13 -1.13
    -2 0 12 62.59
    -2 0 11 2.86
    -2 0 10 31.08
    -2 0 9 0.74
    -2 0 9 -0.16
    -2 0 8 110.03
    2 0 -7 -1.3
    -2 0 7 1.3
    -2 0 6 1207.7
    2 0 -6 1167.86
    2 0 -5 0.94
    2 0 -4 67.78
    2 0 -3 0.45
    2 0 -3 0.43
    2 0 -2 5051.88
    -2 0 1 4.02
    2 0 -1 0.07
    2 0 0 1273.71
    2 0 1 -0.14
    2 0 2 3257.35
    2 0 2 3251.79
    2 0 3 0.55
    2 0 4 4.71
    2 0 5 -0.69
    2 0 5 1.09
    2 0 6 3783.52
    2 0 6 3739.9
    2 0 7 -0.27
    2 0 8 1017.99
    2 0 9 1.66
    2 0 10 -0.21
    2 0 11 3.41
    2 0 12 25.15
    2 0 13 0.58
    2 0 13 -1.07
    2 0 14 13.78
    -2 -1 15 3.22
    -2 1 15 2.31
    -2 -1 14 38.75
    -2 1 14 40.52
    -2 -1 13 1.88
    -2 1 13 2.85
    -2 -1 12 53.23
    -2 1 11 3.13
    -2 -1 11 2.59
    -2 1 10 15.56
    -2 -1 10 16.44
    -2 1 10 13.19
    -2 -1 9 46.33
    -2 -1 9 47.29
    -2 1 9 49.52
    -2 1 9 48.81
    -2 1 8 9.87
    -2 1 7 26.08
    2 1 -7 15.32
    2 -1 -6 527.97
    2 1 -6 540.09
    -2 1 6 548.93
    2 1 -5 68.03
    -2 1 5 76.91
    2 -1 -5 65.88
    2 1 -4 90.94
    2 -1 -4 86.42
    2 -1 -3 51.68
    2 -1 -3 52.19
    2 1 -3 50.89
    2 -1 -2 6.13
    2 -1 -2 8.81
    2 1 -2 7.15
    -2 -1 1 580.42
    2 -1 -1 584.11
    2 1 -1 555.78
    -2 1 0 1414.93
    2 -1 0 1432.85
    2 1 0 1442.79
    2 -1 1 27.35
    2 1 1 26.35
    2 -1 1 24.96
    2 1 2 49.53
    2 -1 2 55.63
    2 -1 2 48.08
    2 -1 3 21.31
    2 1 3 18.92
    2 -1 3 18.3
    2 -1 4 205.8
    2 1 4 217.56
    2 -1 4 190.95
    2 -1 5 501.79
    2 -1 5 538.56
    2 1 5 552.78
    2 -1 6 190.4
    2 1 6 192.44
    2 1 6 185.52
    2 -1 6 192.38
    2 1 7 150.67
    2 -1 7 146.1
    2 1 8 -1.09
    2 -1 8 0.29
    2 -1 9 148.84
    2 1 9 152.07
    2 1 10 91.61
    2 -1 10 94.31
    2 1 11 112.26
    2 -1 11 111.43
    2 1 12 37.82
    2 -1 12 29.97
    2 -1 13 8.94
    2 -1 13 9.39
    2 1 13 10.26
    2 -1 14 106.48
    2 -1 14 103.47
    2 1 14 108.94
    -2 -2 15 21.95
    -2 2 15 26.27
    -2 -2 14 3.14
    -2 2 14 2.45
    -2 2 13 5.52
    -2 -2 13 8.26
    -2 -2 12 49.68
    -2 2 11 28.58
    -2 -2 11 22.71
    -2 -2 10 140.12
    -2 2 10 148.51
    -2 -2 10 131.32
    -2 2 10 150.72
    -2 2 9 45.75
    -2 -2 9 41.27
    -2 -2 9 42.89
    -2 2 9 46.24
    -2 2 8 4.04
    2 2 -7 10.84
    -2 2 7 8.23
    2 2 -6 573.78
    -2 2 6 593.71
    2 2 -5 270.94
    2 -2 -5 274.76
    -2 2 5 281.51
    2 -2 -4 318.31
    2 -2 -4 325.83
    -2 2 4 326.36
    2 2 -4 334.3
    2 -2 -3 538.57
    2 2 -3 564.75
    2 -2 -3 561.62
    -2 -2 3 554.4
    2 -2 -2 767.38
    2 -2 -2 798
    2 2 -2 818.32
    2 2 -1 20.29
    2 -2 -1 19.34
    2 -2 -1 20.56
    2 -2 0 80.04
    2 -2 0 82.78
    2 -2 1 709.21
    2 -2 1 700.95
    2 2 2 2560.48
    2 -2 2 2581.9
    2 -2 2 2576.32
    2 -2 3 270.8
    2 -2 3 261.66
    2 2 4 17.35
    2 -2 4 19.09
    2 -2 4 15.22
    2 2 5 1040.55
    2 -2 5 1075.41
    2 -2 5 990.58
    2 2 6 124.45
    2 2 6 139.33
    2 -2 6 124.41
    2 -2 6 125.54
    2 2 7 317.03
    2 2 7 307.73
    2 -2 7 300.46
    2 2 8 40.25
    2 2 9 1116.84
    2 -2 9 1085.79
    2 2 10 397.94
    2 -2 10 384.42
    2 2 11 84.98
    2 -2 11 87.06
    2 -2 12 8.08
    2 -2 13 14.05
    2 -2 13 12.7
    2 2 13 12.64
    2 2 14 1.02
    2 -2 14 0.88
    2 -2 14 0.19
    -2 3 15 0.13
    -2 -3 15 -0.08
    -2 -3 14 42.07
    -2 3 14 42.11
    -2 -3 13 64.15
    -2 3 13 63.15
    -2 -3 12 8.33
    -2 -3 12 5.63
    -2 -3 11 62.44
    -2 -3 11 61.82
    -2 -3 10 43.65
    -2 -3 10 37.6
    -2 3 10 42.06
    -2 -3 9 43.28
    -2 3 9 42.24
    -2 -3 9 43.75
    -2 3 8 50.11
    -2 3 7 86.23
    2 3 -7 75.82
    -2 3 6 219.53
    2 3 -6 232.64
    -2 3 5 73.33
    2 3 -5 73.91
    2 -3 -4 15.99
    2 -3 -4 16.46
    2 3 -4 19.37
    -2 3 4 15.11
    2 -3 -3 220.59
    2 -3 -3 221.96
    -2 3 3 218.87
    2 3 -3 233.06
    -2 -3 3 228.25
    -2 -3 2 1997.66
    2 -3 -2 1950.15
    2 -3 -2 1946.61
    2 -3 -1 1733.52
    2 -3 -1 1703.48
    -2 -3 1 1769.54
    2 -3 0 718.62
    2 -3 0 727.7
    2 -3 1 33.81
    2 -3 2 27.95
    2 -3 2 25.16
    2 -3 3 52.35
    2 -3 3 54.89
    2 3 4 3.07
    2 -3 4 0.73
    2 -3 4 1.21
    2 3 5 59.44
    2 -3 5 59.54
    2 -3 6 40.6
    2 3 6 48.5
    2 -3 6 58.82
    2 3 7 211.12
    2 3 7 205.48
    2 3 8 69.47
    2 -3 9 57.37
    2 -3 10 14.94
    2 -3 11 28.21
    2 -3 12 155.36
    2 -3 13 10.05
    2 -3 13 11.23
    2 3 13 9.36
    2 -3 14 24.19
    2 3 14 27.76
    2 -3 14 25.97
    -2 4 15 2.7
    -2 -4 15 3.13
    -2 4 14 28.4
    -2 -4 14 30.34
    -2 -4 13 5.15
    -2 4 13 5.25
    -2 -4 13 5.52
    -2 -4 12 13.44
    -2 -4 12 10.79
    -2 -4 12 8.35
    -2 -4 11 122.91
    -2 -4 11 130.89
    -2 -4 10 0.98
    -2 -4 10 -0.61
    -2 -4 9 77.49
    -2 4 9 78.29
    -2 -4 9 74.59
    -2 4 8 23.19
    -2 4 7 162.53
    2 4 -7 160.14
    2 4 -6 240.92
    -2 4 6 219.07
    2 4 -5 163.25
    -2 4 5 155.31
    2 -4 -4 254.39
    2 4 -4 252.61
    -2 4 4 238.93
    -2 4 3 29.15
    2 -4 -3 30.6
    -2 -4 3 29.57
    -2 -4 2 2130.31
    2 -4 -2 2052.8
    -2 -4 1 23.3
    2 -4 -1 22.15
    2 -4 0 145.89
    2 -4 1 1012.54
    2 -4 2 8.8
    2 -4 3 18.42
    2 -4 4 2379.27
    2 -4 5 546.79
    2 4 5 553.73
    2 4 6 136.86
    2 -4 6 146.33
    2 4 7 97.33
    2 4 7 91.1
    2 -4 8 100.74
    2 4 8 106.37
    2 -4 9 133.98
    2 -4 10 -1
    2 -4 11 16.72
    2 -4 12 5.84
    2 -4 13 -0.32
    2 -4 13 -0.59
    2 4 13 1.43
    2 -4 14 5.13
    2 -4 14 5.65
    2 4 14 5.52
    -2 5 15 1.61
    -2 -5 15 3.32
    -2 -5 14 25.16
    -2 5 14 22.61
    -2 -5 13 46.92
    -2 -5 13 41.37
    -2 5 13 43.16
    -2 -5 12 311.03
    -2 -5 12 298.37
    -2 -5 12 281.94
    -2 -5 11 151.04
    -2 -5 11 142.23
    -2 -5 11 138.5
    -2 -5 10 2.34
    -2 -5 10 3.77
    -2 -5 9 38.49
    -2 5 9 40.08
    -2 -5 9 44.74
    -2 5 8 79.97
    -2 5 7 34.12
    2 5 -7 10.01
    -2 5 6 104.14
    2 5 -6 102.51
    2 5 -5 344.32
    -2 5 5 331.74
    -2 5 4 1218.9
    2 -5 -4 1245.35
    -2 -5 4 1161.85
    -2 -5 3 15.43
    -2 5 3 16.73
    2 -5 -3 13.86
    -2 -5 2 427.5
    2 -5 -2 400.74
    -2 -5 1 14.11
    2 -5 -1 15.51
    2 -5 0 709.23
    2 -5 1 409.69
    2 -5 2 2.78
    2 -5 3 133.52
    2 -5 4 860.93
    2 5 5 382.71
    2 -5 5 392.35
    2 5 6 36.86
    2 -5 6 45.56
    2 5 7 0.9
    2 5 7 7.28
    2 -5 8 12.03
    2 -5 8 11.93
    2 -5 9 220.77
    2 -5 10 8.08
    2 -5 11 1.29
    2 -5 12 -0.29
    2 -5 12 -0.68
    2 -5 13 0.55
    2 -5 13 0.92
    2 5 13 0.21
    2 -5 14 0.79
    2 5 14 -0.15
    -2 6 14 8.05
    -2 -6 14 5.7
    -2 -6 13 3.73
    -2 6 13 3.34
    -2 -6 13 3.78
    -2 -6 12 7.13
    -2 -6 12 5.93
    -2 -6 11 12.7
    -2 -6 11 8.18
    -2 -6 11 8.96
    -2 -6 10 17.19
    -2 -6 10 18.11
    -2 -6 10 16.3
    -2 -6 9 11.83
    -2 -6 9 11.69
    -2 6 8 5.35
    2 6 -7 180.73
    -2 6 7 162.51
    -2 6 6 22.38
    2 6 -6 30.49
    2 6 -5 77.51
    -2 6 5 82.87
    -2 -6 4 1.86
    2 -6 -4 3.81
    -2 6 4 4.14
    -2 -6 3 1
    -2 6 3 2.37
    2 -6 -3 1.93
    -2 -6 2 798.23
    2 -6 -2 777.16
    -2 6 2 782.68
    -2 -6 1 370.22
    2 -6 -1 385.1
    2 -6 0 96.77
    2 -6 1 22.77
    2 -6 2 90.07
    2 -6 3 233.97
    2 -6 4 38.6
    2 -6 5 102.6
    2 6 5 113.89
    2 6 6 107.7
    2 -6 6 102.49
    2 6 7 76.49
    2 6 7 92.26
    2 -6 8 162.38
    2 -6 8 163.61
    2 -6 9 9.68
    2 -6 10 21.25
    2 -6 11 76.76
    2 -6 12 7.29
    2 -6 12 8.25
    2 -6 13 0.32
    2 6 13 -0.9
    2 -6 14 3.12
    2 6 14 2.18
    -2 -7 14 14.64
    -2 -7 14 11.69
    -2 7 14 10.28
    -2 -7 13 13.14
    -2 7 13 12.44
    -2 -7 13 12.35
    -2 -7 12 2
    -2 -7 12 2.17
    -2 7 12 1.63
    -2 -7 11 32.27
    -2 -7 11 29.02
    -2 -7 11 31.32
    -2 -7 10 78.51
    -2 -7 10 74.3
    -2 -7 10 83.65
    -2 -7 9 37.91
    -2 -7 9 39.44
    -2 -7 9 38.96
    -2 -7 8 55.38
    -2 -7 8 58.79
    2 7 -7 36.31
    -2 7 7 40.32
    2 7 -6 40.71
    -2 7 6 29.39
    -2 7 5 12.97
    -2 7 4 1510.84
    -2 -7 4 1526
    -2 -7 3 95.19
    2 -7 -3 100.15
    -2 7 3 94.97
    -2 -7 2 1.18
    2 -7 -2 0.21
    -2 -7 1 15.71
    2 -7 -1 16.83
    2 -7 0 1004.9
    2 -7 1 250.78
    2 -7 2 262.43
    2 -7 3 56.42
    2 -7 4 10.87
    2 -7 5 986.97
    2 7 6 -2.49
    2 -7 6 6.49
    2 7 7 7.06
    2 7 7 10.8
    2 -7 8 184.64
    2 -7 8 186.58
    2 -7 9 40.83
    2 -7 10 44.08
    2 -7 11 17.56
    2 -7 12 -0.88
    2 7 13 14.49
    2 -7 13 15
    2 -7 14 1.97
    2 7 14 1.96
    -2 8 14 0.04
    -2 -8 14 0.36
    -2 -8 13 8.27
    -2 -8 13 9.75
    -2 8 13 9.42
    -2 8 12 2.88
    -2 -8 12 4.25
    -2 -8 12 4.46
    -2 -8 11 76.31
    -2 -8 11 73.36
    -2 -8 11 77.53
    -2 -8 10 75.2
    -2 -8 10 79.61
    -2 -8 10 76.99
    -2 -8 9 35.23
    -2 -8 9 32.73
    -2 -8 9 38.44
    -2 -8 8 3.25
    -2 -8 8 1.86
    -2 -8 8 2.75
    2 8 -7 272.56
    -2 8 7 267.61
    -2 8 6 0.85
    2 8 -6 1.61
    -2 -8 5 6.13
    -2 8 5 7.01
    -2 8 4 531.14
    2 -8 -4 594.09
    -2 -8 4 564.43
    -2 -8 3 4558.52
    -2 8 3 4463.8
    -2 -8 2 291.62
    -2 8 2 291.27
    -2 -8 1 553.91
    2 -8 -1 570.83
    -2 -8 0 1527.74
    2 -8 0 1536.5
    2 -8 1 1795.25
    2 -8 2 67.01
    2 -8 3 4.59
    2 -8 4 75.26
    2 -8 5 15.51
    2 8 6 39.4
    2 8 7 92.32
    2 8 7 94.36
    2 -8 8 186.08
    2 -8 8 197.57
    2 -8 9 13.01
    2 -8 9 8.9
    2 -8 10 65.08
    2 -8 11 20.46
    2 -8 12 0.74
    2 -8 13 0.37
    2 8 13 -0.32
    2 -8 14 -0.32
    -2 -9 14 2.3
    -2 -9 13 5.21
    -2 9 13 3.85
    -2 -9 13 3.46
    -2 -9 12 12.59
    -2 9 12 11.93
    -2 -9 12 14.87
    -2 -9 11 148.26
    -2 -9 11 147.65
    -2 -9 11 163.49
    -2 9 11 150.72
    -2 -9 10 4.1
    -2 -9 10 2.8
    -2 -9 10 5.76
    -2 -9 9 598.94
    -2 -9 9 603.57
    -2 -9 8 333.23
    -2 -9 8 325.34
    2 9 -7 104.85
    -2 9 7 96.78
    -2 9 6 34.92
    2 9 -6 42.03
    -2 9 5 220.41
    -2 -9 5 224.59
    2 -9 -4 149.02
    -2 9 4 129.01
    -2 -9 4 132.19
    -2 -9 3 129.59
    2 -9 -3 147.75
    -2 9 3 146.28
    2 -9 -2 366.63
    -2 -9 2 349.53
    -2 9 2 334.41
    -2 -9 1 70.45
    2 -9 -1 120.29
    -2 -9 0 935.13
    2 -9 0 959.11
    2 -9 1 65.13
    2 -9 2 412.18
    2 -9 3 214
    2 -9 4 954.71
    2 -9 5 96.1
    2 9 6 109.28
    2 -9 7 46.59
    2 -9 7 46.5
    2 -9 8 159.79
    2 -9 8 163.44
    2 -9 9 21.02
    2 -9 9 17.27
    2 -9 10 69.76
    2 -9 11 10.17
    2 -9 12 -0.29
    2 -9 13 1.48
    2 9 13 0.64
    -2 -10 14 24.63
    -2 -10 13 71.26
    -2 -10 13 73.68
    -2 -10 12 5.98
    -2 -10 12 5.67
    -2 -10 11 31.19
    -2 -10 11 24.79
    -2 -10 10 442.04
    -2 -10 10 437.74
    -2 -10 9 3.31
    -2 -10 9 1.73
    -2 -10 8 23.06
    -2 -10 8 29.84
    -2 -10 7 197.68
    -2 10 7 182.08
    -2 10 6 653.45
    -2 10 5 559.29
    -2 -10 5 592.78
    -2 10 4 89.57
    -2 -10 4 70.64
    -2 -10 3 225.31
    2 -10 -3 223.3
    -2 10 3 230.51
    -2 -10 2 808.55
    2 -10 -2 798.32
    -2 -10 1 925.07
    2 -10 -1 896.25
    -2 -10 0 956.16
    2 -10 0 1054.55
    2 -10 1 637.9
    2 -10 2 369.4
    2 -10 3 111.27
    2 -10 4 9.84
    2 -10 5 5.97
    2 10 6 41.39
    2 -10 7 106.25
    2 -10 7 108.01
    2 -10 8 4.94
    2 -10 8 4.17
    2 -10 9 40.21
    2 -10 9 40.61
    2 -10 10 30.52
    2 -10 11 2.02
    2 -10 12 2.17
    2 -10 13 3.91
    2 10 13 4.1
    -2 -11 14 1.26
    -2 -11 13 2.03
    -2 -11 13 2.88
    -2 -11 12 40.47
    -2 -11 12 42.34
    -2 -11 11 36.72
    -2 -11 11 44.69
    -2 -11 11 36.6
    -2 -11 10 10.12
    -2 -11 10 6.62
    -2 -11 9 492.17
    -2 -11 9 497.53
    -2 -11 8 3.94
    -2 -11 8 4.06
    -2 -11 7 399.99
    -2 -11 7 404.6
    -2 11 6 306.32
    -2 -11 5 27.16
    -2 11 5 31.42
    -2 -11 4 12.8
    -2 11 4 13.21
    -2 -11 3 105.43
    2 -11 -3 108.27
    -2 -11 2 110.32
    2 -11 -2 68.22
    -2 -11 1 73.58
    2 -11 -1 85.72
    -2 -11 0 2.09
    2 -11 0 1.24
    2 -11 1 101.21
    2 -11 2 -0.34
    2 -11 3 146.5
    2 -11 4 150.43
    2 -11 5 10.62
    2 -11 6 5.9
    2 -11 7 74.23
    2 -11 7 75.71
    2 -11 8 -0.79
    2 -11 8 -0.48
    2 -11 9 1.88
    2 -11 9 -0.28
    2 -11 10 2.8
    2 -11 11 1.02
    2 -11 12 11.96
    2 11 12 10.07
    2 -11 13 21.66
    2 11 13 18.45
    -2 -12 13 0.16
    -2 -12 13 -0.38
    -2 -12 12 4.24
    -2 -12 12 5.48
    -2 -12 11 24.68
    -2 -12 11 31.75
    -2 -12 11 24.73
    -2 -12 10 11.06
    -2 -12 10 8.65
    -2 -12 9 6.14
    -2 -12 9 5.98
    -2 -12 9 2.35
    -2 -12 8 132.52
    -2 -12 8 133.82
    -2 -12 7 680.8
    -2 -12 7 676.33
    -2 12 6 5.59
    -2 12 5 601.04
    -2 -12 5 615.28
    -2 -12 4 13.3
    -2 -12 3 7.56
    2 -12 -3 9.75
    -2 -12 2 858.29
    2 -12 -2 921.16
    -2 -12 1 210.14
    2 -12 -1 209.01
    -2 -12 0 435.02
    2 -12 0 383.95
    -2 -12 -1 -1.55
    2 -12 1 2.06
    2 -12 2 246.95
    2 -12 3 24.74
    2 -12 4 288.82
    2 -12 5 6.43
    2 -12 6 201.47
    2 -12 6 224.54
    2 -12 7 30.3
    2 -12 7 34.07
    2 -12 8 5.69
    2 -12 8 7.4
    2 -12 9 2.61
    2 -12 9 3.75
    2 -12 10 1.89
    2 -12 11 18.09
    2 -12 12 1.32
    2 12 12 1.45
    2 -12 13 2.76
    -2 -12 -13 1.25
    -2 -13 13 4.39
    -2 -13 13 4.46
    -2 -13 12 26.2
    -2 -13 12 22.56
    -2 -13 11 9.19
    -2 -13 11 8.31
    -2 -13 10 20.48
    -2 -13 10 14.59
    -2 -13 10 15.5
    -2 -13 9 25.87
    -2 -13 9 32.88
    -2 -13 9 30.46
    -2 -13 8 209.55
    -2 -13 8 216.62
    -2 -13 8 213.32
    -2 -13 7 524.39
    -2 -13 7 535.19
    -2 -13 7 525.93
    2 -13 -7 523.63
    -2 -13 6 5
    2 -13 -6 7.83
    -2 -13 6 6.83
    -2 -13 5 402.61
    -2 -13 4 -1.02
    -2 -13 3 1.22
    2 -13 -3 1.34
    -2 -13 2 132.18
    2 -13 -2 127.98
    -2 -13 1 8.46
    2 -13 -1 11.2
    -2 -13 0 148
    2 -13 0 146.53
    -2 -13 -1 163.41
    2 -13 1 171.29
    2 -13 2 173.06
    2 -13 3 27.99
    2 -13 4 9.79
    2 -13 5 8.47
    2 -13 5 2.27
    2 -13 6 20.09
    2 -13 6 20.31
    2 -13 7 81.09
    2 -13 7 83.53
    2 -13 8 6.86
    2 -13 8 7.79
    2 -13 9 19.04
    2 -13 9 20.49
    2 -13 10 -0.52
    2 -13 11 0.18
    2 -13 12 0.96
    -2 -13 -13 3.28
    -2 -14 13 0.25
    -2 -14 13 1.8
    -2 -14 12 31.64
    -2 -14 12 28.25
    -2 -14 11 2.36
    -2 -14 11 2.22
    -2 -14 10 1.55
    -2 -14 10 0.54
    -2 -14 9 270.47
    -2 -14 9 273.24
    -2 -14 9 274.57
    -2 -14 8 100.88
    -2 -14 8 101.11
    -2 -14 8 102.19
    2 -14 -8 101.35
    -2 -14 7 60.94
    2 -14 -7 57.51
    -2 -14 7 66.27
    -2 -14 6 198.02
    -2 -14 6 208.51
    2 -14 -6 204.84
    -2 -14 5 0.6
    -2 -14 5 0.59
    2 -14 -5 0.35
    -2 -14 4 20.22
    -2 -14 3 90.78
    2 -14 -3 99.29
    -2 -14 2 491.27
    2 -14 -2 497.59
    -2 -14 1 1.38
    2 -14 -1 -1.02
    -2 -14 0 131.64
    2 -14 0 136.08
    -2 -14 -1 38.68
    2 -14 1 54.08
    2 -14 2 1749.15
    2 -14 3 206.42
    2 -14 4 52.44
    2 -14 4 51.97
    -2 -14 -5 -0.5
    2 -14 5 0.15
    2 -14 6 402.34
    2 -14 7 1.5
    2 -14 7 1.87
    2 -14 8 22.12
    2 -14 8 20.3
    2 -14 9 55.68
    2 -14 9 48.01
    2 -14 10 16.53
    2 -14 10 15.58
    2 -14 11 7.4
    2 -14 12 21.82
    -2 -14 -12 19.35
    -2 -15 13 1.31
    -2 -15 12 1.44
    -2 -15 12 1.39
    -2 -15 11 4.21
    -2 -15 11 5.58
    -2 -15 10 19.8
    -2 -15 10 19.84
    -2 -15 9 0.92
    -2 -15 9 0.55
    -2 -15 8 216.75
    -2 -15 8 229.39
    -2 -15 8 225.96
    2 -15 -8 234.2
    -2 -15 7 10.7
    -2 -15 7 10.36
    -2 -15 7 12.67
    2 -15 -7 12.59
    -2 -15 6 344.68
    -2 -15 6 336.82
    2 -15 -6 322.84
    -2 -15 6 334.53
    2 -15 -5 118.69
    -2 -15 5 125.16
    -2 -15 5 116.03
    -2 -15 5 117.01
    -2 -15 4 11.61
    -2 -15 4 15.96
    2 -15 -4 13.29
    -2 -15 3 4.8
    -2 -15 2 103.7
    2 -15 -2 86.04
    -2 -15 1 302.97
    2 -15 -1 294.04
    -2 -15 0 208.86
    2 -15 0 207.42
    -2 -15 -1 83.79
    2 -15 1 76.12
    -2 -15 -2 33.24
    2 -15 2 37.69
    -2 -15 -3 120.96
    2 -15 3 127.41
    -2 -15 -4 130.54
    2 -15 4 141.61
    -2 -15 -5 19.1
    2 -15 5 18.13
    2 -15 6 38.41
    2 -15 7 3.78
    2 -15 8 -1.12
    2 -15 8 0.04
    2 -15 9 -0.15
    2 -15 9 0.26
    2 -15 10 -0.69
    2 -15 10 0.9
    2 -15 11 7.56
    -2 -15 -11 7.06
    2 -15 12 1.06
    -2 -15 -12 1.02
    -2 -16 12 3.66
    -2 -16 12 4.81
    -2 -16 11 15.26
    -2 -16 11 20.07
    -2 -16 10 2.26
    -2 -16 10 4.46
    -2 -16 9 0.9
    -2 -16 9 -0.5
    2 -16 -9 0.46
    -2 -16 8 8.39
    -2 -16 8 11.65
    2 -16 -8 11.68
    -2 -16 7 12.18
    -2 -16 7 9.51
    -2 -16 7 12.22
    2 -16 -7 11.78
    2 -16 -6 259.53
    -2 -16 6 273.16
    -2 -16 6 258.54
    -2 -16 6 259.7
    -2 -16 5 62.78
    2 -16 -5 62.18
    -2 -16 5 65.8
    -2 -16 4 3.46
    -2 -16 4 4.01
    2 -16 -4 3.46
    -2 -16 3 0.67
    -2 -16 3 -0.45
    2 -16 -3 0.55
    -2 -16 2 188.4
    2 -16 -2 200.1
    2 -16 -1 6.95
    -2 -16 1 6.22
    2 -16 -1 8.82
    -2 -16 0 64.42
    2 -16 0 58.74
    -2 -16 -1 25.93
    2 -16 1 22.94
    2 -16 1 23.23
    -2 -16 -2 110.87
    2 -16 2 110.3
    -2 -16 -3 167.02
    2 -16 3 177.78
    -2 -16 -4 5.52
    2 -16 4 3.63
    -2 -16 -5 152.11
    2 -16 5 140.2
    2 -16 6 38.04
    2 -16 7 45.78
    2 -16 8 37.27
    2 -16 9 11.59
    2 -16 9 12.95
    2 -16 10 9.2
    2 -16 10 11.65
    -2 -16 -10 10.82
    2 -16 11 0.47
    -2 -16 -11 -0.77
    -2 -16 -12 4.17
    -2 -17 12 -0.9
    -2 -17 11 5.42
    -2 -17 11 2.58
    -2 -17 10 -0.09
    -2 -17 10 0.33
    -2 -17 9 -0.67
    -2 -17 9 0.29
    2 -17 -9 1.48
    -2 -17 8 47.85
    2 -17 -8 46.93
    -2 -17 8 47.38
    -2 -17 7 0.58
    -2 -17 7 0.14
    -2 -17 7 -1.34
    2 -17 -7 2.75
    -2 -17 6 115.98
    -2 -17 6 106.99
    2 -17 -6 106.18
    -2 -17 6 101.56
    -2 -17 5 9.54
    -2 -17 5 6.96
    2 -17 -5 11.85
    -2 -17 4 8.09
    -2 -17 4 12.06
    2 -17 -4 11.1
    -2 -17 3 2.64
    -2 -17 3 1.49
    2 -17 -3 0.08
    -2 -17 2 10.85
    2 -17 -2 14.18
    -2 -17 1 2.4
    2 -17 -1 3.47
    -2 -17 0 2.5
    2 -17 0 3.08
    -2 -17 -1 629.85
    2 -17 1 594.87
    2 -17 1 629.18
    -2 -17 -2 617.79
    2 -17 2 619.52
    -2 -17 -3 86.68
    2 -17 3 83.26
    -2 -17 -4 336.77
    2 -17 4 348.58
    -2 -17 -5 32.7
    -2 -17 -5 32.69
    2 -17 5 30.89
    2 -17 6 4.48
    -2 -17 -6 3.72
    2 -17 7 5.14
    -2 -17 -7 7.48
    2 -17 8 100.59
    -2 -17 -8 98.27
    2 -17 9 35.81
    -2 -17 -9 35.14
    2 -17 10 4.24
    -2 -17 -10 3.97
    -2 -17 -11 7.71
    -2 -18 11 2.81
    -2 -18 11 3.25
    -2 -18 10 47.07
    -2 -18 10 42.93
    -2 -18 9 1.47
    -2 -18 9 0.93
    2 -18 -9 3.1
    -2 -18 8 6.09
    -2 -18 8 6.15
    2 -18 -8 6.21
    -2 -18 7 81.01
    2 -18 -7 81.6
    -2 -18 7 77.16
    -2 -18 7 73.1
    -2 -18 6 133.82
    2 -18 -6 132.33
    -2 -18 6 125.54
    -2 -18 5 182.7
    2 -18 -5 180.89
    -2 -18 5 177.58
    -2 -18 4 1.78
    -2 -18 4 3.23
    2 -18 -4 2.4
    -2 -18 3 199.98
    2 -18 -3 214.56
    -2 -18 3 219.15
    2 -18 -2 32
    -2 -18 2 28.76
    -2 -18 1 29.76
    2 -18 -1 31.11
    2 -18 0 82.82
    -2 -18 0 71.83
    2 -18 0 75.05
    2 -18 1 85.71
    2 -18 1 89.02
    -2 -18 -1 79.08
    -2 -18 -2 55.65
    2 -18 2 50.99
    -2 -18 -3 62.06
    2 -18 3 59.65
    -2 -18 -4 107.05
    2 -18 4 110.92
    -2 -18 -5 33.48
    -2 -18 -5 30.23
    2 -18 5 30.82
    2 -18 6 7.48
    -2 -18 -6 6.48
    -2 -18 -7 129.55
    2 -18 7 121.69
    2 -18 8 22.53
    -2 -18 -8 22.67
    2 -18 9 1.97
    -2 -18 -9 0.11
    2 -18 10 0.54
    -2 -18 -10 -0.77
    -2 -18 -11 16.57
    -2 -19 11 2.37
    -2 -19 10 1.45
    -2 -19 10 4.91
    -2 -19 9 66.57
    2 -19 -9 77.56
    -2 -19 9 70.34
    -2 -19 8 -1.83
    -2 -19 8 0.45
    2 -19 -8 0.5
    -2 -19 7 41.03
    2 -19 -7 45.6
    -2 -19 7 44.91
    -2 -19 6 8
    2 -19 -6 10.46
    -2 -19 5 13.3
    -2 -19 5 14.16
    2 -19 -5 11.95
    -2 -19 4 108.4
    2 -19 -4 112.98
    -2 -19 4 111.35
    -2 -19 3 4.69
    -2 -19 3 2.86
    2 -19 -3 2.24
    -2 -19 2 19.89
    2 -19 -2 20.51
    -2 -19 1 14.41
    2 -19 -1 15.84
    -2 -19 0 95.69
    2 -19 0 86.09
    2 -19 0 93.06
    2 -19 1 1.33
    -2 -19 -1 3.86
    2 -19 1 1.64
    -2 -19 -2 52.4
    2 -19 2 56.07
    -2 -19 -3 285.36
    2 -19 3 284.21
    -2 -19 -4 23.98
    2 -19 4 23.35
    -2 -19 -5 487.44
    -2 -19 -5 488.9
    2 -19 5 468.18
    2 -19 6 22.44
    -2 -19 -6 18.01
    -2 -19 -7 75.1
    2 -19 7 67.54
    -2 -19 -8 50.62
    2 -19 8 44.53
    2 -19 9 1.22
    -2 -19 -9 1.83
    -2 -19 -10 9.38
    -2 -20 11 23.63
    -2 -20 10 0.09
    -2 -20 10 0.39
    -2 -20 9 14.79
    -2 -20 9 14.27
    2 -20 -9 15.92
    2 -20 -8 22.31
    -2 -20 8 21.86
    2 -20 -7 27.77
    -2 -20 7 27.53
    -2 -20 6 2.85
    -2 -20 6 4.91
    2 -20 -6 5.61
    -2 -20 5 7.14
    -2 -20 5 9.35
    2 -20 -5 11.53
    -2 -20 4 27.25
    2 -20 -4 22.9
    -2 -20 4 26.41
    -2 -20 3 149.97
    2 -20 -3 154
    -2 -20 2 87.49
    2 -20 -2 87.29
    -2 -20 1 -0.16
    2 -20 -1 0.22
    2 -20 -1 -1.06
    -2 -20 0 6.28
    2 -20 0 3.36
    2 -20 0 4.33
    -2 -20 -1 218.68
    2 -20 1 207.73
    -2 -20 -2 53.24
    2 -20 2 46.85
    -2 -20 -3 52.5
    2 -20 3 57.39
    -2 -20 -4 84.99
    2 -20 4 76.58
    -2 -20 -5 70.46
    2 -20 5 61.15
    2 -20 6 2.49
    -2 -20 -6 0.43
    2 -20 7 14.31
    -2 -20 -7 12.68
    -2 -20 -8 112.56
    2 -20 8 111.81
    -2 -20 -9 45.51
    2 -20 9 43.64
    -2 -20 -10 5.49
    -2 -21 10 55.64
    -2 -21 9 2.93
    2 -21 -9 2.52
    -2 -21 8 12.79
    2 -21 -8 11.94
    -2 -21 7 9.28
    2 -21 -7 10.7
    -2 -21 6 8.09
    -2 -21 6 7.51
    2 -21 -6 6.48
    -2 -21 5 5.3
    -2 -21 5 3.44
    2 -21 -5 4.88
    -2 -21 5 4.18
    -2 -21 4 5.23
    2 -21 -4 5.68
    -2 -21 3 1.95
    2 -21 -3 0.8
    -2 -21 2 18.12
    2 -21 -2 17.5
    -2 -21 1 29.77
    2 -21 -1 35.48
    2 -21 -1 38.25
    -2 -21 0 77.29
    2 -21 0 86.72
    -2 -21 -1 1.65
    2 -21 1 1.06
    -2 -21 -2 0.05
    2 -21 2 0.45
    -2 -21 -3 55.75
    2 -21 3 53.32
    -2 -21 -4 4.28
    2 -21 4 4.17
    2 -21 5 89.23
    2 -21 6 21.42
    -2 -21 -6 17.27
    -2 -21 -7 113.97
    2 -21 7 117.34
    2 -21 8 4.23
    -2 -21 -8 4.38
    2 -21 9 4.35
    -2 -21 -9 4.1
    2 -22 -9 31.94
    -2 -22 8 3.3
    2 -22 -8 0.68
    -2 -22 7 13.85
    2 -22 -7 11.88
    -2 -22 6 3.66
    -2 -22 6 3.6
    2 -22 -6 2.59
    -2 -22 5 83.99
    2 -22 -5 75.52
    -2 -22 5 91.9
    -2 -22 4 30.1
    2 -22 -4 28.07
    -2 -22 3 22.21
    2 -22 -3 25.82
    2 -22 -2 124.58
    -2 -22 2 121.99
    -2 -22 1 4.99
    2 -22 -1 2.09
    2 -22 -1 4.44
    -2 -22 0 0.91
    2 -22 0 2.52
    2 -22 0 0.78
    -2 -22 -1 27.55
    2 -22 1 30.86
    2 -22 2 166.27
    -2 -22 -2 155.19
    -2 -22 -3 2.38
    2 -22 3 1.01
    2 -22 4 0.19
    2 -22 5 23.77
    -2 -22 -6 50.4
    2 -22 6 50.58
    -2 -22 -7 4.02
    2 -22 7 3.09
    -2 -22 -8 1.1
    2 -22 8 -0.37
    2 -23 -8 14.41
    2 -23 -7 19.89
    2 -23 -6 3.57
    -2 -23 5 9.16
    2 -23 -5 9.63
    -2 -23 5 10.41
    -2 -23 4 24.51
    2 -23 -4 22.96
    -2 -23 4 25.36
    -2 -23 3 8.26
    2 -23 -3 8.47
    -2 -23 2 32.45
    2 -23 -2 34.09
    -2 -23 1 11.87
    2 -23 -1 12.79
    2 -23 0 93.74
    -2 -23 0 77.79
    -2 -23 -1 2.74
    2 -23 1 2.25
    -2 -23 -2 44.65
    2 -23 2 45
    -2 -23 -3 2.55
    2 -23 3 0.55
    2 -23 4 30.65
    2 -23 5 75.08
    2 -23 6 29.1
    -2 -23 -7 97.9
    2 -23 7 99.33
    2 -23 8 1.36
    2 -24 -8 10.42
    2 -24 -7 5.75
    2 -24 -6 44.49
    -2 -24 5 7.46
    2 -24 -5 5.05
    -2 -24 5 7.85
    -2 -24 4 59.25
    2 -24 -4 67.98
    -2 -24 4 63.97
    2 -24 -3 8.54
    -2 -24 3 5.24
    2 -24 -2 45.23
    -2 -24 2 46.38
    -2 -24 1 0.81
    -2 -24 0 14.86
    2 -24 0 16.6
    -2 -24 -1 27.59
    2 -24 1 23.92
    -2 -24 -2 2
    2 -24 2 2.42
    2 -24 3 19.1
    2 -24 4 3.31
    2 -24 5 35.88
    2 -24 6 60.95
    2 -24 7 1.54
    2 -25 -7 1.06
    2 -25 -6 0.6
    -2 -25 5 5.7
    2 -25 -5 5.68
    -2 -25 5 4.71
    -2 -25 4 32.74
    2 -25 -4 34.28
    -2 -25 4 35.69
    -2 -25 3 -0.15
    2 -25 -3 0.18
    -2 -25 3 1.04
    -2 -25 2 5.52
    -2 -25 1 5.58
    -2 -25 0 10.43
    2 -25 0 8.93
    -2 -25 -1 25.51
    2 -25 1 26.69
    -2 -25 -2 1.41
    2 -25 2 2.08
    2 -25 3 3.8
    2 -25 4 8.13
    2 -25 5 0.16
    2 -25 6 1.85
    2 -26 -6 10.1
    2 -26 -5 20.53
    -2 -26 5 16.48
    -2 -26 4 3.62
    2 -26 -4 4.16
    -2 -26 4 4.3
    -2 -26 3 -0.26
    -2 -26 3 1.3
    -2 -26 2 11.12
    -2 -26 2 11.08
    -2 -26 1 2.59
    -2 -26 0 1.63
    2 -26 0 2.41
    -2 -26 -1 13.92
    2 -26 1 14.09
    2 -26 2 29
    2 -26 3 4.32
    2 -26 4 7.96
    2 -26 5 3.83
    -2 -27 4 0.11
    -2 -27 3 2.82
    -2 -27 3 1.91
    -2 -27 2 8.38
    -2 -27 2 7.86
    -2 -27 1 3.29
    -2 -27 1 3.95
    -2 -27 0 9.53
    2 -27 1 11.71
    2 -27 2 60.26
    2 -27 3 32.25
    2 -27 4 10.9
    -2 -28 2 2.65
    -2 -28 1 0.96
    -2 -28 0 22.14
    -2 -28 -1 0.9
    -2 -28 -2 77.08
    -3 0 14 10.83
    -3 0 13 -0.37
    -3 0 12 365.45
    -3 0 11 0.88
    -3 0 10 0.23
    -3 0 9 0.63
    -3 0 8 80.58
    -3 0 8 79.86
    3 0 -7 -0.27
    3 0 -6 5.01
    3 0 -5 -2.01
    3 0 -4 138.12
    3 0 -3 -2.98
    3 0 -3 -0.09
    3 0 -2 50.99
    3 0 -2 57.06
    3 0 -1 -1.54
    3 0 -1 0.3
    3 0 0 347.28
    3 0 1 -1.91
    3 0 2 102.8
    3 0 3 -1.6
    3 0 4 273.07
    3 0 5 -4.76
    3 0 6 25.13
    3 0 7 0.72
    3 0 7 0.21
    3 0 8 113.99
    3 0 9 0.44
    3 0 10 2.63
    3 0 11 1.99
    3 0 12 65.83
    3 0 13 -1.15
    -3 -1 14 19.38
    -3 1 14 19.26
    -3 -1 13 41.66
    -3 1 13 37.61
    -3 -1 12 42.39
    -3 1 12 38.97
    -3 -1 11 14.66
    -3 1 11 14.75
    -3 -1 10 1.4
    -3 -1 10 1.4
    -3 1 10 0.45
    -3 -1 9 109.14
    -3 -1 9 107.49
    -3 1 9 104.32
    -3 -1 8 131.79
    -3 -1 8 143.37
    -3 1 8 124.33
    3 1 -7 10.15
    3 1 -6 0.6
    3 -1 -6 -2.02
    3 1 -5 928.72
    3 -1 -5 944.74
    3 1 -4 238.95
    3 -1 -4 233.07
    3 1 -3 30.92
    3 1 -3 34.16
    3 -1 -3 29.87
    3 -1 -3 30.33
    3 1 -2 403.74
    3 -1 -2 423.51
    3 -1 -2 438.24
    3 1 -1 194.83
    3 -1 -1 186.19
    3 -1 -1 220.15
    3 -1 0 3.27
    3 -1 0 2.09
    3 -1 1 20.57
    3 1 1 24.5
    3 -1 1 16.73
    3 -1 2 320.94
    3 -1 3 146.4
    3 1 4 26.4
    3 -1 4 27.73
    3 -1 5 7.08
    3 1 5 11.79
    3 1 6 -5.29
    3 -1 6 2.32
    3 -1 7 2.29
    3 1 7 1.86
    3 1 7 3.74
    3 -1 7 2.71
    3 -1 8 544.57
    3 1 8 554.75
    3 -1 8 540.74
    3 1 9 25.97
    3 -1 9 24.51
    3 1 10 246.99
    3 -1 10 248.23
    3 1 11 16.28
    3 -1 11 17.73
    3 1 12 8.84
    3 -1 12 10.48
    3 -1 13 1.68
    3 -1 13 1.82
    3 1 13 2.18
    -3 -2 14 57.13
    -3 2 14 55.05
    -3 -2 13 11.34
    -3 2 13 9.05
    -3 -2 12 66.72
    -3 2 12 58.41
    -3 -2 11 -0.33
    -3 -2 11 0.11
    -3 2 11 0.9
    -3 -2 10 1.06
    -3 -2 10 0.81
    -3 2 10 1.35
    -3 -2 9 1.33
    -3 2 9 2.43
    -3 -2 9 1.97
    -3 -2 8 61.96
    -3 2 8 53.97
    -3 -2 8 53.1
    -3 -2 7 1.47
    3 2 -7 -1.47
    3 2 -6 18.42
    3 2 -5 46.38
    3 -2 -5 46.07
    3 2 -4 362.75
    3 -2 -4 327.97
    3 2 -3 115.28
    3 -2 -3 113.04
    3 2 -2 0.99
    3 -2 -2 -0.2
    3 2 -1 0.64
    3 -2 -1 2.12
    3 -2 -1 -2.29
    3 2 0 414.98
    3 -2 0 422.09
    3 -2 0 447.49
    3 2 1 1201.07
    3 -2 1 1247.52
    3 -2 1 1220.96
    3 -2 2 578.13
    3 -2 3 8.67
    3 -2 4 136.87
    3 2 5 16.15
    3 -2 5 28.28
    3 2 6 2.48
    3 -2 6 0.26
    3 -2 7 12.87
    3 2 7 11.98
    3 -2 7 14.71
    3 2 8 2.32
    3 -2 8 0.86
    3 -2 9 21.43
    3 2 9 16.54
    3 -2 9 23.36
    3 2 10 20.1
    3 -2 10 16.29
    3 2 11 54.27
    3 -2 11 53.54
    3 -2 12 0.59
    3 -2 13 4.86
    3 -2 13 5.46
    -3 -3 14 15.14
    -3 3 14 13.56
    -3 -3 13 1.9
    -3 3 13 1.45
    -3 3 12 2.56
    -3 -3 12 3.3
    -3 -3 12 1.98
    -3 -3 11 10.6
    -3 -3 11 10.21
    -3 3 11 11.07
    -3 -3 10 59.92
    -3 -3 10 58.82
    -3 3 10 58.11
    -3 -3 9 2.29
    -3 -3 9 1
    -3 3 9 3.93
    -3 -3 8 26.56
    -3 -3 8 31.32
    -3 3 8 31.45
    -3 -3 7 5.83
    -3 3 7 3.83
    3 3 -7 3.08
    3 3 -6 12.52
    3 3 -5 153.25
    3 3 -4 126.57
    3 -3 -4 107.21
    3 3 -3 6.55
    3 -3 -3 4.24
    3 -3 -3 8.21
    3 3 -2 -0.6
    3 -3 -2 -1.6
    3 -3 -2 1.48
    3 3 -1 557.83
    3 -3 -1 554.38
    3 3 0 30.92
    3 -3 0 30.18
    3 3 1 1.17
    3 -3 1 -0.58
    3 -3 2 59.91
    3 -3 3 208.1
    3 -3 4 34.21
    3 -3 5 1.59
    3 -3 6 -0.68
    3 -3 6 0.61
    3 -3 6 -0.21
    3 -3 7 13.99
    3 3 7 11.33
    3 -3 7 12.33
    3 3 8 6.32
    3 -3 8 6.05
    3 3 9 2.27
    3 -3 9 1.26
    3 -3 9 2.45
    3 -3 10 17.33
    3 -3 11 89.83
    3 -3 12 0.97
    3 -3 13 4.85
    3 -3 13 4.11
    -3 4 14 8.82
    -3 -4 14 11.53
    -3 -4 13 -0.5
    -3 4 13 -0.07
    -3 -4 12 7.62
    -3 -4 12 10.29
    -3 4 12 9.63
    -3 -4 11 46.97
    -3 -4 11 43.72
    -3 4 11 48.01
    -3 -4 10 20.64
    -3 4 10 21.4
    -3 -4 10 23.99
    -3 -4 9 53.6
    -3 -4 9 54.53
    -3 4 9 52.29
    -3 -4 8 10.16
    -3 -4 8 9.27
    -3 4 8 10.76
    -3 -4 7 239.28
    -3 -4 7 261.89
    -3 4 7 236.21
    3 4 -6 50.36
    3 4 -5 64.45
    3 4 -4 78.13
    3 4 -3 1322.49
    3 -4 -3 1498.57
    3 4 -2 631.71
    3 -4 -2 702.49
    3 4 -1 901.2
    3 -4 -1 984.41
    3 4 0 4.93
    3 -4 0 4.29
    3 -4 1 321.47
    3 4 1 317.77
    3 -4 2 36.55
    3 -4 3 169.9
    3 -4 4 5.36
    3 -4 5 200.83
    3 -4 6 26.93
    3 4 6 21.16
    3 4 6 27.28
    3 -4 6 17.92
    3 -4 6 23.91
    3 -4 7 28.08
    3 4 7 28.49
    3 -4 7 25.64
    3 4 8 14.1
    3 -4 8 12.89
    3 -4 9 95.21
    3 -4 9 93.31
    3 -4 10 33.69
    3 -4 11 10.08
    3 -4 12 1.36
    3 -4 13 15.19
    3 -4 13 13.38
    3 4 13 15.76
    -3 -5 14 14.62
    -3 -5 14 11.19
    -3 5 14 11.62
    -3 -5 13 -0.56
    -3 5 13 -0.22
    -3 -5 13 -0.31
    -3 -5 12 48.39
    -3 -5 12 53.1
    -3 5 12 44.19
    -3 -5 11 2.66
    -3 5 11 1.78
    -3 -5 11 3.72
    -3 -5 10 145.96
    -3 -5 10 146.51
    -3 5 10 147.01
    -3 -5 9 41.76
    -3 -5 9 47.41
    -3 5 9 46
    -3 -5 8 56.8
    -3 -5 8 71.48
    -3 5 8 67.41
    -3 -5 7 89.63
    -3 -5 7 103.37
    -3 5 7 89.43
    3 5 -6 108.56
    3 5 -5 140.77
    3 5 -4 226.09
    3 -5 -3 49.62
    3 5 -3 34.3
    3 5 -2 368.04
    3 -5 -2 409.73
    3 -5 -1 401.11
    3 5 -1 362.84
    3 5 0 17.48
    3 -5 0 19.49
    3 -5 1 51.16
    3 5 1 52.77
    3 -5 2 501.12
    3 -5 3 11.6
    3 5 4 111.21
    3 -5 4 111.07
    3 -5 5 7.4
    3 -5 6 8.62
    3 5 6 6.15
    3 -5 6 3.03
    3 -5 6 6.89
    3 -5 7 99.12
    3 5 7 104.05
    3 -5 7 98.48
    3 5 8 46.79
    3 -5 8 52.15
    3 -5 9 0.83
    3 -5 9 0.8
    3 -5 10 3.58
    3 -5 10 5.97
    3 -5 11 4.83
    3 -5 12 -0.35
    3 -5 12 -1.17
    3 -5 13 0.8
    3 5 13 -0.12
    -3 -6 14 -0.38
    -3 -6 13 12.89
    -3 6 13 10.84
    -3 -6 13 13.85
    -3 -6 12 4.77
    -3 -6 12 7.69
    -3 6 12 6.96
    -3 -6 11 26.03
    -3 -6 11 25.45
    -3 6 11 26.94
    -3 -6 10 15.5
    -3 -6 10 13.52
    -3 6 10 18.01
    -3 -6 9 13.95
    -3 -6 9 13.46
    -3 6 9 15.21
    -3 -6 8 17.78
    -3 -6 8 22.38
    -3 6 8 21.77
    -3 -6 7 3.65
    -3 6 7 5.32
    3 6 -6 93.84
    3 6 -5 13.31
    3 6 -4 82.3
    3 6 -3 404.7
    3 -6 -3 465.33
    3 6 -2 56.43
    3 -6 -2 74.01
    3 -6 -1 49.39
    3 -6 0 383.95
    -3 -6 -1 296.78
    3 -6 1 297.01
    3 -6 2 -1.1
    3 -6 3 23.29
    3 6 4 6.63
    3 -6 4 7.55
    3 6 5 1.55
    3 -6 5 0.63
    3 6 6 6.13
    3 -6 6 5.76
    3 6 7 143.61
    3 -6 7 134.47
    3 6 8 12.7
    3 -6 8 8.73
    3 -6 9 80.62
    3 -6 9 77.74
    3 -6 10 49.14
    3 -6 10 48.33
    3 -6 11 1.04
    3 -6 12 0.89
    3 -6 13 4
    3 6 13 3.03
    -3 -7 14 0.06
    -3 -7 13 9.62
    -3 7 13 8.13
    -3 -7 13 8.65
    -3 -7 12 5.68
    -3 7 12 5.77
    -3 -7 12 6.03
    -3 -7 11 74.71
    -3 -7 11 70.59
    -3 7 11 71.91
    -3 -7 10 0.79
    -3 7 10 2.49
    -3 -7 10 1.33
    -3 -7 9 7.55
    -3 7 9 11.49
    -3 -7 9 14.35
    -3 -7 8 129.58
    -3 -7 8 134.38
    -3 7 8 130.43
    -3 -7 7 39.63
    -3 -7 7 46.32
    -3 7 7 42.14
    -3 -7 6 25.25
    3 7 -6 30.5
    3 7 -5 12.34
    3 7 -4 39.76
    3 7 -3 6.27
    3 -7 -3 7.38
    3 -7 -2 508.97
    -3 -7 1 263.68
    3 -7 -1 264.66
    -3 -7 0 201.2
    3 -7 0 220.26
    -3 -7 -1 330.05
    3 -7 1 325.16
    3 -7 2 27.64
    3 -7 3 64.62
    3 -7 4 69.38
    3 7 5 72.05
    3 -7 5 59.53
    3 -7 5 68.88
    3 -7 6 9.29
    3 7 6 10.52
    3 -7 6 8.57
    3 7 7 106.72
    3 -7 7 100.16
    3 -7 8 34.46
    3 -7 8 36.64
    3 -7 9 54.89
    3 -7 9 57.55
    3 -7 10 2.12
    3 -7 10 -0.88
    3 -7 11 2.32
    3 -7 12 8.71
    3 -7 13 1.01
    3 7 13 -0.57
    -3 -8 13 2.01
    -3 8 13 1.43
    -3 -8 13 0.66
    -3 -8 13 0.43
    -3 -8 12 5.73
    -3 8 12 6.32
    -3 -8 12 6.07
    -3 -8 11 122.11
    -3 -8 11 120.67
    -3 8 11 112
    -3 -8 10 125.98
    -3 -8 10 145.13
    -3 8 10 135.15
    -3 -8 9 82.81
    -3 -8 9 91.51
    -3 8 9 90.82
    -3 -8 8 211.71
    -3 -8 8 225.26
    -3 8 8 222.13
    -3 -8 7 7.95
    -3 -8 7 4.52
    -3 -8 6 12.92
    -3 -8 6 11.17
    3 8 -5 167.99
    3 8 -4 258.57
    -3 -8 3 -0.2
    3 -8 -3 1.39
    -3 -8 2 116.85
    3 -8 -2 114.49
    -3 -8 1 4.03
    3 -8 -1 4.95
    -3 -8 0 4.78
    3 -8 0 1.23
    -3 -8 -1 106.54
    3 -8 1 100.12
    3 -8 2 41.59
    3 -8 3 89.12
    3 -8 4 221.8
    3 8 5 240.57
    3 -8 5 242.81
    3 -8 5 246.36
    3 8 6 258.62
    3 -8 6 246.33
    3 -8 7 135.57
    3 -8 8 42.41
    3 -8 8 47.16
    3 -8 9 2.43
    3 -8 9 2.77
    3 -8 10 4.36
    3 -8 10 5.5
    3 -8 11 23.71
    3 -8 12 8.35
    3 -8 13 0.71
    -3 -9 13 1.38
    -3 -9 13 2.29
    -3 -9 12 7.29
    -3 -9 12 7.6
    -3 -9 12 6.64
    -3 -9 11 1.54
    -3 9 11 0.51
    -3 -9 11 1.24
    -3 -9 10 38.95
    -3 -9 10 43.91
    -3 -9 9 11.57
    -3 -9 9 10.88
    -3 -9 8 116.98
    -3 -9 8 137.37
    -3 -9 7 7.56
    -3 -9 7 5.11
    -3 -9 6 70.38
    -3 -9 6 74.03
    3 9 -5 365.83
    3 9 -4 174.18
    -3 -9 3 6.4
    3 -9 -3 9.04
    -3 -9 2 36.43
    3 -9 -2 32.25
    -3 -9 1 247.49
    3 -9 -1 252.49
    -3 -9 0 67.03
    3 -9 0 65.33
    -3 -9 -1 80.68
    3 -9 1 81.06
    3 -9 2 5.24
    3 -9 3 424.04
    3 -9 4 -4.21
    3 -9 5 75.45
    3 -9 6 27.85
    3 -9 7 20.76
    3 -9 8 11.47
    3 -9 8 14.2
    3 -9 9 16.37
    3 -9 9 21.22
    3 -9 10 21.9
    3 -9 10 23.1
    3 -9 11 26.01
    3 -9 12 7.24
    -3 -10 13 2.64
    -3 -10 13 2.31
    -3 -10 12 19.6
    -3 -10 12 19.84
    -3 -10 11 5.13
    -3 -10 11 5.83
    -3 -10 10 89.84
    -3 -10 10 101.91
    -3 -10 9 76.47
    -3 -10 9 79.17
    -3 -10 8 600.1
    -3 -10 7 438.69
    -3 -10 6 101.87
    -3 -10 5 35.26
    -3 -10 4 262.44
    3 -10 -3 148.24
    -3 -10 3 138.01
    -3 -10 2 253.83
    3 -10 -2 280.31
    -3 -10 1 266.13
    3 -10 -1 254.43
    -3 -10 0 132.43
    3 -10 0 150.91
    -3 -10 -1 227.3
    3 -10 1 232.93
    3 -10 2 48.64
    3 -10 3 853.62
    3 -10 4 836.68
    3 -10 5 13.19
    3 -10 6 73.34
    3 -10 7 39.23
    3 -10 8 11.07
    3 -10 8 11.92
    3 -10 9 19.42
    3 -10 9 18.03
    3 -10 10 9.37
    3 -10 10 9.52
    3 -10 11 2.01
    3 -10 12 2.01
    -3 -11 13 -0.14
    -3 -11 13 0.53
    -3 -11 12 14.98
    -3 -11 12 13.76
    -3 -11 11 5.25
    -3 -11 11 5.44
    -3 -11 10 28.1
    -3 -11 10 28.66
    -3 -11 9 61.82
    -3 -11 9 59.61
    -3 -11 8 0.45
    -3 -11 8 -0.53
    -3 -11 7 1.47
    -3 -11 7 0.65
    -3 -11 6 9.28
    -3 -11 5 5.47
    -3 -11 4 4.63
    -3 -11 3 289.09
    -3 -11 2 379.38
    3 -11 -2 383.3
    -3 -11 1 97.48
    3 -11 -1 99.32
    -3 -11 0 46.09
    3 -11 0 44.96
    -3 -11 -1 45.34
    3 -11 1 47.33
    -3 -11 -2 6.19
    3 -11 2 -0.58
    3 -11 3 306.34
    3 -11 4 28.78
    3 -11 5 88.06
    3 -11 6 1.28
    3 -11 7 527.46
    3 -11 7 544.82
    3 -11 8 6.24
    3 -11 8 1.77
    3 -11 9 4.45
    3 -11 9 5.07
    3 -11 10 4.27
    3 -11 10 2.97
    3 -11 11 6.12
    3 -11 12 14.76
    -3 -12 13 0.4
    -3 -12 12 1.93
    -3 -12 12 2.23
    -3 -12 11 19.55
    -3 -12 11 19.42
    -3 -12 11 23.26
    -3 -12 10 44
    -3 -12 10 44.71
    -3 -12 9 24.01
    -3 -12 9 24.4
    -3 -12 8 20.15
    -3 -12 8 21.86
    -3 -12 7 16.67
    -3 -12 7 14.41
    -3 -12 6 40.39
    -3 -12 5 7.04
    -3 -12 4 155.38
    -3 -12 3 -0.03
    -3 -12 2 174.74
    3 -12 -2 157.84
    -3 -12 1 -4.36
    3 -12 -1 5.58
    -3 -12 0 105.1
    3 -12 0 106.5
    -3 -12 -1 4.46
    3 -12 1 1.05
    -3 -12 -2 27.23
    3 -12 2 27.3
    3 -12 3 46.34
    3 -12 4 1.39
    3 -12 5 357.53
    3 -12 6 230.07
    3 -12 7 14.28
    3 -12 7 9.97
    3 -12 8 -1.3
    3 -12 8 0.41
    3 -12 9 -0.38
    3 -12 9 -0.31
    3 -12 10 10.91
    3 -12 10 9.65
    3 -12 11 1.77
    3 -12 12 2.23
    -3 -13 12 1.22
    -3 -13 12 0.82
    -3 -13 11 -0.55
    -3 -13 11 -0.48
    -3 -13 11 1.11
    -3 -13 10 4.34
    -3 -13 10 0.99
    -3 -13 9 10.37
    -3 -13 9 9.08
    -3 -13 8 1.13
    -3 -13 8 0.68
    -3 -13 7 779.57
    -3 -13 7 752.83
    -3 -13 6 528.73
    -3 -13 5 286.46
    -3 -13 4 86.71
    3 -13 -4 81.09
    -3 -13 3 24.66
    -3 -13 3 21.76
    3 -13 -3 22.89
    -3 -13 2 51.21
    3 -13 -2 52.03
    -3 -13 1 192.21
    -3 -13 1 196.52
    3 -13 -1 201.79
    -3 -13 0 66.63
    -3 -13 0 71.89
    -3 -13 -1 149.97
    3 -13 1 147.93
    -3 -13 -2 389.52
    3 -13 2 391.35
    3 -13 3 8.37
    3 -13 4 64.33
    3 -13 5 6.64
    3 -13 6 223.06
    3 -13 6 235.59
    3 -13 7 16.59
    3 -13 7 13.64
    3 -13 8 15.77
    3 -13 8 14.91
    3 -13 9 19.42
    3 -13 9 16.13
    3 -13 10 0.56
    3 -13 10 1.13
    3 -13 11 1.36
    -3 -14 12 -0.74
    -3 -14 12 1.26
    -3 -14 11 13.34
    -3 -14 11 15.06
    -3 -14 10 -0.17
    -3 -14 10 1.48
    -3 -14 10 0.43
    -3 -14 9 1.48
    -3 -14 9 0.56
    -3 -14 9 0.97
    -3 -14 8 1.04
    -3 -14 8 1.38
    -3 -14 7 11.38
    -3 -14 7 10.73
    -3 -14 6 51.12
    -3 -14 5 42.15
    -3 -14 4 14.22
    3 -14 -4 16.09
    -3 -14 4 16.89
    -3 -14 3 88.16
    3 -14 -3 89.77
    -3 -14 2 4.27
    3 -14 -2 3.18
    -3 -14 1 2.49
    3 -14 -1 3.43
    -3 -14 0 279.67
    -3 -14 -1 3.27
    3 -14 1 2.37
    -3 -14 -2 161.1
    3 -14 2 161.41
    -3 -14 -3 0.87
    3 -14 3 -0.13
    3 -14 4 44.92
    3 -14 5 3.29
    3 -14 6 238.13
    3 -14 6 222.02
    3 -14 7 0.98
    3 -14 7 0.13
    3 -14 8 10.11
    3 -14 8 9.22
    3 -14 9 2.38
    3 -14 9 -0.21
    3 -14 10 2.07
    3 -14 10 2.82
    3 -14 11 2.79
    -3 -14 -11 1.49
    -3 -15 12 0.59
    -3 -15 11 0.82
    -3 -15 11 4.38
    -3 -15 10 0.62
    -3 -15 10 0.87
    -3 -15 10 0.73
    -3 -15 9 108.82
    -3 -15 9 105.31
    -3 -15 9 103.12
    -3 -15 8 9.86
    -3 -15 8 7.36
    -3 -15 8 9.83
    -3 -15 7 10.48
    -3 -15 7 13.18
    -3 -15 7 9.76
    -3 -15 6 160.78
    -3 -15 6 150.01
    -3 -15 5 2.65
    3 -15 -5 0.67
    -3 -15 5 2.15
    -3 -15 4 15.02
    -3 -15 4 10.09
    3 -15 -4 9.27
    -3 -15 3 5.43
    3 -15 -3 4.69
    -3 -15 2 114.7
    3 -15 -2 133.58
    -3 -15 1 4.8
    3 -15 -1 4.38
    -3 -15 0 1.47
    -3 -15 -1 15.55
    3 -15 1 18.23
    -3 -15 -2 8.29
    3 -15 2 7.63
    -3 -15 -3 121.44
    3 -15 3 127.07
    3 -15 4 25.93
    3 -15 5 3.82
    3 -15 6 76.63
    3 -15 7 92.44
    3 -15 8 1.32
    3 -15 8 0.46
    3 -15 9 27.64
    3 -15 9 25.88
    3 -15 10 0.7
    3 -15 10 -0.04
    -3 -15 -10 0.34
    -3 -15 -11 1.21
    -3 -16 11 -0.26
    -3 -16 11 0.76
    -3 -16 10 2.06
    -3 -16 10 1.05
    -3 -16 10 0.43
    -3 -16 9 43.35
    -3 -16 9 43.57
    -3 -16 9 41.31
    -3 -16 8 20.67
    -3 -16 8 24
    -3 -16 8 20.61
    -3 -16 7 40.52
    -3 -16 7 35.52
    -3 -16 7 40
    -3 -16 6 19.96
    -3 -16 6 19.99
    3 -16 -6 18.75
    -3 -16 5 9.98
    -3 -16 5 9.6
    3 -16 -5 8.47
    -3 -16 4 41.95
    3 -16 -4 47.54
    -3 -16 3 8.53
    3 -16 -3 7.4
    -3 -16 2 32.52
    3 -16 -2 32.76
    -3 -16 1 39.54
    3 -16 -1 46.48
    -3 -16 0 0.99
    -3 -16 -1 101.65
    3 -16 1 90.83
    -3 -16 -2 92.38
    3 -16 2 82.05
    -3 -16 -3 591.85
    3 -16 3 552.4
    -3 -16 -4 219.22
    3 -16 4 211.29
    3 -16 5 246.89
    3 -16 6 9.03
    3 -16 7 35.97
    3 -16 8 42.22
    3 -16 9 2.91
    -3 -16 -9 2.41
    3 -16 10 7.88
    -3 -16 -10 6.46
    -3 -17 11 0.28
    -3 -17 11 -0.28
    -3 -17 10 0.73
    -3 -17 10 3.97
    -3 -17 9 10.07
    -3 -17 9 10.7
    -3 -17 9 10.77
    -3 -17 8 21.28
    -3 -17 8 21.86
    -3 -17 8 19.46
    -3 -17 7 0.76
    -3 -17 7 1.81
    -3 -17 7 0.12
    -3 -17 6 0.73
    -3 -17 6 1.1
    3 -17 -6 1.71
    -3 -17 5 5.27
    3 -17 -5 6.56
    -3 -17 4 8.77
    3 -17 -4 4.93
    -3 -17 3 14.11
    3 -17 -3 14.39
    3 -17 -2 21.28
    -3 -17 2 20.07
    -3 -17 1 31.48
    3 -17 -1 31.48
    -3 -17 0 6.92
    -3 -17 -1 2.22
    3 -17 1 4.05
    -3 -17 -2 29.15
    3 -17 2 27.81
    -3 -17 -3 8.46
    3 -17 3 8.32
    -3 -17 -4 20.28
    3 -17 4 18.73
    3 -17 5 18.48
    3 -17 6 2.06
    3 -17 7 3.83
    -3 -17 -7 4.3
    3 -17 8 40.17
    -3 -17 -8 41.95
    3 -17 9 9.66
    -3 -17 -9 6.62
    -3 -17 -10 6.26
    -3 -18 10 0.19
    -3 -18 10 0.95
    -3 -18 9 0.26
    -3 -18 9 1.62
    -3 -18 9 1.08
    -3 -18 8 0.07
    -3 -18 8 3.38
    -3 -18 8 3.07
    -3 -18 7 -0.36
    -3 -18 7 0.31
    -3 -18 7 -0.57
    3 -18 -7 1.42
    -3 -18 6 29.74
    3 -18 -6 28.36
    -3 -18 5 9.98
    3 -18 -5 13.51
    -3 -18 4 39.01
    3 -18 -4 47.46
    -3 -18 3 21.17
    3 -18 -3 22.48
    -3 -18 2 29.9
    3 -18 -2 28.04
    -3 -18 1 67.9
    -3 -18 0 192.39
    -3 -18 -1 25.6
    3 -18 1 28.07
    -3 -18 -2 57.3
    3 -18 2 53.79
    -3 -18 -3 1.57
    3 -18 3 2.27
    -3 -18 -4 38.13
    3 -18 4 34.32
    3 -18 5 148.47
    3 -18 6 33.34
    3 -18 7 47.54
    3 -18 8 34.76
    -3 -18 -8 36.03
    -3 -18 -9 12.8
    3 -18 9 11.34
    -3 -19 9 32.77
    -3 -19 9 27.95
    -3 -19 9 33
    -3 -19 8 2.99
    -3 -19 8 1.76
    -3 -19 8 1.97
    -3 -19 7 39.19
    3 -19 -7 36.87
    -3 -19 7 38.3
    -3 -19 6 2.3
    3 -19 -6 2.62
    -3 -19 5 1.41
    3 -19 -5 1.28
    -3 -19 4 11.32
    3 -19 -4 5.55
    -3 -19 3 47.6
    3 -19 -3 54.38
    -3 -19 2 34.9
    3 -19 -2 34.95
    -3 -19 1 2.15
    -3 -19 0 5.88
    -3 -19 -1 9.77
    3 -19 1 11.76
    -3 -19 -2 7.91
    3 -19 2 8.04
    -3 -19 -3 13.77
    3 -19 3 12.47
    -3 -19 -4 22.74
    3 -19 4 23.63
    3 -19 5 0.04
    3 -19 6 53.15
    3 -19 7 1.24
    3 -19 8 0.37
    3 -19 9 1.17
    -3 -20 9 8.62
    -3 -20 8 13.71
    -3 -20 8 16.81
    -3 -20 7 0.1
    3 -20 -7 0.53
    -3 -20 6 -1.45
    3 -20 -6 0.4
    -3 -20 5 -1.05
    3 -20 -5 0.19
    -3 -20 4 2.52
    3 -20 -4 2.36
    -3 -20 3 74.84
    3 -20 -3 86.78
    -3 -20 2 8.83
    -3 -20 1 0.29
    -3 -20 0 2.61
    -3 -20 -1 61.99
    3 -20 1 65.51
    -3 -20 -2 0.93
    3 -20 2 0.54
    -3 -20 -3 0.07
    3 -20 3 1.99
    -3 -20 -4 1.06
    3 -20 4 -0.17
    3 -20 5 63.13
    3 -20 6 27.87
    3 -20 7 8.25
    3 -20 8 9.35
    -3 -21 8 3.75
    -3 -21 7 32.97
    3 -21 -7 35.24
    -3 -21 6 28.42
    3 -21 -6 31.41
    -3 -21 5 -0.18
    3 -21 -5 0.38
    -3 -21 4 12.28
    3 -21 -4 10.65
    -3 -21 3 5.94
    3 -21 -3 4.55
    -3 -21 2 1.77
    -3 -21 1 15.05
    -3 -21 0 78.23
    -3 -21 -1 1.26
    3 -21 1 1.85
    -3 -21 -2 0.5
    3 -21 2 0.47
    -3 -21 -3 1.26
    3 -21 3 0.41
    3 -21 4 -0.42
    3 -21 5 3.27
    3 -21 6 15.96
    3 -21 7 41.03
    3 -21 8 9.78
    -3 -22 7 22.21
    -3 -22 6 7.85
    -3 -22 5 0.4
    3 -22 -5 0
    -3 -22 4 -0.17
    -3 -22 3 44.25
    -3 -22 2 2.44
    -3 -22 1 1.99
    -3 -22 0 6.21
    -3 -22 -1 45.26
    3 -22 1 46.51
    -3 -22 -2 9.55
    3 -22 2 11.07
    -3 -22 -3 17.34
    3 -22 3 13.84
    3 -22 4 8.13
    3 -22 5 1.76
    3 -22 6 75.38
    3 -22 7 8.41
    -3 -23 6 2.63
    -3 -23 5 2.12
    -3 -23 4 4.57
    -3 -23 3 12.8
    -3 -23 2 4.46
    -3 -23 1 9.15
    -3 -23 0 2.42
    -3 -23 -1 2.54
    3 -23 1 1.71
    -3 -23 -2 12.72
    3 -23 2 12.72
    -3 -23 -3 8.43
    3 -23 3 6.59
    3 -23 4 0.72
    3 -23 5 9.85
    3 -23 6 24.35
    -3 -24 5 5.49
    -3 -24 4 0.17
    -3 -24 3 9.18
    -3 -24 2 0.54
    -3 -24 1 4.8
    -3 -24 0 34.05
    -3 -24 -1 5.13
    3 -24 1 6.06
    -3 -24 -2 -0.46
    3 -24 2 0.36
    3 -24 3 7.17
    3 -24 4 3.94
    3 -24 5 6.72
    -3 -25 4 6.47
    -3 -25 3 1.33
    -3 -25 3 2.08
    -3 -25 2 25.2
    -3 -25 1 7.11
    -3 -25 0 1.27
    3 -25 1 79.65
    -3 -25 -1 75.18
    3 -25 2 14.57
    3 -25 3 31.25
    3 -25 4 18.46
    -3 -26 3 7.83
    -3 -26 2 12.69
    -3 -26 2 13.1
    -3 -26 1 21.54
    3 -26 0 22.86
    -3 -26 0 22.55
    -4 0 13 -0.1
    -4 0 12 39.86
    -4 0 11 -0.61
    -4 0 10 78.7
    -4 0 9 0
    -4 0 9 1.07
    -4 0 8 2.12
    -4 0 8 1.87
    -4 0 7 -1.22
    -4 0 7 -0.36
    -4 0 6 93.58
    -4 0 6 86.1
    -4 0 5 2.83
    -4 0 5 0.72
    -4 0 4 35.76
    4 0 -3 -1.86
    4 0 -2 86.95
    4 0 -2 82.94
    4 0 -1 -2.03
    4 0 -1 -1.85
    4 0 0 88.92
    4 0 1 -1.01
    4 0 2 51.47
    4 0 3 0.35
    4 0 3 -0.14
    4 0 4 161.72
    4 0 4 158.2
    4 0 5 1.15
    4 0 6 98.65
    4 0 7 0.62
    4 0 8 0.92
    4 0 9 -1.15
    4 0 10 67.3
    4 0 11 0
    -4 -1 13 15.04
    -4 1 13 13.97
    -4 -1 12 29.95
    -4 1 12 27.33
    -4 -1 11 0.83
    -4 1 11 0.85
    -4 -1 10 2.59
    -4 1 10 1.56
    -4 -1 10 4.73
    -4 -1 9 0.32
    -4 1 9 0.78
    -4 -1 9 1.55
    -4 -1 8 4.62
    -4 1 8 2.52
    -4 1 8 5.18
    -4 -1 8 4.12
    -4 -1 7 8.85
    -4 1 7 6.37
    -4 -1 7 8.69
    -4 1 7 7.54
    -4 -1 6 31.19
    -4 1 6 32.26
    -4 -1 6 27.59
    -4 1 6 29.83
    -4 -1 5 20.76
    -4 1 5 19.17
    -4 -1 5 19.47
    -4 1 5 19.04
    -4 -1 4 39.47
    -4 -1 4 40.23
    -4 1 4 42.68
    -4 -1 3 40.36
    4 1 -3 34.79
    4 -1 -3 38.58
    4 1 -2 25.7
    4 -1 -2 28.71
    4 1 -2 19.66
    4 -1 -2 22.23
    4 1 -1 61.78
    4 -1 -1 74.84
    4 1 -1 69.14
    4 -1 -1 64.46
    4 1 0 -0.82
    4 -1 0 0.94
    4 1 1 59.85
    4 -1 1 64.04
    4 -1 2 55.81
    4 1 2 59.25
    4 1 3 0.64
    4 -1 3 -0.49
    4 -1 3 0.35
    4 -1 4 1.05
    4 -1 4 3.36
    4 -1 4 2.41
    4 -1 5 11.66
    4 1 5 10.9
    4 -1 5 12.12
    4 -1 6 8.78
    4 1 6 8.92
    4 -1 6 10.12
    4 -1 7 2.09
    4 1 7 1.71
    4 1 8 34.81
    4 1 9 -0.07
    4 -1 9 0.14
    4 -1 10 2.5
    4 1 10 4.19
    4 1 11 0.93
    4 -1 11 1.15
    -4 -2 13 98.61
    -4 2 13 91.4
    -4 -2 12 9.41
    -4 2 12 7.72
    -4 -2 11 1.8
    -4 2 11 3.02
    -4 -2 10 -0.81
    -4 2 10 1.83
    -4 -2 10 1.86
    -4 -2 9 42.1
    -4 -2 9 38.55
    -4 2 9 42.22
    -4 -2 8 19.01
    -4 -2 8 22.89
    -4 2 8 21.04
    -4 -2 7 11.95
    -4 2 7 12.66
    -4 -2 7 13.6
    -4 2 7 16.64
    -4 -2 6 4.72
    -4 2 6 3.59
    -4 -2 6 4.02
    -4 2 6 5.25
    -4 2 5 49.55
    -4 -2 5 47.84
    -4 2 5 50.44
    -4 -2 5 50.35
    -4 -2 4 12.07
    -4 2 4 15.05
    -4 -2 4 11.15
    4 2 -3 1.89
    -4 -2 3 4.14
    4 2 -2 15.25
    4 2 -2 14.47
    4 -2 -2 14.48
    4 2 -1 10.84
    4 2 -1 22.55
    4 -2 -1 18.1
    4 2 0 270.61
    4 -2 0 260.18
    4 2 1 113.56
    4 -2 1 98.18
    4 2 2 2.16
    4 -2 2 4.22
    4 -2 3 75.34
    4 -2 3 84.22
    4 2 3 75.61
    4 -2 4 18.86
    4 -2 4 18.24
    4 -2 4 17.91
    4 -2 5 21.75
    4 2 5 23.31
    4 -2 5 23.03
    4 -2 5 25.11
    4 2 6 19.51
    4 -2 6 17.56
    4 -2 6 17.54
    4 -2 7 37.25
    4 2 7 39.77
    4 2 8 86.86
    4 2 9 -0.72
    4 -2 9 -1.75
    4 2 10 18.03
    4 -2 10 21.45
    4 -2 11 7.31
    -4 -3 13 7.21
    -4 3 13 7.38
    -4 -3 12 51.17
    -4 3 12 51.73
    -4 -3 11 43.01
    -4 -3 11 36.11
    -4 3 11 36.47
    -4 -3 10 1.15
    -4 3 10 1.08
    -4 -3 10 2.95
    -4 -3 9 4.86
    -4 3 9 3.35
    -4 -3 9 5.89
    -4 -3 8 2.31
    -4 3 8 0.32
    -4 -3 8 1.15
    -4 -3 7 30.07
    -4 -3 7 29.59
    -4 3 7 29.66
    -4 -3 6 13.51
    -4 3 6 9.42
    -4 -3 6 8.66
    -4 3 5 14.08
    -4 -3 5 20.27
    -4 3 5 17.16
    -4 -3 5 22.34
    -4 -3 4 1.12
    -4 -3 4 0.7
    -4 3 4 -0.14
    -4 -3 3 43.99
    -4 3 3 40.58
    4 3 -2 180.32
    4 3 -2 194.43
    4 -3 -2 196.23
    4 3 -1 1.6
    4 3 -1 -0.15
    4 -3 -1 0.38
    4 -3 0 6.14
    4 -3 1 1.15
    4 -3 2 15
    4 -3 2 14.32
    4 3 2 18.39
    4 -3 3 21.97
    4 -3 3 26.07
    4 -3 4 21.42
    4 -3 4 20.16
    4 -3 4 24.11
    4 -3 5 26.51
    4 3 5 27.77
    4 -3 5 32.59
    4 -3 5 28.1
    4 -3 6 19.46
    4 3 6 20.77
    4 -3 6 22.31
    4 -3 7 1.05
    4 3 7 -0.27
    4 -3 7 1.22
    4 3 8 4.27
    4 3 9 -0.62
    4 -3 9 -0.37
    4 -3 10 1.46
    4 -3 11 1.76
    -4 -4 13 -0.37
    -4 -4 12 7.08
    -4 4 12 8.13
    -4 -4 12 6.19
    -4 -4 11 1.08
    -4 4 11 0.68
    -4 -4 11 0.21
    -4 -4 10 32.89
    -4 -4 10 27.02
    -4 4 10 23.84
    -4 -4 9 62.65
    -4 -4 9 68.59
    -4 4 9 68.53
    -4 -4 8 161.76
    -4 -4 8 169.28
    -4 4 8 166.7
    -4 4 7 2.01
    -4 -4 7 2.3
    -4 -4 6 0.43
    -4 4 6 1.22
    -4 -4 6 1.09
    -4 -4 5 82.07
    -4 4 5 80.87
    -4 -4 5 81.89
    4 -4 -4 77.02
    -4 -4 4 71.71
    -4 -4 4 70.12
    -4 4 4 73.8
    4 -4 -3 84.25
    -4 -4 3 81.98
    -4 4 3 77.25
    4 4 -2 86.17
    4 -4 -2 106.96
    4 4 -1 3.87
    4 -4 -1 1.71
    4 -4 0 84.79
    4 -4 1 196.08
    4 -4 2 61.48
    4 -4 2 58.22
    4 -4 3 13.65
    4 -4 3 13.7
    4 -4 3 11.37
    4 -4 4 18.63
    4 -4 4 18.2
    4 -4 4 21.03
    4 -4 5 16.91
    4 4 5 17.25
    4 -4 5 21.05
    4 -4 5 18.85
    4 -4 6 15.82
    4 4 6 16.37
    4 -4 6 16.02
    4 -4 7 3.29
    4 4 7 5.33
    4 -4 7 3.98
    4 4 8 14.06
    4 -4 8 14.3
    4 -4 9 2.79
    4 -4 10 11.1
    4 -4 11 0.51
    -4 -5 12 3.28
    -4 5 12 3.17
    -4 -5 12 4.35
    -4 -5 11 0.78
    -4 5 11 1.03
    -4 -5 11 2.45
    -4 -5 10 2.08
    -4 5 10 1.48
    -4 -5 10 1.66
    -4 -5 9 17.31
    -4 -5 9 17.74
    -4 5 9 18.57
    -4 -5 8 27.24
    -4 -5 8 28.19
    -4 5 8 31.03
    -4 -5 7 16.85
    -4 -5 7 11.91
    -4 5 7 16.54
    -4 -5 6 219.28
    -4 -5 6 220.71
    -4 5 6 222.71
    -4 -5 5 434.77
    -4 -5 5 446.52
    -4 5 5 442.41
    4 -5 -4 330.81
    -4 -5 4 321.25
    -4 -5 4 311.88
    -4 5 4 308.75
    4 -5 -3 64.24
    -4 -5 3 65.1
    -4 5 3 64.97
    -4 -5 3 58.53
    4 -5 -2 2.08
    4 -5 -2 5.88
    4 5 -1 3.81
    4 -5 -1 1.88
    4 -5 0 50.78
    4 -5 0 41.97
    4 -5 1 14.81
    4 -5 2 47.17
    4 -5 2 54.16
    4 -5 3 3.72
    4 -5 3 3
    4 -5 3 2.87
    4 -5 4 23.04
    4 -5 4 20.99
    4 -5 4 27.19
    4 -5 5 14.27
    4 -5 5 17.35
    4 -5 5 15.64
    4 -5 6 59.57
    4 5 6 63.8
    4 -5 6 62.54
    4 5 7 7.76
    4 -5 7 5.05
    4 5 8 43.51
    4 -5 8 42.39
    4 -5 9 0.94
    4 -5 10 0.06
    4 -5 11 12.93
    -4 6 12 2.58
    -4 -6 12 1.8
    -4 -6 12 2.06
    -4 -6 12 1.83
    -4 -6 11 3.54
    -4 6 11 2.13
    -4 -6 11 1.93
    -4 -6 10 0.29
    -4 6 10 1.15
    -4 -6 10 0.36
    -4 -6 9 86.78
    -4 -6 9 86.19
    -4 6 9 84.97
    -4 -6 8 25.73
    -4 -6 8 27.82
    -4 6 8 26.35
    -4 -6 7 122.79
    -4 -6 7 126.43
    -4 6 7 122.5
    -4 -6 6 9.24
    -4 6 6 8.93
    -4 -6 6 10.42
    -4 -6 5 3.56
    -4 -6 5 5.31
    -4 6 5 5.88
    4 -6 -4 10.65
    -4 -6 4 11.66
    -4 -6 4 8.6
    -4 6 4 7.49
    -4 -6 3 1.99
    -4 6 3 1.28
    4 -6 -2 48.31
    4 -6 -1 1.75
    4 6 -1 0.27
    4 -6 0 83.46
    4 -6 1 132.22
    4 -6 1 131.77
    4 -6 2 -0.31
    4 -6 2 -0.01
    4 -6 2 0.43
    4 -6 3 74.66
    4 -6 3 70.31
    4 -6 3 74.79
    4 -6 4 21.99
    4 -6 4 19.46
    4 -6 4 24.75
    4 -6 5 8.84
    4 -6 5 6.35
    4 -6 5 3.58
    4 -6 6 30.1
    4 6 6 35.61
    4 -6 6 28.57
    4 6 7 0.46
    4 -6 7 0.77
    4 6 8 5.09
    4 -6 8 7.01
    4 -6 9 0.07
    4 -6 10 1.9
    4 -6 11 6.1
    -4 -7 12 -0.07
    -4 -7 12 1.26
    -4 -7 12 -0.16
    -4 7 12 -0.12
    -4 -7 11 20.67
    -4 -7 11 20.31
    -4 -7 11 26.22
    -4 7 11 19.56
    -4 -7 10 1.8
    -4 7 10 2.67
    -4 -7 10 0.69
    -4 -7 9 79.94
    -4 -7 9 81.33
    -4 7 9 76.71
    -4 -7 8 64.25
    -4 -7 8 71.41
    -4 7 8 66.91
    -4 -7 7 62.58
    -4 -7 7 74.12
    -4 7 7 72.44
    -4 -7 6 101.87
    -4 -7 6 95.79
    -4 7 6 98.59
    -4 -7 5 63.62
    -4 -7 5 53.9
    4 -7 -4 126.52
    -4 -7 4 130.46
    -4 -7 4 125.59
    4 -7 -3 181.95
    -4 -7 3 177.63
    4 -7 -2 903.46
    -4 -7 2 916.59
    4 -7 -1 72.67
    4 -7 0 181.74
    4 -7 1 79.96
    4 -7 1 79.17
    4 -7 2 270.48
    4 -7 2 277.42
    4 -7 3 190.75
    4 -7 3 197.79
    4 -7 3 190.17
    4 -7 4 0.15
    4 -7 4 0.56
    4 -7 4 1.48
    4 -7 5 0.38
    4 -7 5 1.86
    4 -7 5 -0.66
    4 7 6 27.49
    4 -7 6 31.51
    4 7 7 35
    4 -7 7 29.8
    4 -7 8 -0.75
    4 7 8 -1.29
    4 -7 8 2.67
    4 -7 9 11.84
    4 -7 9 12.1
    4 -7 10 24.12
    4 -7 11 1.07
    -4 -8 12 4.48
    -4 -8 12 4.42
    -4 -8 11 5.86
    -4 -8 11 7.88
    -4 -8 11 8.56
    -4 8 10 5.46
    -4 -8 10 6.61
    -4 -8 10 5.53
    -4 -8 9 0.81
    -4 8 9 1.65
    -4 -8 9 3.06
    -4 -8 8 24.86
    -4 -8 8 29.86
    -4 -8 7 -0.78
    -4 -8 7 -0.3
    -4 -8 6 -0.27
    -4 -8 6 -0.21
    4 -8 -5 217.68
    -4 -8 5 222.01
    -4 -8 5 210.59
    4 -8 -4 124.39
    -4 -8 4 134.32
    -4 -8 4 126.03
    4 -8 -3 85
    -4 -8 3 84.23
    4 -8 -2 47.44
    -4 -8 2 53.1
    4 -8 -1 283.98
    4 -8 0 165.19
    4 -8 1 7.82
    4 -8 1 7.01
    4 -8 2 154.62
    4 -8 2 157.22
    4 -8 3 166.19
    4 -8 3 171.16
    4 -8 4 5.32
    4 -8 4 9.24
    4 -8 4 6.41
    4 -8 5 171
    4 -8 5 159.52
    4 -8 5 172.55
    4 8 6 9.71
    4 -8 6 7.75
    4 8 7 3.97
    4 -8 7 4.63
    4 -8 8 3.7
    4 8 8 3.18
    4 -8 8 3.56
    4 -8 9 0.76
    4 -8 9 0.08
    4 -8 10 3.61
    4 -8 11 0.82
    -4 -9 12 0.72
    -4 -9 12 1.13
    -4 -9 11 3.78
    -4 -9 11 3.41
    -4 -9 10 31.28
    -4 -9 10 30.68
    -4 -9 9 1.31
    -4 -9 9 0.19
    -4 -9 8 -0.22
    -4 -9 8 1.41
    -4 -9 7 4.74
    -4 -9 7 5.3
    -4 -9 6 5.19
    -4 -9 6 4.85
    4 -9 -5 54.27
    -4 -9 5 48.89
    -4 -9 5 48.63
    4 -9 -4 1.65
    -4 -9 4 0.27
    -4 -9 3 22.82
    4 -9 -2 0.42
    -4 -9 2 3.14
    4 -9 -1 0.16
    -4 -9 1 2.8
    -4 -9 1 2.36
    4 -9 0 25.58
    4 -9 1 8.18
    4 -9 1 8.76
    4 -9 2 136.97
    4 -9 2 142.3
    4 -9 3 4.18
    4 -9 3 5.51
    4 -9 4 3.02
    4 -9 4 3.03
    4 -9 4 3.56
    4 -9 5 51.77
    4 9 6 26.68
    4 -9 6 26.42
    4 9 7 9.36
    4 -9 7 8.99
    4 -9 8 -1.92
    4 -9 8 -0.71
    4 -9 9 1.03
    4 -9 9 1.14
    4 -9 10 7.07
    4 -9 11 23.76
    -4 -10 12 1.18
    -4 -10 11 -0.26
    -4 -10 10 1.28
    -4 -10 10 2.09
    -4 -10 9 48.26
    -4 -10 9 47.88
    -4 -10 8 2.81
    -4 -10 8 3.02
    -4 -10 7 8.47
    -4 -10 7 10.2
    -4 -10 6 1.83
    -4 -10 6 7.54
    4 -10 -5 116.65
    -4 -10 5 117.06
    -4 -10 4 47.12
    -4 -10 3 26.26
    -4 -10 2 50.82
    4 -10 -1 121.75
    -4 -10 1 134.43
    -4 -10 1 132.91
    4 -10 0 19.49
    -4 -10 0 24.25
    4 -10 1 4.62
    4 -10 1 5.16
    4 -10 2 209.52
    4 -10 2 218.02
    4 -10 3 60.41
    4 -10 3 61.97
    4 -10 4 86.31
    4 -10 4 91.19
    4 10 5 10.9
    4 -10 5 7.35
    4 10 6 276.14
    4 -10 6 274.62
    4 -10 7 208.23
    4 -10 7 217.35
    4 -10 8 6.96
    4 -10 8 6.97
    4 -10 9 85.12
    4 -10 9 79.14
    4 -10 10 5.36
    -4 -11 11 5.26
    -4 -11 11 6.15
    -4 -11 10 26.62
    -4 -11 9 7.38
    -4 -11 8 2.41
    -4 -11 8 1.57
    -4 -11 7 -0.46
    -4 -11 7 -1.05
    4 -11 -6 18.24
    -4 -11 6 18.84
    -4 -11 5 1.91
    -4 -11 4 91.47
    -4 -11 3 43.44
    -4 -11 2 23.84
    -4 -11 2 23.34
    -4 -11 1 135.26
    -4 -11 1 134.27
    4 -11 0 7.36
    4 -11 1 3.91
    4 -11 1 3.14
    4 -11 2 0.62
    4 -11 2 0.82
    4 -11 3 69.64
    4 -11 3 70.23
    4 -11 4 2.31
    4 -11 4 3.57
    4 11 5 15.81
    4 -11 5 17.7
    4 -11 6 5.01
    4 -11 7 1.35
    4 -11 7 1.47
    4 -11 8 23.12
    4 -11 8 26.97
    4 -11 9 4.46
    4 -11 9 4.96
    4 -11 10 11.55
    -4 -12 11 10.65
    -4 -12 11 7.9
    -4 -12 10 9.63
    -4 -12 10 12.49
    -4 -12 9 1.03
    -4 -12 8 41.29
    -4 -12 7 18.89
    4 -12 -6 4.8
    -4 -12 6 0.78
    -4 -12 5 -0.04
    -4 -12 4 146.61
    -4 -12 3 19.21
    -4 -12 3 21.05
    -4 -12 2 54.55
    -4 -12 2 51.37
    -4 -12 1 40.15
    4 -12 0 20.69
    -4 -12 0 23.43
    4 -12 1 -1.05
    4 -12 1 0.2
    4 -12 2 15.38
    4 -12 2 15.57
    4 -12 3 51.24
    4 -12 3 56.46
    4 -12 4 163.43
    4 -12 4 164.5
    4 -12 5 182.75
    4 -12 6 5.54
    4 -12 7 16.94
    4 -12 7 15.44
    4 -12 8 31.36
    4 -12 8 27.61
    4 -12 9 11.03
    4 -12 9 8.64
    4 -12 10 1.64
    -4 -13 11 6.23
    -4 -13 11 4.28
    -4 -13 10 -0.66
    -4 -13 10 1.03
    -4 -13 9 6.27
    -4 -13 9 5.5
    -4 -13 8 1.99
    -4 -13 8 0.51
    -4 -13 7 37.54
    -4 -13 6 7.6
    -4 -13 5 6.39
    -4 -13 5 6.03
    -4 -13 4 4.7
    -4 -13 4 7.57
    -4 -13 3 5.98
    -4 -13 3 5.36
    -4 -13 2 0.04
    -4 -13 2 0.32
    -4 -13 1 17.89
    4 -13 0 107.34
    -4 -13 0 116.74
    4 -13 1 10.04
    4 -13 1 9.34
    4 -13 2 182.33
    4 -13 2 183.89
    4 -13 3 104.35
    4 -13 3 96.94
    4 -13 4 39.69
    4 -13 4 35.01
    4 -13 5 4.15
    4 -13 6 50.46
    4 -13 6 49.19
    4 -13 7 9.8
    4 -13 7 8.91
    4 -13 8 25.86
    4 -13 8 25.55
    4 -13 9 31.79
    4 -13 9 31.26
    -4 -14 10 2.43
    -4 -14 10 0.07
    -4 -14 9 0.42
    -4 -14 9 0.18
    -4 -14 8 20.13
    -4 -14 8 18.5
    -4 -14 7 11.76
    -4 -14 7 13.58
    -4 -14 6 92.36
    -4 -14 6 89.56
    -4 -14 5 48.96
    -4 -14 5 56.45
    -4 -14 4 -0.07
    -4 -14 4 0.36
    -4 -14 3 50.35
    -4 -14 3 48.8
    -4 -14 2 15.49
    -4 -14 1 -0.16
    4 -14 0 3.92
    -4 -14 0 7.43
    4 -14 1 1.75
    -4 -14 -1 2.39
    4 -14 1 3.64
    4 -14 2 0.63
    4 -14 2 3.43
    4 -14 3 15.37
    4 -14 3 16.13
    4 -14 4 197.69
    4 -14 4 202.97
    4 -14 5 0.47
    4 -14 6 1.3
    4 -14 6 0.58
    4 -14 7 29.51
    4 -14 7 27.3
    4 -14 8 5.32
    4 -14 8 5.03
    4 -14 9 11.47
    4 -14 9 8.47
    -4 -15 10 4.04
    -4 -15 10 3.45
    -4 -15 9 21.2
    -4 -15 9 21.39
    -4 -15 8 3.72
    -4 -15 8 3.78
    -4 -15 7 1.46
    -4 -15 7 0.28
    -4 -15 6 1.26
    -4 -15 6 1.15
    -4 -15 5 3.46
    -4 -15 5 2.63
    -4 -15 4 89.22
    -4 -15 4 89.37
    -4 -15 3 126.47
    -4 -15 2 76.91
    -4 -15 1 -0.62
    4 -15 0 24.54
    -4 -15 0 32.11
    4 -15 1 24.65
    -4 -15 -1 22.76
    4 -15 1 21.95
    4 -15 2 34.2
    4 -15 2 29.52
    4 -15 3 47.77
    4 -15 3 45.02
    4 -15 4 18.88
    4 -15 5 11.14
    4 -15 6 4.27
    4 -15 7 3.15
    4 -15 8 0.55
    4 -15 9 1.95
    -4 -16 9 0.56
    -4 -16 9 1.46
    -4 -16 8 2.85
    -4 -16 8 1
    -4 -16 7 59.62
    -4 -16 7 60.29
    -4 -16 6 -0.4
    -4 -16 6 0.27
    -4 -16 5 25.98
    -4 -16 5 21.54
    -4 -16 4 40.21
    -4 -16 3 33.96
    -4 -16 2 8.57
    -4 -16 1 52.92
    4 -16 0 81.6
    -4 -16 0 82.74
    4 -16 1 -1.37
    -4 -16 -1 0.04
    4 -16 2 157.56
    4 -16 2 163.73
    4 -16 3 110.83
    4 -16 3 107.39
    4 -16 4 0.06
    4 -16 5 52.77
    4 -16 6 0.23
    4 -16 7 24.44
    4 -16 8 3.94
    -4 -17 9 10.64
    -4 -17 9 9.26
    -4 -17 8 -0.19
    -4 -17 8 2.21
    4 -17 -7 22.32
    -4 -17 7 18.05
    -4 -17 7 22
    4 -17 -6 3.78
    -4 -17 6 2.83
    -4 -17 6 3.17
    -4 -17 5 0.14
    -4 -17 4 21.12
    -4 -17 3 38.98
    -4 -17 2 4.51
    -4 -17 1 16.57
    4 -17 0 64.89
    -4 -17 0 62.15
    4 -17 1 16.83
    -4 -17 -1 11.71
    4 -17 2 52.91
    -4 -17 -2 50.66
    4 -17 2 54.04
    4 -17 3 26.76
    4 -17 3 22.31
    4 -17 4 0.67
    4 -17 5 24.57
    4 -17 6 17.4
    4 -17 7 23.33
    4 -17 8 1.65
    -4 -18 8 10.64
    -4 -18 8 10.44
    4 -18 -7 36.09
    -4 -18 7 36.39
    -4 -18 7 35.87
    4 -18 -6 0.37
    -4 -18 6 0.68
    -4 -18 5 20.65
    -4 -18 4 1.77
    -4 -18 3 0.17
    -4 -18 2 11.46
    -4 -18 1 50.49
    4 -18 0 9.76
    -4 -18 0 9.71
    4 -18 1 -0.32
    -4 -18 -1 0.04
    4 -18 2 0.81
    -4 -18 -2 0.58
    4 -18 2 1.12
    4 -18 3 -0.21
    4 -18 3 -0.37
    4 -18 4 1.52
    4 -18 5 6.06
    4 -18 6 10.99
    4 -18 7 0.26
    -4 -19 8 5.93
    4 -19 -7 -0.11
    -4 -19 7 -0.98
    4 -19 -6 26.13
    -4 -19 6 25.19
    -4 -19 5 10.45
    -4 -19 4 1.25
    -4 -19 3 19.53
    -4 -19 2 43.71
    -4 -19 1 53.04
    4 -19 0 19.49
    -4 -19 0 21.94
    4 -19 1 1.11
    -4 -19 -1 0.34
    4 -19 2 57.26
    -4 -19 -2 59.49
    4 -19 2 57.99
    4 -19 3 19.82
    4 -19 4 16.64
    4 -19 5 -0.87
    4 -19 6 0.74
    4 -19 7 6.05
    -4 -20 7 17.14
    4 -20 -6 0.46
    -4 -20 6 -1.05
    4 -20 -5 3.05
    -4 -20 5 1.4
    -4 -20 4 -0.68
    -4 -20 3 1.58
    -4 -20 2 2.73
    4 -20 -1 29.33
    -4 -20 1 29.58
    4 -20 0 7.67
    -4 -20 0 8.38
    4 -20 1 0.81
    -4 -20 -1 1.48
    -4 -20 -2 32.57
    4 -20 2 33.88
    4 -20 3 30.74
    4 -20 4 2.62
    4 -20 5 0.6
    4 -20 6 2.91
    4 -21 -6 0.48
    -4 -21 6 0.02
    4 -21 -5 12.18
    -4 -21 5 11.83
    4 -21 -4 22.55
    -4 -21 4 23.6
    4 -21 -3 0.83
    -4 -21 3 0.74
    4 -21 -2 10.28
    -4 -21 2 8.67
    4 -21 -1 0.41
    -4 -21 1 -0.28
    4 -21 0 0.59
    -4 -21 0 -0.11
    4 -21 1 29.69
    -4 -21 -1 31.11
    4 -21 2 1.78
    -4 -21 -2 2.83
    4 -21 2 1.59
    4 -21 3 3.98
    4 -21 4 2.03
    4 -21 5 1.61
    4 -22 -5 9.33
    -4 -22 5 9.85
    4 -22 -4 1.42
    -4 -22 4 1.67
    4 -22 -3 1.11
    -4 -22 3 0.36
    4 -22 -2 1.05
    -4 -22 2 1.22
    4 -22 -1 4.32
    -4 -22 1 4.26
    4 -22 0 7.6
    -4 -22 0 6.27
    4 -22 1 23.45
    -4 -22 -1 21.66
    -4 -22 -2 1.21
    4 -22 3 43.9
    4 -23 -4 2.63
    -4 -23 4 3.04
    4 -23 -3 8.35
    -4 -23 3 9.53
    4 -23 -2 3.1
    -4 -23 2 3.22
    4 -23 -1 -0.16
    -4 -23 1 1.48
    4 -23 0 8.83
    -4 -23 0 7.39
    4 -23 1 4.18
    -4 -23 -1 3.49
    -5 0 10 9.42
    -5 0 9 -1.41
    -5 0 8 6.5
    -5 0 8 6.01
    -5 0 7 -0.42
    -5 0 7 -1.57
    -5 0 6 24.53
    -5 0 5 -0.64
    -5 0 4 5.7
    5 0 -3 -0.41
    5 0 -2 7.66
    5 0 -1 -0.29
    5 0 0 1.29
    5 0 1 -0.13
    5 0 2 22.07
    5 0 3 1.13
    5 0 4 1.38
    5 0 5 -0.97
    5 0 6 1.24
    5 0 7 -0.12
    5 0 8 -0.72
    5 0 9 -0.28
    -5 -1 10 -1.18
    -5 1 10 -1.18
    -5 -1 9 6.4
    -5 -1 9 4.24
    -5 1 9 5.32
    -5 1 8 0.64
    -5 -1 8 1.22
    -5 -1 8 1.04
    -5 1 8 2.26
    -5 -1 7 19.03
    -5 1 7 18.65
    -5 -1 7 19.62
    -5 1 7 17.61
    -5 -1 6 13.41
    -5 1 6 16.37
    -5 -1 5 4.7
    -5 1 5 3.33
    -5 -1 4 38.63
    -5 1 4 39.75
    -5 -1 3 229.18
    5 1 -3 247.75
    5 -1 -3 247.48
    5 1 -2 48.58
    5 -1 -2 45.16
    5 1 -1 27.72
    5 -1 -1 31.65
    5 1 0 127.89
    5 -1 0 129.14
    5 1 1 5.66
    5 -1 1 4.66
    5 -1 2 45.83
    5 -1 3 19.97
    5 -1 4 5.07
    5 1 4 2.68
    5 -1 5 -0.6
    5 1 5 -0.48
    5 -1 6 1.17
    5 1 6 -0.48
    5 -1 7 0.84
    5 1 7 0.32
    5 1 8 6.01
    5 -1 8 6.26
    5 1 9 2.82
    5 -1 9 2.44
    -5 -2 10 0.47
    -5 -2 10 -0.62
    -5 2 10 -1.74
    -5 -2 9 6.61
    -5 -2 9 3.43
    -5 2 9 3.38
    -5 -2 8 6.18
    -5 -2 8 6.46
    -5 2 8 5.77
    -5 -2 7 3.51
    -5 2 7 3.74
    -5 -2 7 2.34
    -5 2 7 4.44
    -5 -2 6 7.53
    -5 2 6 8.75
    -5 -2 5 7.19
    -5 2 5 9.7
    -5 -2 4 7.58
    -5 2 4 4.71
    5 -2 -3 88.2
    -5 -2 3 78.86
    5 -2 -2 8.02
    5 -2 -1 2.74
    5 -2 0 36.41
    5 -2 1 48.23
    5 -2 2 7.69
    5 -2 3 2.75
    5 -2 3 2.81
    5 -2 4 1.01
    5 2 4 1.96
    5 -2 5 12.07
    5 2 5 10.78
    5 -2 6 1.79
    5 2 6 0.85
    5 2 7 92.33
    5 2 8 10.56
    5 -2 8 9.66
    5 2 9 3.59
    5 -2 9 4.32
    -5 -3 10 0.73
    -5 -3 9 0.61
    -5 -3 9 0.14
    -5 3 9 0.3
    -5 -3 8 6.59
    -5 -3 8 7.97
    -5 3 8 7.81
    -5 -3 7 14.43
    -5 3 7 15.04
    -5 -3 6 16.19
    -5 3 6 17.05
    -5 -3 5 39.71
    -5 3 5 44.56
    5 -3 -4 10.29
    -5 -3 4 7.69
    -5 3 4 8.21
    5 -3 -3 18.56
    -5 -3 3 21.35
    5 -3 -2 72.9
    5 -3 -1 76.84
    5 -3 0 62.36
    5 -3 1 -0.93
    5 -3 2 26.93
    5 -3 2 26.38
    5 -3 3 1.9
    5 -3 3 2.32
    5 -3 4 14.92
    5 3 4 14.92
    5 -3 5 33.59
    5 3 5 36.61
    5 -3 6 1.31
    5 3 6 0.29
    5 3 7 0.2
    5 3 8 -0.22
    5 -3 8 -1.12
    5 -3 9 -0.46
    -5 -4 10 -0.6
    -5 -4 9 7.62
    -5 -4 8 40.87
    -5 -4 7 -0.05
    -5 -4 6 23.57
    -5 -4 5 62.15
    -5 4 5 63.86
    5 -4 -4 177.04
    -5 -4 4 170.49
    -5 4 4 172.45
    5 -4 -3 81.93
    -5 -4 3 80.57
    5 -4 -2 12.17
    -5 -4 2 14.03
    5 -4 -1 111.09
    5 -4 0 10.19
    5 -4 1 15.4
    5 -4 1 18.54
    5 -4 2 13.42
    5 -4 2 17.51
    5 -4 3 20.18
    5 -4 3 22.91
    5 -4 4 19.18
    5 4 4 20.53
    5 -4 4 21.52
    5 -4 5 40.33
    5 4 5 49.81
    5 -4 6 9.29
    5 4 6 7.51
    5 4 7 -0.11
    5 -4 8 -0.56
    5 -4 9 0.24
    -5 -5 10 6.45
    -5 -5 9 54.85
    -5 -5 8 56.59
    -5 -5 7 24.83
    -5 -5 6 5.14
    -5 -5 5 2.89
    5 -5 -4 31.99
    -5 -5 4 31.78
    -5 5 4 28.08
    5 -5 -3 4.18
    -5 -5 3 3.22
    5 -5 -2 0.43
    -5 -5 2 -0.51
    5 -5 -1 10.4
    5 -5 0 32.82
    5 -5 1 115.94
    5 -5 2 7.32
    5 -5 2 9.56
    5 -5 3 11.48
    5 -5 3 12.01
    5 -5 4 7.68
    5 -5 4 4.79
    5 5 4 7
    5 -5 5 16.06
    5 5 5 16.81
    5 5 6 1.16
    5 5 7 -0.27
    5 -5 8 3.3
    5 -5 9 4.24
    -5 -6 10 -0.89
    -5 -6 9 2.76
    -5 -6 8 2.4
    -5 -6 7 0.64
    -5 -6 6 18.94
    -5 -6 5 56.82
    5 -6 -4 11.52
    -5 -6 4 8.72
    5 -6 -3 53.27
    -5 -6 3 52.05
    5 -6 -2 157.11
    -5 -6 2 158.07
    5 -6 -1 13.44
    -5 -6 1 11.91
    5 -6 0 10.86
    5 -6 1 41.98
    5 -6 2 29.9
    5 -6 2 29.56
    5 -6 2 30.78
    5 -6 3 0.04
    5 -6 3 1.89
    5 -6 3 1.21
    5 -6 4 10.72
    5 -6 4 10.29
    5 6 4 9.06
    5 -6 4 8.9
    5 -6 5 0.73
    5 6 5 1.83
    5 6 6 1.88
    5 6 7 -0.09
    5 -6 8 6.17
    5 -6 9 0.01
    -5 -7 10 0.25
    -5 -7 9 53.96
    -5 -7 8 7.05
    -5 -7 7 16.93
    -5 -7 6 1.02
    -5 -7 5 9.85
    5 -7 -4 10.05
    -5 -7 4 9.97
    5 -7 -3 27.78
    -5 -7 3 26.84
    5 -7 -2 64.89
    -5 -7 2 56.36
    5 -7 -1 27.3
    -5 -7 1 31.2
    5 -7 0 4.67
    5 -7 1 0.74
    5 -7 2 1.08
    5 -7 2 0.69
    5 -7 3 30.6
    5 -7 3 32.85
    5 -7 3 36.15
    5 -7 4 1.06
    5 -7 4 1.3
    5 7 4 1.25
    5 -7 4 1.69
    5 7 5 58.82
    5 -7 5 65.92
    5 7 6 8.6
    5 -7 7 17.88
    5 7 7 15.85
    5 -7 8 10.09
    5 -7 9 2.08
    -5 -8 10 4.59
    -5 -8 9 8.86
    -5 -8 8 17.66
    -5 -8 7 -1.61
    -5 -8 6 0.3
    5 -8 -5 -0.52
    -5 -8 5 0.04
    5 -8 -4 16.56
    -5 -8 4 21.65
    5 -8 -3 37.46
    -5 -8 3 36.78
    -5 -8 3 37.6
    5 -8 -2 29.21
    -5 -8 2 27.3
    5 -8 -1 11.34
    -5 -8 1 8.78
    5 -8 0 25.17
    -5 -8 0 26.63
    5 -8 1 77.52
    5 -8 2 0.89
    5 -8 2 1.6
    5 -8 3 0.22
    5 -8 3 0.06
    5 -8 4 10.2
    5 8 4 8.78
    5 -8 4 9.94
    5 8 5 2.66
    5 -8 5 2.91
    5 8 6 5.9
    5 -8 7 1.84
    5 8 7 1.26
    5 -8 8 15.32
    -5 -9 10 2.16
    -5 -9 10 2.53
    -5 -9 9 3.36
    -5 -9 8 2.31
    -5 -9 7 0.49
    -5 -9 6 6.3
    5 -9 -5 0.43
    -5 -9 5 0.14
    5 -9 -4 0.09
    -5 -9 4 0.13
    -5 -9 4 0.22
    5 -9 -3 23.74
    -5 -9 3 26.92
    -5 -9 3 32.58
    5 -9 -2 19.99
    -5 -9 2 20.05
    5 -9 -1 3.35
    -5 -9 1 3.68
    5 -9 0 8.7
    -5 -9 0 7.5
    5 -9 1 58.95
    -5 -9 -1 63.69
    5 -9 2 0.96
    -5 -9 -2 2.23
    5 -9 2 1.32
    5 -9 3 26.28
    5 -9 3 25.15
    5 -9 4 0.43
    5 9 4 -0.38
    5 -9 4 -0.15
    5 9 5 19.32
    5 -9 5 21.59
    5 -9 5 18.74
    5 9 6 17.45
    5 -9 7 53.89
    5 9 7 53.19
    5 -9 8 29.25
    -5 -10 10 -0.39
    -5 -10 9 0.21
    -5 -10 9 -0.14
    -5 -10 8 3.22
    -5 -10 8 1.68
    -5 -10 7 10.02
    -5 -10 7 15.95
    -5 -10 6 12.82
    -5 -10 6 12.35
    5 -10 -5 6.86
    -5 -10 5 6.96
    -5 -10 5 8.41
    5 -10 -4 4.72
    -5 -10 4 6.38
    -5 -10 4 6.27
    5 -10 -3 0.77
    -5 -10 3 0.66
    -5 -10 3 0.53
    5 -10 -2 23.17
    -5 -10 2 28.64
    5 -10 -1 101.69
    -5 -10 1 102.8
    5 -10 0 20.59
    -5 -10 0 20.6
    5 -10 1 207.01
    -5 -10 -1 214.14
    5 -10 2 5.04
    5 -10 2 3.26
    5 -10 3 0.57
    5 -10 3 1.16
    5 -10 4 14.1
    5 10 4 14.65
    5 -10 4 13.53
    5 10 5 24.38
    5 -10 5 26.49
    5 -10 5 22.82
    5 -10 6 2.47
    5 10 6 1.56
    5 -10 6 3.62
    5 -10 7 0.67
    5 -10 8 -0.04
    -5 -11 9 0.86
    -5 -11 9 0.41
    -5 -11 8 -0.04
    -5 -11 8 1.89
    -5 -11 7 4.35
    -5 -11 7 5.52
    -5 -11 6 3.58
    -5 -11 6 5.79
    5 -11 -5 0.41
    -5 -11 5 0.64
    -5 -11 5 -0.11
    5 -11 -4 29.9
    -5 -11 4 31.8
    -5 -11 4 37.48
    5 -11 -3 5.87
    -5 -11 3 6.9
    5 -11 -2 8.63
    -5 -11 2 8.71
    5 -11 -1 5.14
    -5 -11 1 6.73
    5 -11 0 4.93
    -5 -11 0 3.66
    5 -11 1 3.41
    5 -11 2 35.03
    5 -11 2 35.58
    5 -11 3 114.35
    5 -11 3 108.65
    5 11 4 42.76
    5 -11 4 46.77
    5 -11 4 47.61
    5 11 5 97.47
    5 -11 5 103.52
    5 -11 6 -0.97
    5 11 6 -1.32
    5 -11 6 1.02
    5 -11 7 13.95
    -5 -12 9 2.43
    -5 -12 9 2.39
    -5 -12 8 13.58
    -5 -12 8 13.93
    -5 -12 7 10.76
    -5 -12 7 11.89
    -5 -12 6 11.45
    -5 -12 6 15.34
    5 -12 -5 7.14
    -5 -12 5 8.91
    -5 -12 5 8.39
    5 -12 -4 0.13
    -5 -12 4 -0.46
    -5 -12 4 1.03
    5 -12 -3 -0.47
    -5 -12 3 -0.59
    -5 -12 3 -0.53
    5 -12 -2 40.98
    -5 -12 2 45.87
    -5 -12 2 52.84
    5 -12 -1 5.18
    -5 -12 1 3.42
    5 -12 0 2.45
    5 -12 1 33.95
    5 -12 2 27.94
    5 -12 2 21.02
    5 -12 3 8.56
    5 -12 3 10.74
    5 -12 4 9.66
    5 12 4 9.68
    5 -12 4 8.14
    5 -12 5 8.75
    5 12 5 7.96
    5 -12 5 7.97
    5 -12 6 1.21
    5 -12 6 0.3
    5 -12 7 44.87
    -5 -13 8 2.22
    -5 -13 8 2.14
    -5 -13 7 37.96
    -5 -13 7 41.34
    -5 -13 6 1.29
    -5 -13 6 2.05
    5 -13 -5 2.59
    -5 -13 5 1.94
    -5 -13 5 2.46
    5 -13 -4 1.36
    -5 -13 4 1.14
    -5 -13 4 0.44
    5 -13 -3 0.67
    -5 -13 3 0.14
    -5 -13 3 0.44
    5 -13 -2 0.09
    -5 -13 2 2.45
    -5 -13 2 1.29
    5 -13 -1 3.93
    5 -13 0 14.23
    5 -13 1 124.42
    5 -13 2 23.87
    5 -13 3 53.28
    5 -13 3 48.88
    5 -13 4 -0.21
    5 13 4 0.67
    5 -13 4 -0.45
    5 -13 5 6.97
    5 -13 5 7.04
    5 -13 6 7.49
    5 -13 6 6.07
    -5 -14 8 1.01
    -5 -14 8 0.23
    -5 -14 7 39.68
    -5 -14 7 36.6
    -5 -14 6 2.62
    -5 -14 6 0.99
    5 -14 -5 5.22
    -5 -14 5 4.48
    -5 -14 5 5.34
    5 -14 -4 7.04
    -5 -14 4 6.31
    -5 -14 4 7.18
    5 -14 -3 4.29
    -5 -14 3 3.24
    -5 -14 3 4.29
    5 -14 -2 9.59
    -5 -14 2 14.81
    5 -14 -1 1.66
    5 -14 0 30.69
    5 -14 1 0.03
    5 -14 2 4.58
    5 -14 3 0.39
    5 14 3 0.54
    5 -14 3 0.44
    5 -14 4 4.94
    5 -14 4 5.37
    5 -14 5 -1.02
    5 -14 6 3.48
    -5 -15 7 -0.64
    -5 -15 7 0.55
    -5 -15 6 2.27
    -5 -15 6 1.01
    5 -15 -5 14.35
    -5 -15 5 15.3
    -5 -15 5 19.23
    5 -15 -4 13.06
    -5 -15 4 14.2
    -5 -15 4 15.1
    5 -15 -3 2.22
    -5 -15 3 2.98
    5 -15 -2 9.83
    -5 -15 2 12.82
    5 -15 -1 6.23
    5 -15 0 0.57
    5 -15 1 14.07
    5 -15 2 67.26
    5 -15 3 0.63
    5 -15 3 0.75
    5 -15 4 10.47
    5 -15 5 -0.57
    -5 -16 7 40.91
    -5 -16 6 0.01
    -5 -16 6 -1.54
    5 -16 -5 47.82
    -5 -16 5 49.13
    5 -16 -4 2.88
    -5 -16 4 4.58
    5 -16 -3 1.57
    -5 -16 3 3.76
    5 -16 -2 4.46
    -5 -16 2 3.43
    5 -16 -1 0.46
    -5 -16 1 0.71
    5 -16 0 18.52
    5 -16 1 0.65
    5 -16 2 -0.47
    5 -16 3 0.41
    5 -16 3 1.62
    5 -16 4 9.37
    5 -16 5 5.35
    -5 -17 6 9.29
    5 -17 -5 7.45
    -5 -17 5 7.93
    5 -17 -4 6.06
    -5 -17 4 8.26
    5 -17 -3 9.01
    -5 -17 3 5.77
    5 -17 -2 21.56
    -5 -17 2 22.08
    5 -17 -1 7.4
    -5 -17 1 7.74
    5 -17 0 18.02
    5 -17 1 11.44
    5 -17 2 -0.67
    5 -17 3 15.53
    -5 -18 5 1.82
    5 -18 -4 1.99
    -5 -18 4 3.19
    5 -18 -3 0.99
    -5 -18 3 0.05
    5 -18 -2 2.47
    -5 -18 2 3.36
    5 -18 -1 15.77
    -5 -18 1 14.51
    5 -18 0 4.83
    5 -18 1 36.55
    5 -18 2 4.18
    5 -19 -3 3.2
    -5 -19 3 2.15
    5 -19 -2 0.15
    -5 -19 2 -0.64
    5 -19 -1 1.09
    5 -19 0 -0.22
    5 -19 1 1.82
    5 -20 -1 6.72
    -6 0 7 0.31
    -6 0 6 1.98
    -6 0 5 -0.27
    -6 0 4 160.42
    -6 0 3 -0.45
    -6 0 2 4.37
    -6 0 1 -1.79
    6 0 0 49.84
    6 0 1 -0.73
    6 0 2 44.12
    6 0 3 0.04
    6 0 4 2.08
    6 0 5 0.59
    -6 1 7 0.26
    -6 -1 7 0.41
    -6 -1 6 2.61
    -6 1 6 2.28
    -6 -1 5 3.2
    -6 1 5 3.63
    -6 -1 4 14.02
    -6 1 4 17
    -6 1 3 21.13
    -6 -1 3 19.46
    -6 -1 2 46.86
    -6 1 2 42.59
    -6 -1 1 46.84
    -6 1 1 46.99
    6 -1 -1 46.97
    6 -1 0 0.34
    6 -1 1 3.11
    6 1 1 4.66
    6 -1 2 -0.69
    6 1 2 0.97
    6 -1 3 2.96
    6 1 3 3.83
    6 -1 4 1.08
    6 1 4 1.46
    6 1 5 0.41
    -6 -2 7 7.55
    -6 2 6 1.66
    -6 -2 6 0.94
    -6 -2 5 0.38
    -6 2 5 0.73
    -6 -2 4 5.52
    -6 2 4 8.31
    -6 -2 3 13.09
    -6 2 3 11.38
    -6 -2 2 0.25
    -6 2 2 1.46
    -6 -2 1 20.36
    -6 2 1 17.75
    -6 -2 0 38.52
    6 -2 0 42.48
    6 -2 1 6.26
    6 2 1 5.77
    6 -2 2 43.43
    6 2 2 40.89
    6 -2 3 -0.83
    6 2 3 -0.05
    6 -2 4 10.02
    6 2 4 7.71
    6 2 5 2.58
    -6 -3 7 2.22
    -6 -3 6 -0.06
    -6 -3 5 3.86
    -6 3 5 3.14
    -6 -3 4 94.25
    -6 3 4 87.57
    -6 -3 3 11.6
    -6 3 3 10.67
    -6 -3 2 -0.39
    -6 3 2 0.12
    -6 -3 1 0.03
    -6 -3 0 10.11
    6 -3 1 -1.31
    6 3 1 -1.1
    6 -3 2 0.85
    6 3 2 -0.15
    6 -3 3 2.23
    6 3 3 4.99
    6 -3 4 7.63
    6 3 4 8.3
    6 3 5 3.87
    6 -3 6 1.38
    -6 -4 7 2.04
    -6 -4 6 -0.11
    -6 -4 5 5.91
    -6 -4 4 48.56
    -6 4 4 42.39
    -6 -4 3 0.27
    -6 4 3 -1.5
    -6 -4 2 0.23
    -6 4 2 0.36
    -6 -4 1 0.89
    -6 -4 0 8.29
    -6 -4 -1 0.37
    -6 -4 -2 9.41
    6 -4 2 8.1
    6 4 2 7.26
    6 -4 3 3.65
    6 4 3 2.55
    6 4 4 3.59
    6 4 5 -0.28
    6 -4 6 1.25
    -6 -5 7 15.6
    -6 -5 6 24.48
    -6 -5 5 23.13
    -6 -5 4 8.93
    -6 5 4 7.87
    6 -5 -3 0.42
    -6 -5 3 0.47
    -6 5 3 -1.41
    6 -5 -2 1.83
    -6 -5 2 0.08
    -6 5 2 2.5
    6 -5 -1 5.84
    -6 -5 1 6.83
    -6 -5 0 37.74
    6 -5 0 29.7
    -6 -5 -1 10.6
    -6 -5 -2 40.13
    6 5 2 30.95
    -6 -5 -3 0.64
    6 5 3 -0.52
    -6 -5 -4 1.01
    6 5 4 0.3
    6 5 5 2.04
    -6 -6 7 9.1
    -6 -6 6 -1.58
    -6 -6 5 14.42
    -6 -6 4 9.42
    6 -6 -3 5.9
    -6 -6 3 7.91
    -6 6 3 8.73
    6 -6 -2 2.1
    -6 -6 2 3.38
    -6 6 2 2.49
    6 -6 -1 0.03
    -6 -6 1 1.18
    -6 6 1 1.26
    -6 -6 0 17.09
    6 -6 0 17.13
    -6 -6 -1 1.25
    -6 -6 -2 0.19
    6 6 2 0.86
    -6 -6 -3 0.92
    6 6 3 1.04
    6 6 4 1.59
    6 6 5 11.74
    -6 -7 7 18.4
    -6 -7 6 0.56
    -6 -7 5 -0.59
    6 -7 -4 -0.17
    -6 -7 4 -1.34
    6 -7 -3 6.7
    -6 -7 3 7.07
    6 -7 -2 0.6
    -6 -7 2 0.4
    -6 7 2 -0.92
    6 -7 -1 4.47
    -6 -7 1 4.56
    -6 7 1 4.1
    6 -7 0 15.53
    -6 -7 0 17.95
    6 -7 1 0.07
    -6 -7 -1 0.08
    -6 -7 -2 0.15
    6 7 2 1.38
    -6 -7 -3 10.24
    6 7 3 8.24
    6 7 4 86.49
    6 7 5 21.19
    -6 -8 6 -0.38
    -6 -8 5 1.03
    -6 -8 4 19.19
    6 -8 -4 14.84
    6 -8 -3 3.56
    -6 -8 3 2.12
    6 -8 -2 0.74
    -6 -8 2 0.6
    6 -8 -1 5.07
    -6 -8 1 4.38
    -6 8 1 5.1
    6 -8 0 1.21
    -6 -8 0 -0.65
    6 -8 1 3.15
    -6 -8 -1 3.62
    -6 -8 -2 17.69
    6 8 2 14.99
    6 8 3 23.06
    6 8 4 32.16
    -6 -9 6 19.11
    -6 -9 5 0.66
    6 -9 -4 0.33
    -6 -9 4 -0.75
    6 -9 -3 2.18
    -6 -9 3 1.44
    6 -9 -2 1.73
    -6 -9 2 -0.52
    6 -9 -1 -0.45
    -6 -9 1 -0.81
    6 -9 0 13.2
    -6 -9 0 10.57
    -6 -9 -1 44.37
    6 -9 1 37.57
    6 9 2 9.53
    6 9 3 -0.08
    6 9 4 -0.65
    -6 -10 5 -0.25
    6 -10 -4 2.4
    -6 -10 4 2.42
    6 -10 -3 0.64
    -6 -10 3 -0.14
    6 -10 -2 2.52
    -6 -10 2 2.55
    6 -10 -1 -0.81
    -6 -10 1 -0.74
    6 -10 0 0.33
    -6 -10 0 -0.32
    6 -10 1 3.27
    6 10 2 5.46
    6 10 3 0.65
    -6 -11 4 -1.59
    6 -11 -3 -0.3
    -6 -11 3 -0.79
    6 -11 -2 10.32
    -6 -11 2 12.32
    6 -11 -1 2.16
    -6 -11 1 5.73
    6 -11 0 14.6
    6 -11 1 0.33
    6 11 1 -0.43
    6 11 2 1.71
    6 -12 -3 0.29
    6 -12 -2 -0.06
    6 -12 -1 0.31
    6 -12 0 -0.11
    6 -12 1 4.5
    6 12 1 6.74
    6 -13 -2 1.25
    6 -13 -1 -0.17
    6 -13 0 0.45
    6 -13 1 6.25
_refine_special_details     ?
_reflns_number_total     3267
_reflns_number_gt     2702
_reflns_threshold_expression     'I > 2\s(I)'
_refine_ls_structure_factor_coef     Fsqd
_refine_ls_matrix_type     full
_refine_ls_R_factor_all     0.0559
_refine_ls_R_factor_gt     0.0464
_refine_ls_wR_factor_gt     0.1226
_refine_ls_wR_factor_ref     0.1314
_refine_ls_goodness_of_fit_ref     1.039
_refine_ls_restrained_S_all     1.039
_refine_ls_number_reflns     3267
_refine_ls_number_parameters     222
_refine_ls_number_restraints     0
_refine_ls_hydrogen_treatment     mixed
_refine_ls_weighting_scheme     calc
_refine_ls_weighting_details
              'w=1/[\s^2^(Fo^2^)+(0.0592P)^2^+0.5453P] where P=(Fo^2^+2Fc^2^)/3'
_atom_sites_solution_hydrogens     mixed
_atom_sites_solution_primary     dual
_atom_sites_solution_secondary     ?
_refine_ls_shift/su_max     0.000
_refine_ls_shift/su_mean     0.000
_refine_diff_density_max     0.338
_refine_diff_density_min     -0.381
_refine_ls_extinction_method
;
SHELXL2018 (Sheldrick, 2015b)
;
_refine_ls_extinction_coef     0.0058(5)
_refine_ls_extinction_expression
                                  'Fc^*^=kFc[1+0.001xFc^2^\l^3^/sin(2\q)]^-1/4^'
loop_
    _atom_type_symbol
    _atom_type_description
    _atom_type_scat_dispersion_real
    _atom_type_scat_dispersion_imag
    _atom_type_scat_source
    'C' 'C' 0.0181 0.0091
                         'International Tables Vol C Tables 4.2.6.8 and 6.1.1.4'
    'H' 'H' 0.0000 0.0000
                         'International Tables Vol C Tables 4.2.6.8 and 6.1.1.4'
    'Cl' 'Cl' 0.3639 0.7018
                         'International Tables Vol C Tables 4.2.6.8 and 6.1.1.4'
    'F' 'F' 0.0727 0.0534
                         'International Tables Vol C Tables 4.2.6.8 and 6.1.1.4'
    'N' 'N' 0.0311 0.0180
                         'International Tables Vol C Tables 4.2.6.8 and 6.1.1.4'
    'O' 'O' 0.0492 0.0322
                         'International Tables Vol C Tables 4.2.6.8 and 6.1.1.4'
_computing_data_collection
;
CrysAlis PRO (Rigaku OD, 2015)
;
_computing_cell_refinement
;
CrysAlis PRO (Rigaku OD, 2015)
;
_computing_data_reduction
;
CrysAlis PRO (Rigaku OD, 2015)
;
_computing_structure_solution
;
SHELXT (Sheldrick, 2015a)
;
_computing_structure_refinement
;
SHELXL2018 (Sheldrick, 2015b)
;
_computing_molecular_graphics
;
<i>OLEX2</i> (Dolomanov <i>et al.</i>,  2009)
;
_computing_publication_material
;
<i>OLEX2</i> (Dolomanov <i>et al.</i>,  2009)
;
loop_
    _atom_site_type_symbol
    _atom_site_label
    _atom_site_fract_x
    _atom_site_fract_y
    _atom_site_fract_z
    _atom_site_U_iso_or_equiv
    _atom_site_adp_type
    _atom_site_calc_flag
    _atom_site_occupancy
    _atom_site_disorder_assembly
    _atom_site_disorder_group
    Cl Cl1 0.15647(18) 0.46455(3) 0.38176(8) 0.1057(3) Uani d 1 . .
    F F1 -0.2069(3) 0.04268(6) 0.63058(13) 0.0854(5) Uani d 1 . .
    F F2 0.6123(3) 0.45967(6) 0.88365(11) 0.0747(4) Uani d 1 . .
    O O1 0.4499(4) 0.29713(7) 0.28005(11) 0.0702(5) Uani d 1 . .
    N N1 0.3190(3) 0.27067(6) 0.57146(11) 0.0396(4) Uani d 1 . .
    H H1 0.366(4) 0.2579(9) 0.6346(17) 0.043(5) Uiso d 1 . .
    C C1 0.3477(4) 0.29649(8) 0.36027(14) 0.0489(5) Uani d 1 . .
    C C2 0.1985(4) 0.24790(9) 0.39147(14) 0.0528(5) Uani d 1 . .
    H H2A 0.199144 0.219410 0.338582 0.063 Uiso calc 1 . .
    H H2B 0.031521 0.259163 0.398695 0.063 Uiso calc 1 . .
    C C3 0.3112(4) 0.22560(7) 0.49651(14) 0.0414(4) Uani d 1 . .
    H H3 0.478176 0.213743 0.486823 0.050 Uiso calc 1 . .
    C C4 0.4808(3) 0.31538(7) 0.54325(13) 0.0384(4) Uani d 1 . .
    H H4 0.639887 0.299519 0.530846 0.046 Uiso calc 1 . .
    C C5 0.3752(4) 0.34225(7) 0.44054(13) 0.0431(4) Uani d 1 . .
    H H5 0.212671 0.356346 0.452333 0.052 Uiso calc 1 . .
    C C6 0.5288(4) 0.39034(8) 0.40516(16) 0.0530(5) Uani d 1 . .
    H H6A 0.582661 0.412091 0.465641 0.064 Uiso calc 1 . .
    H H6B 0.672413 0.375749 0.375148 0.064 Uiso calc 1 . .
    C C7 0.3962(5) 0.42751(11) 0.3263(2) 0.0737(7) Uani d 1 . .
    H H7A 0.329082 0.405487 0.268405 0.088 Uiso calc 1 . .
    H H7B 0.510404 0.453477 0.299551 0.088 Uiso calc 1 . .
    C C8 0.1707(3) 0.17694(7) 0.53451(13) 0.0389(4) Uani d 1 . .
    C C9 0.2447(4) 0.12399(8) 0.51246(15) 0.0462(4) Uani d 1 . .
    H H9 0.382523 0.118931 0.475566 0.055 Uiso calc 1 . .
    C C10 0.1180(4) 0.07832(8) 0.54414(17) 0.0548(5) Uani d 1 . .
    H H10 0.166749 0.042824 0.527870 0.066 Uiso calc 1 . .
    C C11 -0.0797(4) 0.08699(8) 0.59972(16) 0.0534(5) Uani d 1 . .
    C C12 -0.1588(4) 0.13849(9) 0.62493(17) 0.0552(5) Uani d 1 . .
    H H12 -0.294820 0.142967 0.663223 0.066 Uiso calc 1 . .
    C C13 -0.0313(4) 0.18376(8) 0.59200(16) 0.0480(5) Uani d 1 . .
    H H13 -0.081684 0.219075 0.608620 0.058 Uiso calc 1 . .
    C C14 0.5130(3) 0.35521(7) 0.63374(13) 0.0378(4) Uani d 1 . .
    C C15 0.3388(4) 0.39397(8) 0.65460(15) 0.0488(5) Uani d 1 . .
    H H15 0.197012 0.396256 0.611350 0.059 Uiso calc 1 . .
    C C16 0.3714(4) 0.42936(8) 0.73856(16) 0.0534(5) Uani d 1 . .
    H H16 0.254041 0.455500 0.751883 0.064 Uiso calc 1 . .
    C C17 0.5796(4) 0.42507(8) 0.80138(15) 0.0513(5) Uani d 1 . .
    C C18 0.7540(4) 0.38685(10) 0.78520(18) 0.0628(6) Uani d 1 . .
    H H18 0.892640 0.384155 0.830246 0.075 Uiso calc 1 . .
    C C19 0.7201(4) 0.35205(9) 0.70008(17) 0.0544(5) Uani d 1 . .
    H H19 0.838816 0.326106 0.687407 0.065 Uiso calc 1 . .
loop_
    _atom_site_aniso_label
    _atom_site_aniso_U_11
    _atom_site_aniso_U_22
    _atom_site_aniso_U_33
    _atom_site_aniso_U_12
    _atom_site_aniso_U_13
    _atom_site_aniso_U_23
    Cl1 0.1146(7) 0.0738(5) 0.1305(7) 0.0231(4) 0.0211(5) 0.0356(5)
    F1 0.1086(12) 0.0563(8) 0.0919(11) -0.0353(8) 0.0103(9) 0.0197(7)
    F2 0.1015(11) 0.0585(8) 0.0632(8) -0.0144(7) -0.0006(7) -0.0275(6)
    O1 0.1093(14) 0.0624(9) 0.0408(8) -0.0254(9) 0.0187(8) -0.0040(7)
    N1 0.0553(9) 0.0310(7) 0.0325(7) -0.0058(6) 0.0018(6) 0.0019(6)
    C1 0.0664(12) 0.0454(10) 0.0342(9) -0.0112(9) -0.0015(8) 0.0048(7)
    C2 0.0737(13) 0.0469(10) 0.0371(9) -0.0191(10) -0.0017(9) -0.0026(8)
    C3 0.0506(10) 0.0337(8) 0.0401(9) -0.0062(7) 0.0046(7) -0.0015(7)
    C4 0.0453(9) 0.0328(8) 0.0370(8) -0.0033(7) 0.0019(7) -0.0006(7)
    C5 0.0549(10) 0.0373(9) 0.0369(9) -0.0093(8) 0.0023(7) 0.0048(7)
    C6 0.0693(13) 0.0430(10) 0.0472(10) -0.0153(9) 0.0075(9) 0.0045(8)
    C7 0.101(2) 0.0561(13) 0.0645(14) -0.0090(13) 0.0123(13) 0.0215(11)
    C8 0.0465(9) 0.0325(8) 0.0372(8) -0.0037(7) -0.0008(7) -0.0006(6)
    C9 0.0523(10) 0.0370(9) 0.0494(10) -0.0009(8) 0.0038(8) -0.0060(8)
    C10 0.0726(14) 0.0295(9) 0.0611(12) -0.0003(9) -0.0048(10) -0.0018(8)
    C11 0.0662(12) 0.0415(10) 0.0514(11) -0.0176(9) -0.0049(9) 0.0103(8)
    C12 0.0557(12) 0.0545(12) 0.0563(11) -0.0090(9) 0.0105(9) 0.0017(9)
    C13 0.0539(11) 0.0356(9) 0.0552(11) 0.0002(8) 0.0083(9) -0.0019(8)
    C14 0.0471(9) 0.0305(8) 0.0356(8) -0.0062(7) 0.0024(7) 0.0009(6)
    C15 0.0505(10) 0.0478(10) 0.0475(10) 0.0012(8) -0.0016(8) -0.0052(8)
    C16 0.0641(12) 0.0417(10) 0.0550(11) 0.0037(9) 0.0085(9) -0.0073(8)
    C17 0.0715(13) 0.0382(9) 0.0443(10) -0.0151(9) 0.0043(9) -0.0097(8)
    C18 0.0622(13) 0.0659(14) 0.0577(12) -0.0028(11) -0.0159(10) -0.0153(11)
    C19 0.0557(11) 0.0492(11) 0.0566(11) 0.0074(9) -0.0079(9) -0.0108(9)
_geom_special_details
;
 All esds (except the esd in the dihedral angle between two l.s. planes)
 are estimated using the full covariance matrix.  The cell esds are taken
 into account individually in the estimation of esds in distances, angles
 and torsion angles; correlations between esds in cell parameters are only
 used when they are defined by crystal symmetry.  An approximate (isotropic)
 treatment of cell esds is used for estimating esds involving l.s. planes.
;
loop_
    _geom_bond_atom_site_label_1
    _geom_bond_atom_site_label_2
    _geom_bond_site_symmetry_2
    _geom_bond_distance
    _geom_bond_publ_flag
    Cl1 C7 . 1.785(3) ?
    F1 C11 . 1.357(2) ?
    F2 C17 . 1.353(2) ?
    O1 C1 . 1.208(2) ?
    N1 H1 . 0.89(2) ?
    N1 C3 . 1.457(2) ?
    N1 C4 . 1.465(2) ?
    C1 C2 . 1.507(3) ?
    C1 C5 . 1.517(3) ?
    C2 H2A . 0.9700 ?
    C2 H2B . 0.9700 ?
    C2 C3 . 1.547(3) ?
    C3 H3 . 0.9800 ?
    C3 C8 . 1.511(2) ?
    C4 H4 . 0.9800 ?
    C4 C5 . 1.551(2) ?
    C4 C14 . 1.514(2) ?
    C5 H5 . 0.9800 ?
    C5 C6 . 1.528(2) ?
    C6 H6A . 0.9700 ?
    C6 H6B . 0.9700 ?
    C6 C7 . 1.509(3) ?
    C7 H7A . 0.9700 ?
    C7 H7B . 0.9700 ?
    C8 C9 . 1.383(3) ?
    C8 C13 . 1.386(3) ?
    C9 H9 . 0.9300 ?
    C9 C10 . 1.385(3) ?
    C10 H10 . 0.9300 ?
    C10 C11 . 1.359(3) ?
    C11 C12 . 1.369(3) ?
    C12 H12 . 0.9300 ?
    C12 C13 . 1.385(3) ?
    C13 H13 . 0.9300 ?
    C14 C15 . 1.383(3) ?
    C14 C19 . 1.381(3) ?
    C15 H15 . 0.9300 ?
    C15 C16 . 1.382(3) ?
    C16 H16 . 0.9300 ?
    C16 C17 . 1.363(3) ?
    C17 C18 . 1.361(3) ?
    C18 H18 . 0.9300 ?
    C18 C19 . 1.385(3) ?
    C19 H19 . 0.9300 ?
loop_
    _geom_angle_atom_site_label_1
    _geom_angle_atom_site_label_2
    _geom_angle_atom_site_label_3
    _geom_angle_site_symmetry_1
    _geom_angle_site_symmetry_3
    _geom_angle
    _geom_angle_publ_flag
    C3 N1 H1 . . 109.6(14) ?
    C3 N1 C4 . . 112.57(14) ?
    C4 N1 H1 . . 109.7(14) ?
    O1 C1 C2 . . 122.08(19) ?
    O1 C1 C5 . . 122.75(18) ?
    C2 C1 C5 . . 115.02(16) ?
    C1 C2 H2A . . 110.1 ?
    C1 C2 H2B . . 110.1 ?
    C1 C2 C3 . . 108.16(16) ?
    H2A C2 H2B . . 108.4 ?
    C3 C2 H2A . . 110.1 ?
    C3 C2 H2B . . 110.1 ?
    N1 C3 C2 . . 107.94(15) ?
    N1 C3 H3 . . 108.5 ?
    N1 C3 C8 . . 111.46(14) ?
    C2 C3 H3 . . 108.5 ?
    C8 C3 C2 . . 111.80(15) ?
    C8 C3 H3 . . 108.5 ?
    N1 C4 H4 . . 108.4 ?
    N1 C4 C5 . . 108.78(14) ?
    N1 C4 C14 . . 108.93(13) ?
    C5 C4 H4 . . 108.4 ?
    C14 C4 H4 . . 108.4 ?
    C14 C4 C5 . . 113.86(14) ?
    C1 C5 C4 . . 106.67(15) ?
    C1 C5 H5 . . 108.0 ?
    C1 C5 C6 . . 112.85(16) ?
    C4 C5 H5 . . 108.0 ?
    C6 C5 C4 . . 112.99(16) ?
    C6 C5 H5 . . 108.0 ?
    C5 C6 H6A . . 108.8 ?
    C5 C6 H6B . . 108.8 ?
    H6A C6 H6B . . 107.7 ?
    C7 C6 C5 . . 113.76(19) ?
    C7 C6 H6A . . 108.8 ?
    C7 C6 H6B . . 108.8 ?
    Cl1 C7 H7A . . 109.3 ?
    Cl1 C7 H7B . . 109.3 ?
    C6 C7 Cl1 . . 111.78(17) ?
    C6 C7 H7A . . 109.3 ?
    C6 C7 H7B . . 109.3 ?
    H7A C7 H7B . . 107.9 ?
    C9 C8 C3 . . 119.67(17) ?
    C9 C8 C13 . . 118.58(17) ?
    C13 C8 C3 . . 121.75(16) ?
    C8 C9 H9 . . 119.3 ?
    C8 C9 C10 . . 121.42(18) ?
    C10 C9 H9 . . 119.3 ?
    C9 C10 H10 . . 121.0 ?
    C11 C10 C9 . . 117.93(18) ?
    C11 C10 H10 . . 121.0 ?
    F1 C11 C10 . . 118.6(2) ?
    F1 C11 C12 . . 118.4(2) ?
    C10 C11 C12 . . 123.02(19) ?
    C11 C12 H12 . . 120.8 ?
    C11 C12 C13 . . 118.36(19) ?
    C13 C12 H12 . . 120.8 ?
    C8 C13 H13 . . 119.7 ?
    C12 C13 C8 . . 120.67(18) ?
    C12 C13 H13 . . 119.7 ?
    C15 C14 C4 . . 122.38(16) ?
    C19 C14 C4 . . 119.30(17) ?
    C19 C14 C15 . . 118.29(17) ?
    C14 C15 H15 . . 119.4 ?
    C16 C15 C14 . . 121.19(19) ?
    C16 C15 H15 . . 119.4 ?
    C15 C16 H16 . . 120.8 ?
    C17 C16 C15 . . 118.48(19) ?
    C17 C16 H16 . . 120.8 ?
    F2 C17 C16 . . 118.6(2) ?
    F2 C17 C18 . . 118.92(19) ?
    C18 C17 C16 . . 122.44(18) ?
    C17 C18 H18 . . 120.8 ?
    C17 C18 C19 . . 118.5(2) ?
    C19 C18 H18 . . 120.8 ?
    C14 C19 C18 . . 121.1(2) ?
    C14 C19 H19 . . 119.4 ?
    C18 C19 H19 . . 119.4 ?
loop_
    _geom_torsion_atom_site_label_1
    _geom_torsion_atom_site_label_2
    _geom_torsion_atom_site_label_3
    _geom_torsion_atom_site_label_4
    _geom_torsion_site_symmetry_1
    _geom_torsion_site_symmetry_2
    _geom_torsion_site_symmetry_3
    _geom_torsion_site_symmetry_4
    _geom_torsion
    _geom_torsion_publ_flag
    F1 C11 C12 C13 . . . . -178.99(19) ?
    F2 C17 C18 C19 . . . . -179.3(2) ?
    O1 C1 C2 C3 . . . . 120.0(2) ?
    O1 C1 C5 C4 . . . . -120.4(2) ?
    O1 C1 C5 C6 . . . . 4.2(3) ?
    N1 C3 C8 C9 . . . . -144.20(17) ?
    N1 C3 C8 C13 . . . . 35.4(2) ?
    N1 C4 C5 C1 . . . . -56.49(19) ?
    N1 C4 C5 C6 . . . . 178.94(15) ?
    N1 C4 C14 C15 . . . . -78.4(2) ?
    N1 C4 C14 C19 . . . . 99.7(2) ?
    C1 C2 C3 N1 . . . . 56.4(2) ?
    C1 C2 C3 C8 . . . . 179.37(16) ?
    C1 C5 C6 C7 . . . . 76.4(2) ?
    C2 C1 C5 C4 . . . . 55.1(2) ?
    C2 C1 C5 C6 . . . . 179.78(18) ?
    C2 C3 C8 C9 . . . . 94.9(2) ?
    C2 C3 C8 C13 . . . . -85.5(2) ?
    C3 N1 C4 C5 . . . . 65.35(19) ?
    C3 N1 C4 C14 . . . . -170.01(15) ?
    C3 C8 C9 C10 . . . . -178.71(18) ?
    C3 C8 C13 C12 . . . . 179.24(18) ?
    C4 N1 C3 C2 . . . . -64.5(2) ?
    C4 N1 C3 C8 . . . . 172.34(15) ?
    C4 C5 C6 C7 . . . . -162.48(18) ?
    C4 C14 C15 C16 . . . . 179.14(18) ?
    C4 C14 C19 C18 . . . . -178.5(2) ?
    C5 C1 C2 C3 . . . . -55.6(2) ?
    C5 C4 C14 C15 . . . . 43.2(2) ?
    C5 C4 C14 C19 . . . . -138.73(19) ?
    C5 C6 C7 Cl1 . . . . 67.6(2) ?
    C8 C9 C10 C11 . . . . -1.3(3) ?
    C9 C8 C13 C12 . . . . -1.2(3) ?
    C9 C10 C11 F1 . . . . 179.48(19) ?
    C9 C10 C11 C12 . . . . 0.4(3) ?
    C10 C11 C12 C13 . . . . 0.1(3) ?
    C11 C12 C13 C8 . . . . 0.3(3) ?
    C13 C8 C9 C10 . . . . 1.7(3) ?
    C14 C4 C5 C1 . . . . -178.17(15) ?
    C14 C4 C5 C6 . . . . 57.3(2) ?
    C14 C15 C16 C17 . . . . -0.4(3) ?
    C15 C14 C19 C18 . . . . -0.3(3) ?
    C15 C16 C17 F2 . . . . 179.98(18) ?
    C15 C16 C17 C18 . . . . -0.9(3) ?
    C16 C17 C18 C19 . . . . 1.6(4) ?
    C17 C18 C19 C14 . . . . -1.0(4) ?
    C19 C14 C15 C16 . . . . 1.0(3) ?
loop_
    _geom_hbond_atom_site_label_D
    _geom_hbond_atom_site_label_H
    _geom_hbond_atom_site_label_A
    _geom_hbond_site_symmetry_A
    _geom_hbond_distance_DH
    _geom_hbond_distance_HA
    _geom_hbond_distance_DA
    _geom_hbond_angle_DHA
    _geom_hbond_publ_flag
    N1 H1 O1 4_566 0.89(2) 2.32(2) 3.189(2) 165(2) yes
    C9 H9 F2 4_565 0.93 2.61 3.378(2) 140 yes
    C10 H10 F2 2_646 0.93 2.58 3.343(2) 139 yes
    C12 H12 O1 4_466 0.93 2.57 3.412(3) 150 yes
    C16 H16 F1 2_556 0.93 2.62 3.379(2) 139 yes
_iucr_refine_instructions_details
;
TITL ssk-rkfb_a.res in P2(1)/c
    ssk-rkfb.res
    created by SHELXL-2018/1 at 13:01:34 on 25-Feb-2018
REM Old TITL SSK-RKFB in P21/c #14
REM SHELXT solution in P2(1)/c
REM R1 0.209, Rweak 0.126, Alpha 0.031, Orientation as input
REM Formula found by SHELXT: C19 Cl N O3
CELL 1.54184 5.5105 24.2612 12.8622 90 93.809 90
ZERR 4 0.0002 0.0006 0.0003 0 0.003 0
LATT 1
SYMM -X,0.5+Y,0.5-Z
SFAC C H Cl F N O
UNIT 76 72 4 8 4 4
EQIV $1 +X,0.5-Y,0.5+Z
EQIV $2 +X,0.5-Y,-0.5+Z
EQIV $3 1-X,-0.5+Y,1.5-Z
EQIV $4 -1+X,0.5-Y,0.5+Z
EQIV $5 -X,0.5+Y,1.5-Z
L.S. 10
PLAN  20
TEMP 20(2)
HTAB N1 O1_$1
HTAB C9 F2_$2
HTAB C10 F2_$3
HTAB C12 O1_$4
HTAB C16 F1_$5
BOND $H
list 4
CONF
fmap 2
acta 135
OMIT -2 1 2
REM <olex2.extras>
REM <HklSrc "%.\\SSK-RKFB.hkl">
REM </olex2.extras>
WGHT    0.059200    0.545300
EXTI    0.005807
FVAR       0.80310
CL1   3    0.156471    0.464552    0.381758    11.00000    0.11456    0.07379 =
         0.13047    0.03562    0.02109    0.02310
F1    4   -0.206876    0.042678    0.630576    11.00000    0.10863    0.05626 =
         0.09186    0.01974    0.01026   -0.03527
F2    4    0.612288    0.459665    0.883650    11.00000    0.10152    0.05851 =
         0.06324   -0.02750   -0.00064   -0.01440
O1    6    0.449904    0.297129    0.280047    11.00000    0.10932    0.06241 =
         0.04081   -0.00398    0.01868   -0.02542
N1    5    0.319017    0.270672    0.571455    11.00000    0.05532    0.03099 =
         0.03246    0.00188    0.00176   -0.00579
H1    2    0.366233    0.257903    0.634598    11.00000    0.04256
C1    1    0.347737    0.296492    0.360270    11.00000    0.06638    0.04538 =
         0.03415    0.00480   -0.00150   -0.01117
C2    1    0.198462    0.247903    0.391466    11.00000    0.07371    0.04685 =
         0.03714   -0.00259   -0.00170   -0.01907
AFIX  23
H2A   2    0.199144    0.219410    0.338582    11.00000   -1.20000
H2B   2    0.031521    0.259163    0.398695    11.00000   -1.20000
AFIX   0
C3    1    0.311167    0.225596    0.496508    11.00000    0.05057    0.03365 =
         0.04007   -0.00146    0.00458   -0.00620
AFIX  13
H3    2    0.478176    0.213743    0.486823    11.00000   -1.20000
AFIX   0
C4    1    0.480824    0.315380    0.543252    11.00000    0.04529    0.03280 =
         0.03702   -0.00063    0.00192   -0.00325
AFIX  13
H4    2    0.639887    0.299519    0.530846    11.00000   -1.20000
AFIX   0
C5    1    0.375229    0.342253    0.440538    11.00000    0.05488    0.03729 =
         0.03693    0.00475    0.00231   -0.00931
AFIX  13
H5    2    0.212671    0.356346    0.452333    11.00000   -1.20000
AFIX   0
C6    1    0.528836    0.390341    0.405161    11.00000    0.06930    0.04301 =
         0.04725    0.00446    0.00753   -0.01532
AFIX  23
H6A   2    0.582661    0.412091    0.465641    11.00000   -1.20000
H6B   2    0.672413    0.375749    0.375148    11.00000   -1.20000
AFIX   0
C7    1    0.396153    0.427510    0.326348    11.00000    0.10139    0.05615 =
         0.06452    0.02148    0.01225   -0.00903
AFIX  23
H7A   2    0.329082    0.405487    0.268405    11.00000   -1.20000
H7B   2    0.510404    0.453477    0.299551    11.00000   -1.20000
AFIX   0
C8    1    0.170675    0.176939    0.534509    11.00000    0.04655    0.03253 =
         0.03718   -0.00060   -0.00082   -0.00375
C9    1    0.244701    0.123988    0.512458    11.00000    0.05228    0.03701 =
         0.04938   -0.00603    0.00384   -0.00090
AFIX  43
H9    2    0.382523    0.118931    0.475566    11.00000   -1.20000
AFIX   0
C10   1    0.117989    0.078316    0.544138    11.00000    0.07261    0.02948 =
         0.06111   -0.00179   -0.00476   -0.00025
AFIX  43
H10   2    0.166749    0.042824    0.527870    11.00000   -1.20000
AFIX   0
C11   1   -0.079744    0.086993    0.599715    11.00000    0.06620    0.04149 =
         0.05142    0.01031   -0.00492   -0.01763
C12   1   -0.158837    0.138491    0.624931    11.00000    0.05568    0.05448 =
         0.05633    0.00170    0.01049   -0.00901
AFIX  43
H12   2   -0.294820    0.142967    0.663223    11.00000   -1.20000
AFIX   0
C13   1   -0.031310    0.183756    0.591999    11.00000    0.05391    0.03564 =
         0.05517   -0.00188    0.00829    0.00019
AFIX  43
H13   2   -0.081684    0.219075    0.608620    11.00000   -1.20000
AFIX   0
C14   1    0.513050    0.355212    0.633741    11.00000    0.04705    0.03053 =
         0.03564    0.00091    0.00243   -0.00618
C15   1    0.338758    0.393968    0.654600    11.00000    0.05049    0.04783 =
         0.04746   -0.00517   -0.00158    0.00121
AFIX  43
H15   2    0.197012    0.396256    0.611350    11.00000   -1.20000
AFIX   0
C16   1    0.371448    0.429358    0.738562    11.00000    0.06408    0.04168 =
         0.05501   -0.00734    0.00854    0.00367
AFIX  43
H16   2    0.254041    0.455500    0.751883    11.00000   -1.20000
AFIX   0
C17   1    0.579649    0.425070    0.801378    11.00000    0.07148    0.03823 =
         0.04429   -0.00972    0.00427   -0.01507
C18   1    0.753984    0.386847    0.785202    11.00000    0.06220    0.06587 =
         0.05775   -0.01526   -0.01587   -0.00282
AFIX  43
H18   2    0.892640    0.384155    0.830246    11.00000   -1.20000
AFIX   0
C19   1    0.720080    0.352046    0.700080    11.00000    0.05567    0.04922 =
         0.05664   -0.01076   -0.00790    0.00739
AFIX  43
H19   2    0.838816    0.326106    0.687407    11.00000   -1.20000
AFIX   0
HKLF 4
REM  ssk-rkfb_a.res in P2(1)/c
REM R1 =  0.0464 for    2702 Fo > 4sig(Fo)  and  0.0559 for all    3267 data
REM    222 parameters refined using      0 restraints
END
WGHT      0.0592      0.5469
REM Highest difference peak  0.338,  deepest hole -0.381,  1-sigma level  0.038
Q1    1   0.2978  0.4707  0.4220  11.00000  0.05    0.34
Q2    1   0.4960  0.3381  0.5861  11.00000  0.05    0.20
Q3    1   0.4246  0.3297  0.4935  11.00000  0.05    0.20
Q4    1   0.2544  0.2369  0.4445  11.00000  0.05    0.20
Q5    1   0.0864  0.4693  0.4380  11.00000  0.05    0.20
Q6    1   0.2360  0.1992  0.5223  11.00000  0.05    0.18
Q7    1   0.3369  0.3227  0.4001  11.00000  0.05    0.17
Q8    1   0.4466  0.3635  0.4213  11.00000  0.05    0.17
Q9    1   0.0163  0.1809  0.5378  11.00000  0.05    0.17
Q10   1   0.3691  0.3622  0.6643  11.00000  0.05    0.16
Q11   1   0.2649  0.2725  0.3816  11.00000  0.05    0.15
Q12   1   0.2169  0.1025  0.5607  11.00000  0.05    0.15
Q13   1   0.3152  0.3985  0.7209  11.00000  0.05    0.15
Q14   1   0.5198  0.2855  0.3328  11.00000  0.05    0.15
Q15   1   0.2436  0.1532  0.5486  11.00000  0.05    0.15
Q16   1   0.4111  0.3110  0.4217  11.00000  0.05    0.15
Q17   1  -0.0674  0.1116  0.6318  11.00000  0.05    0.15
Q18   1   0.1765  0.2858  0.5947  11.00000  0.05    0.14
Q19   1   0.2126  0.1565  0.5209  11.00000  0.05    0.14
Q20   1  -0.2134  0.0679  0.6808  11.00000  0.05    0.14
  REM The information below was added by Olex2.
  REM
  REM R1 = 0.0464 for 2702 Fo > 4sig(Fo) and 0.0559 for all 6676 data
  REM n/a parameters refined using n/a restraints
  REM Highest difference peak 0.34, deepest hole -0.38
  REM Mean Shift 0, Max Shift 0.000.
  REM +++ Tabular Listing of Refinement Information +++
  REM R1_all = 0.0559
  REM R1_gt = 0.0464
  REM wR_ref = 0.1314
  REM GOOF = 1.039
  REM Shift_max = 0.000
  REM Shift_mean = 0
  REM Reflections_all = 6676
  REM Reflections_gt = 2702
  REM Parameters = n/a
  REM Hole = -0.38
  REM Peak = 0.34
  REM Flack = n/a
;
data_global
_journal_data_validation_number     ?
_journal_date_recd_electronic     2018-02-06
_journal_date_accepted     2018-03-04
_journal_name_full     'Acta Crystallographica, Section E'
_journal_year     2018
_journal_volume     74
_journal_issue      4
_journal_page_first     483
_journal_page_last     486
_journal_paper_category     GO
_journal_paper_doi     10.1107/S2056989018003766
_journal_coeditor_code     SJ5546
_publ_contact_author_name
;
Jerry P. Jasinski
;
_publ_contact_author_address
;
Department of Chemistry,
Keene State College,
229 Main Street, Keene,
NH 03435-2001, USA
;
_publ_contact_author_email     'jjasinski@keene.edu'
_publ_contact_author_fax     ?
_publ_contact_author_phone     ?
_publ_section_title
;
Crystal structures of two new
<i>r</i>-2,<i>c</i>-6-diaryl-3-(2-chloroethyl)piperidin-4-ones
;
_publ_section_title_footnote     .
loop_
    _publ_author_name
    _publ_author_footnote
    _publ_author_address
    'Rajkumar, K.' .
;
Research and Development Centre, Bharathiar University,
Coimbatore 641 046, Tamilnadu, India
;
    'Sivakumar, S.' .
;
Research and Development Centre, Bharathiar University,
Coimbatore 641 046, Tamilnadu, India
Department of Chemistry, Thiruvalluvar Arts and Science College, Kurinjipadi
607 302, Tamilnadu, India
;
    'Arulraj, R.' .
;
Research and Development Centre, Bharathiar University,
Coimbatore 641 046, Tamilnadu, India
;
    'Kaur, Manpreet' .
;
Department of Chemistry, Keene State College, 229 Main Street, Keene, NH
03435-2001,
USA
;
    'Jasinski, Jerry P.' .
;
Department of Chemistry, Keene State College, 229 Main Street, Keene, NH
03435-2001,
USA
;
    'Manimekalai, A.' .
;
Department of Chemistry, Annamalai University,
Annamalai Nagar 608 002, Tamilnadu, India
;
    'Thiruvalluvar, A.' .
;
Principal,
Kunthavai Naacchiyaar Government Arts College for Women (Autonomous),
Thanjavur 613 007, Tamilnadu, India
;
_publ_section_synopsis
;
The syntheses and crystal structures of
3-(2-chloroethyl)-<i>r</i>-2,<i>c</i>-6-diphenylpiperidin-4-one C~19~H~20~ClNO
and 3-(2-chloroethyl)-<i>r</i>-2,<i>c</i>-6-
bis(<i>p</i>-fluorophenyl)piperidin-4-one C~19~H~18~ClF~2~NO  are described.
;
