# Supplementary material for: Crystal structures of two new 3-(2-chloro­eth­yl)-r(2),c(6)-diarylpiperidin-4-ones
Source: Acta Crystallogr E Crystallogr Commun. 2018 Mar 9;74(Pt 4):483–6. doi: 10.1107/S2056989018003766 (PMC5946973; doi:10.1107/S2056989018003766)
Supplement: Supplementary file 2 [file e-74-00483-Isup2.hkl]

data_I                                                                          
_shelx_title ' ssk-rkb-b_a.res in P2(1)/c'                                      
_shelx_refln_list_code          4                                               
_shelx_F_calc_maximum      166.63                                               
_exptl_crystal_F_000       664.00                                               
_reflns_d_resolution_high  0.8135                                               
                                                                                
loop_                                                                           
 _space_group_symop_operation_xyz                                               
 'x, y, z'                                                                      
 '-x, y+1/2, -z+1/2'                                                            
 '-x, -y, -z'                                                                   
 'x, -y-1/2, z-1/2'                                                             
                                                                                
_cell_length_a    11.3307                                                       
_cell_length_b    13.3647                                                       
_cell_length_c    10.9822                                                       
_cell_angle_alpha  90.000                                                       
_cell_angle_beta   91.998                                                       
_cell_angle_gamma  90.000                                                       
                                                                                
_shelx_F_squared_multiplier     1.000                                           
                                                                                
loop_                                                                           
 _refln_index_h                                                                 
 _refln_index_k                                                                 
 _refln_index_l                                                                 
 _refln_F_squared_calc                                                          
 _refln_F_squared_meas                                                          
 _refln_F_squared_sigma                                                         
 _refln_observed_status                                                         
   1   0   0       5492.68       4585.50        40.84 o                         
   2   0   0       2998.75       2868.29        42.40 o                         
   3   0   0       3566.01       3706.14        57.45 o                         
   4   0   0        760.66        933.67        31.91 o                         
   5   0   0       1838.21       2089.55        52.49 o                         
   6   0   0         66.39         43.13         8.13 o                         
   7   0   0          9.53          4.04         3.29 o                         
   8   0   0        403.39        428.38        28.48 o                         
   9   0   0        142.90        147.74         8.90 o                         
  10   0   0         21.49         25.16         3.93 o                         
  11   0   0         27.85         25.56         3.76 o                         
  12   0   0        101.76         98.15         6.50 o                         
  13   0   0         29.83         34.87         3.72 o                         
   1   1   0        118.53        170.04         3.07 o                         
   2   1   0        365.71        347.49        13.19 o                         
   3   1   0        952.00        916.26        26.11 o                         
   4   1   0        324.56        291.21        10.88 o                         
   5   1   0        144.11        141.68         6.64 o                         
   6   1   0          1.19         -2.20         2.80 o                         
   7   1   0         15.62         11.61         2.46 o                         
   8   1   0          0.17         -2.17         2.17 o                         
   9   1   0          8.69          8.46         1.82 o                         
  10   1   0          0.15         -0.12         1.98 o                         
  11   1   0         16.29         16.41         1.79 o                         
  12   1   0        272.24        293.45         5.61 o                         
  13   1   0         42.40         38.98         2.13 o                         
   0   2   0        416.99        360.22         8.29 o                         
   1   2   0        664.58        671.29        12.99 o                         
   2   2   0       5254.36       5481.62        17.53 o                         
   3   2   0        570.03        599.81        13.79 o                         
   4   2   0        173.05        200.29         6.85 o                         
   5   2   0         12.85          9.21         2.32 o                         
   6   2   0       1512.58       1500.99        39.93 o                         
   7   2   0        160.58        135.86         8.59 o                         
   8   2   0        472.22        411.26        18.91 o                         
   9   2   0          2.33          3.37         1.31 o                         
  10   2   0         93.61         98.71         4.25 o                         
  11   2   0        885.43        893.51        14.86 o                         
  12   2   0         12.10          9.72         1.42 o                         
  13   2   0         17.04         21.10         1.60 o                         
   1   3   0         19.74         40.80         3.89 o                         
   2   3   0       5211.00       5957.09        23.05 o                         
   3   3   0        316.23        322.16         7.48 o                         
   4   3   0        911.93        852.45        27.45 o                         
   5   3   0        565.30        584.51        25.23 o                         
   6   3   0        317.49        292.59        15.42 o                         
   7   3   0        125.20        137.29        10.85 o                         
   8   3   0        114.69         99.92         9.70 o                         
   9   3   0        170.37        165.80         5.53 o                         
  10   3   0        113.66        125.36         4.80 o                         
  11   3   0         34.98         46.93         3.68 o                         
  12   3   0          1.00         -0.44         0.95 o                         
  13   3   0        146.05        147.28         3.80 o                         
   0   4   0         70.21        105.04         6.78 o                         
   1   4   0        419.48        402.89        10.13 o                         
   2   4   0       1895.03       1950.63        32.52 o                         
   3   4   0         68.58         58.66         3.34 o                         
   4   4   0        604.73        756.65        26.63 o                         
   5   4   0       1779.72       1769.70        33.51 o                         
   6   4   0        413.75        405.73        17.53 o                         
   7   4   0        257.46        232.02        13.28 o                         
   8   4   0        103.48        114.41         4.73 o                         
   9   4   0          5.96          5.81         1.25 o                         
  10   4   0          1.51          3.35         2.85 o                         
  11   4   0        222.91        227.44         7.71 o                         
  12   4   0         13.34         11.47         1.44 o                         
  13   4   0         60.48         65.91         3.08 o                         
   1   5   0       4964.96       5019.73        37.80 o                         
   2   5   0        806.60        813.70        15.33 o                         
   3   5   0        610.78        703.48        23.93 o                         
   4   5   0       2756.92       3096.81        56.40 o                         
   5   5   0         61.20         82.78        10.78 o                         
   6   5   0        344.26        363.08        46.93 o                         
   7   5   0          9.67         15.12         4.27 o                         
   8   5   0          9.02         13.66         1.81 o                         
   9   5   0          0.88          3.94         2.66 o                         
  10   5   0          2.61          0.76         1.27 o                         
  11   5   0         64.76         65.13         4.19 o                         
  12   5   0          1.39          2.08         1.16 o                         
  13   5   0          7.68          7.40         1.57 o                         
   0   6   0       5110.68       5103.63        59.35 o                         
   1   6   0          4.73          2.31         1.92 o                         
   2   6   0        244.26        316.20        19.03 o                         
   3   6   0        306.24        312.06        17.02 o                         
   4   6   0        308.77        249.43        16.91 o                         
   5   6   0        373.39        379.46        23.44 o                         
   6   6   0          1.41         -1.39         4.89 o                         
   7   6   0          1.61          0.33         1.49 o                         
   8   6   0        109.55        111.50         4.99 o                         
   9   6   0         19.42         18.53         2.66 o                         
  10   6   0        154.85        155.59        10.48 o                         
  11   6   0         34.11         37.06         3.22 o                         
  12   6   0         13.44         10.75         2.39 o                         
   1   7   0       1273.87       1311.79        33.45 o                         
   2   7   0       1727.80       1765.49        38.76 o                         
   3   7   0        910.24        973.20        31.43 o                         
   4   7   0         94.04         90.14        10.74 o                         
   5   7   0        501.62        560.41        29.54 o                         
   6   7   0          0.44         11.28         6.77 o                         
   7   7   0          6.35          7.99         1.48 o                         
   8   7   0        216.54        215.25         7.37 o                         
   9   7   0        108.03        129.05         6.92 o                         
  10   7   0        105.32        104.80         9.48 o                         
  11   7   0          9.21         16.89         3.08 o                         
  12   7   0         35.38         37.73         3.59 o                         
   0   8   0        295.92        341.85        18.09 o                         
   1   8   0          4.90          3.68         6.23 o                         
   2   8   0         64.77         57.80         7.92 o                         
   3   8   0         11.22         13.75         3.88 o                         
   4   8   0         21.33         10.35         3.89 o                         
   5   8   0         67.84         77.52        13.11 o                         
   6   8   0        152.01        156.34         7.36 o                         
   7   8   0         26.26         33.53         3.68 o                         
   8   8   0        183.92        159.01         7.58 o                         
   9   8   0        133.52        110.14         6.10 o                         
  10   8   0          0.11          3.34         2.24 o                         
  11   8   0         10.51         10.87         2.32 o                         
  12   8   0         17.26         16.09         2.13 o                         
   1   9   0        155.40        170.03        17.48 o                         
   2   9   0        565.22        518.27        31.86 o                         
   3   9   0         29.35         27.29         7.88 o                         
   4   9   0         62.49         59.59         5.89 o                         
   5   9   0         48.17         69.16         8.32 o                         
   6   9   0         16.25         10.35         2.22 o                         
   7   9   0         18.61         23.61         3.12 o                         
   8   9   0         37.99         46.46         4.13 o                         
   9   9   0          2.04          2.19         1.51 o                         
  10   9   0          1.35          1.11         1.68 o                         
  11   9   0         22.93         22.80         2.88 o                         
   0  10   0         63.87         50.89         9.57 o                         
   1  10   0         48.42         49.39         4.67 o                         
   2  10   0        751.80        789.49        20.08 o                         
   3  10   0        830.43        910.36        22.65 o                         
   4  10   0         24.70         34.80         4.87 o                         
   5  10   0          1.21         -0.49         1.44 o                         
   6  10   0         99.63         97.77         8.85 o                         
   7  10   0          7.83          6.46         2.02 o                         
   8  10   0         30.35         26.58         3.09 o                         
   9  10   0         10.07         11.39         2.02 o                         
  10  10   0          3.15          3.01         1.61 o                         
  11  10   0          0.34          1.39         1.04 o                         
   1  11   0          0.71          1.78         1.93 o                         
   2  11   0         20.93         12.71         3.06 o                         
   3  11   0        138.14        131.01         9.00 o                         
   4  11   0         23.94         23.48         4.27 o                         
   5  11   0         34.06         38.66         3.83 o                         
   6  11   0         43.86         54.18         4.42 o                         
   7  11   0          0.84          1.10         2.12 o                         
   8  11   0         54.49         49.74         3.80 o                         
   9  11   0          0.39          0.10         1.33 o                         
  10  11   0          1.27          2.04         1.18 o                         
   0  12   0        581.50        565.20        17.86 o                         
   1  12   0         70.40         76.73         4.84 o                         
   2  12   0          0.32          0.17         1.80 o                         
   3  12   0          1.38          3.86         2.45 o                         
   4  12   0         34.63         26.82         3.21 o                         
   5  12   0         24.57         22.11         2.90 o                         
   6  12   0         54.82         43.46         3.86 o                         
   7  12   0         10.56         10.13         2.04 o                         
   8  12   0         51.59         47.88         3.28 o                         
   9  12   0         69.06         80.82         4.78 o                         
   1  13   0          0.07          1.24         1.38 o                         
   2  13   0         25.95         27.59         4.57 o                         
   3  13   0          7.56          5.03         1.74 o                         
   4  13   0         49.10         45.38         3.88 o                         
   5  13   0         68.81         60.74         4.29 o                         
   6  13   0         20.02         20.98         3.81 o                         
   7  13   0          3.75          4.08         1.32 o                         
   8  13   0         12.10         10.98         1.81 o                         
   0  14   0         27.97         33.84         4.87 o                         
   1  14   0         14.68         13.72         2.65 o                         
   2  14   0         22.05         18.33         2.91 o                         
   3  14   0         15.27         16.68         2.48 o                         
   4  14   0          5.51          3.72         1.45 o                         
   5  14   0          0.00         -1.24         1.26 o                         
   6  14   0          8.71         11.45         1.32 o                         
   7  14   0         14.46         11.88         2.14 o                         
   1  15   0         34.62         34.94         3.21 o                         
   2  15   0        188.29        202.56         7.15 o                         
   3  15   0          3.48          5.59         1.64 o                         
   4  15   0          0.03          0.97         1.11 o                         
   5  15   0         57.56         66.31         4.07 o                         
   0  16   0         11.39         12.13         2.70 o                         
   1  16   0         58.16         70.41         3.92 o                         
   2  16   0         53.35         53.93         3.35 o                         
   3  16   0          0.24          0.71         1.14 o                         
 -13   1   1         11.61         10.38         1.27 o                         
 -12   1   1        119.09        101.51         4.64 o                         
 -11   1   1         61.61         59.38         3.93 o                         
 -10   1   1        248.89        261.04         8.40 o                         
  -9   1   1        196.51        220.61         7.78 o                         
  -8   1   1        900.38        840.68        22.46 o                         
  -7   1   1         59.85         51.85         6.73 o                         
  -6   1   1        668.84        670.08        22.41 o                         
  -5   1   1        976.75        948.95        15.98 o                         
  -4   1   1       1657.03       1332.75        41.93 o                         
  -3   1   1       1685.28       1716.56        21.37 o                         
  -2   1   1       2142.30       2183.32        21.69 o                         
  -1   1   1          9.01         17.67         2.36 o                         
   0   1   1        238.97        270.34         3.76 o                         
   1   1   1        443.35        426.88        10.20 o                         
   2   1   1       1149.51       1317.44        19.10 o                         
   3   1   1       1915.92       1821.55        27.85 o                         
   4   1   1        827.33        906.59        12.25 o                         
   5   1   1       1485.03       1557.98        52.55 o                         
   6   1   1        569.58        578.62        15.66 o                         
   7   1   1          5.59         10.39         3.11 o                         
   8   1   1         32.15         40.28         6.18 o                         
   9   1   1         17.22         19.17         2.35 o                         
  10   1   1        240.82        245.16         9.49 o                         
  11   1   1        466.00        482.86         7.68 o                         
  12   1   1         18.31         11.37         1.46 o                         
  13   1   1          3.76          0.90         1.17 o                         
 -13   2   1         72.25         65.33         2.74 o                         
 -12   2   1         18.03         11.24         1.86 o                         
 -11   2   1         11.25          4.55         1.24 o                         
 -10   2   1        293.03        310.96         9.21 o                         
  -9   2   1         34.60         34.58         3.18 o                         
  -8   2   1         94.83         75.08         9.22 o                         
  -7   2   1        238.64        234.00        13.96 o                         
  -6   2   1         44.29         29.06         3.95 o                         
  -5   2   1        529.14        541.90        12.01 o                         
  -4   2   1        965.68       1014.26        15.90 o                         
  -3   2   1        643.74        563.90         8.74 o                         
  -2   2   1       2659.78       2225.69        28.69 o                         
  -1   2   1       7922.48       8212.44        25.46 o                         
   0   2   1       1471.70       1565.08        12.07 o                         
   1   2   1        484.92        402.65         7.62 o                         
   2   2   1          4.75         10.93         2.75 o                         
   3   2   1       2023.33       2118.91        25.04 o                         
   4   2   1        862.21        810.99        21.11 o                         
   5   2   1         15.35         21.23         2.95 o                         
   6   2   1          0.01          0.67         1.50 o                         
   7   2   1       1014.54       1064.56        39.61 o                         
   8   2   1          0.08          1.42         3.04 o                         
   9   2   1          9.38          9.47         1.68 o                         
  10   2   1         63.28         66.50         6.14 o                         
  11   2   1        109.67        100.71         4.24 o                         
  12   2   1        114.60        124.74         4.22 o                         
  13   2   1         70.89         70.71         2.62 o                         
 -13   3   1          0.17          0.91         0.72 o                         
 -12   3   1          0.27          3.19         1.42 o                         
 -11   3   1         22.89         20.63         2.61 o                         
 -10   3   1          3.54          4.34         1.26 o                         
  -9   3   1        163.90        164.44         8.09 o                         
  -8   3   1        318.90        289.63        16.82 o                         
  -7   3   1         32.73         15.97         3.98 o                         
  -6   3   1        401.65        424.25        25.17 o                         
  -5   3   1       1751.16       1826.94       166.72 o                         
  -4   3   1         47.14         63.14         5.56 o                         
  -3   3   1        641.02        666.17        13.28 o                         
  -2   3   1         67.40         69.53         3.18 o                         
  -1   3   1      10931.52      11425.69        92.43 o                         
   0   3   1      27765.33      26541.98       280.56 o                         
   1   3   1       2679.10       2738.16        30.78 o                         
   2   3   1      13461.20      13768.48        84.44 o                         
   3   3   1        197.53        131.12         9.82 o                         
   4   3   1       1795.09       1871.05        29.02 o                         
   5   3   1        345.46        345.68        18.62 o                         
   6   3   1         16.79         21.28         3.95 o                         
   7   3   1          6.56          4.11         3.31 o                         
   8   3   1         13.99          9.73         3.44 o                         
   9   3   1        484.40        497.50        11.93 o                         
  10   3   1         26.25         24.63         2.80 o                         
  11   3   1        140.84        143.05         4.95 o                         
  12   3   1          3.55          3.56         0.97 o                         
  13   3   1         11.09         10.95         1.36 o                         
 -13   4   1         32.54         35.02         1.82 o                         
 -12   4   1          6.36         14.22         1.95 o                         
 -11   4   1         48.59         57.87         3.96 o                         
 -10   4   1         89.79         77.83         4.84 o                         
  -9   4   1         10.57          9.14         1.87 o                         
  -8   4   1         25.19         25.35         2.18 o                         
  -7   4   1         36.03         34.52         4.79 o                         
  -6   4   1        132.63        122.36        15.98 o                         
  -5   4   1        142.70        163.07         8.20 o                         
  -4   4   1       2321.95       2478.51        37.39 o                         
  -3   4   1       4895.94       5226.11        44.92 o                         
  -2   4   1         16.49          6.39         1.34 o                         
  -1   4   1       6315.33       6159.49        36.65 o                         
   0   4   1        482.07        509.42         8.75 o                         
   1   4   1        263.72        210.74         5.47 o                         
   2   4   1       5370.18       5302.38       101.82 o                         
   3   4   1        347.58        348.08        16.72 o                         
   4   4   1       2301.06       2355.77        49.79 o                         
   5   4   1          1.99         21.92         5.74 o                         
   6   4   1          0.45         -0.62         4.17 o                         
   7   4   1          5.54          4.00         4.72 o                         
   8   4   1          2.74          4.16         0.97 o                         
   9   4   1        128.31        135.62         6.43 o                         
  10   4   1        622.35        630.61        13.43 o                         
  11   4   1         28.87         22.97         2.58 o                         
  12   4   1          0.79          0.27         1.35 o                         
  13   4   1         30.60         39.90         3.17 o                         
 -13   5   1         89.21         80.91         4.52 o                         
 -12   5   1          0.07          0.64         0.99 o                         
 -11   5   1          2.68          1.38         1.34 o                         
 -10   5   1         26.42         22.61         2.73 o                         
  -9   5   1        217.76        191.35         7.71 o                         
  -8   5   1          2.54          3.44         1.48 o                         
  -7   5   1        358.83        316.72        18.22 o                         
  -6   5   1        310.73        285.37        14.75 o                         
  -5   5   1        433.99        521.84        18.55 o                         
  -4   5   1          9.25         10.06         2.68 o                         
  -3   5   1        455.51        518.85        27.91 o                         
  -2   5   1        883.59        880.29        21.75 o                         
  -1   5   1        573.20        502.93        11.44 o                         
   0   5   1        366.65        453.10         9.40 o                         
   1   5   1         95.00         87.69         3.76 o                         
   2   5   1        191.63        161.75         7.19 o                         
   3   5   1       2437.19       2550.53        48.45 o                         
   4   5   1          2.32         23.56         5.61 o                         
   5   5   1        118.55        117.62        12.98 o                         
   6   5   1        112.40         93.78        12.69 o                         
   7   5   1          0.21          1.55         2.01 o                         
   8   5   1         76.88         84.09         4.24 o                         
   9   5   1         98.04         76.72         5.00 o                         
  10   5   1        142.15        148.29         6.66 o                         
  11   5   1         10.06         10.94         2.08 o                         
  12   5   1         77.83         79.81         3.94 o                         
  13   5   1          9.84         12.04         1.84 o                         
 -12   6   1          1.46          0.96         1.38 o                         
 -11   6   1         31.16         33.85         2.96 o                         
 -10   6   1         12.24          8.46         1.87 o                         
  -9   6   1        295.83        293.80        11.88 o                         
  -8   6   1         63.89         72.58         4.03 o                         
  -7   6   1          8.10          9.54         2.43 o                         
  -6   6   1        116.31         96.13         8.96 o                         
  -5   6   1        531.40        572.25        20.32 o                         
  -4   6   1        125.17        145.88         9.55 o                         
  -3   6   1        310.49        348.08        16.84 o                         
  -2   6   1        151.59        139.04         7.58 o                         
  -1   6   1         37.44         47.37         3.66 o                         
   0   6   1         55.26         60.80         3.97 o                         
   1   6   1         93.61         90.14         6.04 o                         
   2   6   1       1863.79       2002.87        27.65 o                         
   3   6   1        267.89        325.63        18.30 o                         
   4   6   1         27.85         22.43         5.94 o                         
   5   6   1          2.97          4.40         3.22 o                         
   6   6   1         14.79         17.85         5.74 o                         
   7   6   1        320.39        366.85         8.73 o                         
   8   6   1         76.55         74.69         4.13 o                         
   9   6   1         13.43         14.93         2.47 o                         
  10   6   1         58.16         65.80         4.49 o                         
  11   6   1          0.12          0.02         1.18 o                         
  12   6   1         18.49         14.85         2.42 o                         
 -12   7   1         17.88         17.28         1.65 o                         
 -11   7   1         37.43         38.99         4.35 o                         
 -10   7   1          4.71          5.59         1.55 o                         
  -9   7   1         56.16         55.65         3.53 o                         
  -8   7   1          8.22          3.87         2.92 o                         
  -7   7   1        134.19        133.97         6.93 o                         
  -6   7   1         51.52         74.92        12.46 o                         
  -5   7   1         60.06         88.10        13.01 o                         
  -4   7   1         83.90        116.17        14.27 o                         
  -3   7   1        579.84        565.71        30.14 o                         
  -2   7   1        930.26        942.78        32.48 o                         
  -1   7   1        156.67        125.30         8.31 o                         
   0   7   1        226.29        255.52        11.49 o                         
   1   7   1       1594.23       1627.75        28.31 o                         
   2   7   1        311.47        286.26        16.59 o                         
   3   7   1         76.59         69.41         8.95 o                         
   4   7   1        374.25        300.19        20.54 o                         
   5   7   1        135.00        154.44        16.27 o                         
   6   7   1         13.22         21.63         6.80 o                         
   7   7   1        304.30        285.30         7.96 o                         
   8   7   1          2.17          1.98         1.28 o                         
   9   7   1         12.91         14.75         2.26 o                         
  10   7   1         17.30         18.36         3.65 o                         
  11   7   1          0.34         -0.71         1.79 o                         
  12   7   1          3.27          1.73         0.76 o                         
 -12   8   1          7.07          8.02         1.58 o                         
 -11   8   1          5.38          5.29         1.20 o                         
 -10   8   1         26.31         30.67         4.19 o                         
  -9   8   1         18.64         16.88         2.64 o                         
  -8   8   1         54.41         62.47         6.19 o                         
  -7   8   1         26.15         28.52         3.45 o                         
  -6   8   1         27.58         31.64         3.45 o                         
  -5   8   1         16.50         24.59         7.69 o                         
  -4   8   1         70.52        100.91        14.22 o                         
  -3   8   1          0.02          1.60         3.20 o                         
  -2   8   1         96.03        102.71        13.22 o                         
  -1   8   1       1269.64       1245.06        43.48 o                         
   0   8   1        792.56        820.12        22.22 o                         
   1   8   1        381.07        351.77        15.82 o                         
   2   8   1        146.40        146.17        13.16 o                         
   3   8   1          1.03          2.40         2.40 o                         
   4   8   1         77.17         90.08        11.61 o                         
   5   8   1         68.83         75.25        11.76 o                         
   6   8   1        137.08        120.51         6.44 o                         
   7   8   1          0.96          1.50         1.42 o                         
   8   8   1        135.34        154.24        10.61 o                         
   9   8   1         72.30         58.09         4.38 o                         
  10   8   1          0.35         -1.18         2.12 o                         
  11   8   1         63.28         58.75         4.92 o                         
  12   8   1          9.41          9.25         1.66 o                         
 -11   9   1         22.72         26.19         3.02 o                         
 -10   9   1          1.15          2.38         1.69 o                         
  -9   9   1         13.91         13.41         1.71 o                         
  -8   9   1        138.26        131.67         5.32 o                         
  -7   9   1         43.16         34.48         2.89 o                         
  -6   9   1          7.33          6.74         1.28 o                         
  -5   9   1        185.31        155.10        14.33 o                         
  -4   9   1         23.87         23.50         3.93 o                         
  -3   9   1         31.00         43.77         9.98 o                         
  -2   9   1        268.80        233.11        21.28 o                         
  -1   9   1         16.93         26.66         6.77 o                         
   0   9   1         48.17         36.07         5.10 o                         
   1   9   1         71.48         64.67         9.23 o                         
   2   9   1        237.71        203.54        16.85 o                         
   3   9   1          1.30         -1.10         1.78 o                         
   4   9   1         84.85         75.85         5.52 o                         
   5   9   1          6.30          7.87         3.59 o                         
   6   9   1         69.25         53.41         4.51 o                         
   7   9   1         20.14         26.05         4.13 o                         
   8   9   1          3.66          9.04         2.28 o                         
   9   9   1         56.78         51.43         3.99 o                         
  10   9   1          5.46          4.43         2.23 o                         
  11   9   1          4.30          2.90         1.43 o                         
 -10  10   1          2.76          3.50         1.57 o                         
  -9  10   1          7.72         14.36         2.19 o                         
  -8  10   1         38.48         33.74         3.41 o                         
  -7  10   1         15.49         10.37         2.24 o                         
  -6  10   1          0.41          1.27         1.36 o                         
  -5  10   1         44.78         35.48         3.63 o                         
  -4  10   1         20.64         22.64         2.94 o                         
  -3  10   1         17.78         14.89         3.40 o                         
  -2  10   1        256.17        299.62        12.56 o                         
  -1  10   1        163.45        168.41         8.28 o                         
   0  10   1         49.01         43.49         6.36 o                         
   1  10   1        206.64        242.71        10.85 o                         
   2  10   1         32.59         34.30         4.35 o                         
   3  10   1          0.57          3.07         1.68 o                         
   4  10   1         10.05          9.87         1.95 o                         
   5  10   1         21.06         33.72         2.81 o                         
   6  10   1        104.47         80.47         5.42 o                         
   7  10   1        221.10        171.68        12.51 o                         
   8  10   1         38.12         34.92         3.53 o                         
   9  10   1         30.08         38.14         4.58 o                         
  10  10   1         27.71         24.67         3.21 o                         
 -10  11   1          0.57          0.32         0.87 o                         
  -9  11   1          1.93          1.41         1.49 o                         
  -8  11   1         57.64         51.60         3.81 o                         
  -7  11   1          8.98          5.97         1.79 o                         
  -6  11   1         34.66         41.76         3.91 o                         
  -5  11   1        169.76        163.16         7.56 o                         
  -4  11   1        106.55        101.25         5.88 o                         
  -3  11   1        270.51        271.35        12.87 o                         
  -2  11   1          2.08          4.78         2.33 o                         
  -1  11   1          1.81          3.76         2.07 o                         
   0  11   1         41.24         44.08         5.08 o                         
   1  11   1        739.00        786.43        20.44 o                         
   2  11   1       1033.76       1082.28        24.52 o                         
   3  11   1         20.45         17.29         3.54 o                         
   4  11   1         11.99         19.67         3.88 o                         
   5  11   1          6.53          6.73         1.87 o                         
   6  11   1          0.11         -1.14         1.59 o                         
   7  11   1         27.92         22.30         2.90 o                         
   8  11   1         11.22         10.31         1.99 o                         
   9  11   1         62.87         57.98         4.97 o                         
  10  11   1          6.71          8.12         1.66 o                         
  -9  12   1          7.43          8.52         1.62 o                         
  -8  12   1          7.13          7.85         1.54 o                         
  -7  12   1          6.36          6.27         1.75 o                         
  -6  12   1          0.77          0.15         1.79 o                         
  -5  12   1         23.34         26.88         3.13 o                         
  -4  12   1        113.36        135.81         9.60 o                         
  -3  12   1        236.55        240.96        12.53 o                         
  -2  12   1         10.57         10.80         2.92 o                         
  -1  12   1          5.31          6.09         2.27 o                         
   0  12   1         49.42         47.84         3.82 o                         
   1  12   1        211.99        225.21         8.16 o                         
   2  12   1        251.74        257.29        12.21 o                         
   3  12   1         14.11         12.28         3.31 o                         
   4  12   1         14.41         19.33         3.78 o                         
   5  12   1          0.37          1.17         1.44 o                         
   6  12   1         24.66         20.30         3.07 o                         
   7  12   1         17.61         17.77         2.43 o                         
   8  12   1         35.23         32.14         2.70 o                         
   9  12   1         10.66         10.06         1.98 o                         
  -8  13   1          5.34          4.66         1.61 o                         
  -7  13   1         16.76         11.97         2.74 o                         
  -6  13   1          8.24          4.16         2.26 o                         
  -5  13   1         10.53          5.83         2.62 o                         
  -4  13   1          1.73         -0.30         2.13 o                         
  -3  13   1          4.60          8.81         3.14 o                         
  -2  13   1          0.05          0.14         1.78 o                         
  -1  13   1         35.63         40.63         3.68 o                         
   0  13   1          0.58         -0.42         1.35 o                         
   1  13   1         31.43         29.06         3.05 o                         
   2  13   1        135.89        143.74        12.01 o                         
   3  13   1        226.75        198.83         7.65 o                         
   4  13   1          3.83          2.43         1.49 o                         
   5  13   1          7.24          4.70         1.48 o                         
   6  13   1         12.51         13.41         2.09 o                         
   7  13   1         26.17         26.72         2.61 o                         
   8  13   1          5.85          8.09         1.71 o                         
  -7  14   1         18.80         21.70         1.94 o                         
  -6  14   1         23.51         21.25         2.29 o                         
  -5  14   1          6.46          3.54         1.38 o                         
  -4  14   1         10.80          5.06         1.49 o                         
  -3  14   1         32.70         25.17         2.98 o                         
  -2  14   1          0.00         -0.43         1.54 o                         
  -1  14   1         79.42         91.87         5.22 o                         
   0  14   1        121.36        135.79         6.36 o                         
   1  14   1          3.01          1.38         1.43 o                         
   2  14   1         31.59         25.64         2.91 o                         
   3  14   1          4.70          4.74         1.32 o                         
   4  14   1         13.09         14.56         1.81 o                         
   5  14   1          0.19          0.86         0.93 o                         
   6  14   1         36.22         42.96         2.30 o                         
  -5  15   1          8.46          8.31         2.21 o                         
  -4  15   1          1.60          2.48         1.34 o                         
  -3  15   1          0.06         -0.04         1.36 o                         
  -2  15   1         17.68         21.52         2.66 o                         
  -1  15   1         20.02         15.62         2.38 o                         
   0  15   1         61.11         60.51         4.07 o                         
   1  15   1         44.89         44.70         3.53 o                         
   2  15   1         25.85         23.39         2.59 o                         
   3  15   1          7.75          9.96         1.69 o                         
   4  15   1          0.92          1.43         1.04 o                         
   5  15   1          1.87          2.91         1.62 o                         
  -2  16   1          0.21         -0.31         1.03 o                         
  -1  16   1         19.21         25.16         2.44 o                         
   0  16   1         13.46         15.43         2.03 o                         
   1  16   1          1.04          0.89         1.06 o                         
   2  16   1         15.51         15.30         1.80 o                         
 -13   0   2         12.78         12.03         2.38 o                         
 -12   0   2        230.27        243.44        10.14 o                         
 -11   0   2         15.14         17.57         3.14 o                         
 -10   0   2         41.11         35.12         4.63 o                         
  -9   0   2        189.62        206.31        10.79 o                         
  -8   0   2        267.51        259.15        22.25 o                         
  -7   0   2       1064.22       1094.96        67.48 o                         
  -6   0   2         18.47         12.36         4.50 o                         
  -5   0   2        180.39         84.75        10.41 o                         
  -4   0   2         20.08         17.16         4.49 o                         
  -3   0   2      15084.76      13795.11       109.39 o                         
  -2   0   2      12620.99      11813.50        79.18 o                         
   0   0   2       2283.69       2175.27        34.68 o                         
   1   0   2      13332.10      13913.99       320.39 o                         
   2   0   2       9116.33       8999.53        66.69 o                         
   3   0   2       1790.21       1949.28        41.11 o                         
   4   0   2         11.48         17.11         4.58 o                         
   5   0   2         14.64         17.49         5.38 o                         
   6   0   2       1375.62       1384.60        45.56 o                         
   7   0   2         24.82         15.82         5.58 o                         
   8   0   2        989.18        918.30        41.38 o                         
   9   0   2        349.61        368.40        14.13 o                         
  10   0   2        177.22        177.59         9.98 o                         
  11   0   2         73.42         89.36         6.88 o                         
  12   0   2         58.65         65.98         5.36 o                         
  13   0   2         16.34         12.88         1.51 o                         
 -13   1   2         38.85         41.71         2.24 o                         
 -12   1   2         24.98         21.93         2.08 o                         
 -11   1   2        165.11        168.04         6.60 o                         
 -10   1   2        113.29        106.82         5.51 o                         
  -9   1   2        102.45        104.71         5.48 o                         
  -8   1   2          3.87          2.80         1.99 o                         
  -7   1   2        110.78         99.44         9.18 o                         
  -6   1   2         93.24         93.30         7.19 o                         
  -5   1   2        226.94        224.44        13.98 o                         
  -4   1   2        141.81        152.57         5.79 o                         
  -3   1   2       1607.50       1521.19        14.23 o                         
  -2   1   2          5.04          1.70         0.89 o                         
  -1   1   2        794.60        750.32        14.80 o                         
   0   1   2       1491.81       1429.60        10.29 o                         
   1   1   2       1579.71       1417.12        48.89 o                         
   2   1   2       3689.49       3918.65        40.00 o                         
   3   1   2         94.35         87.12         4.50 o                         
   4   1   2         27.39         42.61         3.43 o                         
   5   1   2         47.60         49.33         4.04 o                         
   6   1   2        100.63         89.88         8.28 o                         
   7   1   2        240.27        255.08        14.88 o                         
   8   1   2          0.10         -2.88         2.88 o                         
   9   1   2       1281.42       1267.49        52.20 o                         
  10   1   2          4.99          6.04         1.27 o                         
  11   1   2          1.55          1.19         0.89 o                         
  12   1   2         78.18         81.03         4.20 o                         
  13   1   2          6.09          6.30         0.77 o                         
 -13   2   2         81.65         90.81         3.16 o                         
 -12   2   2        119.64        100.50         4.79 o                         
 -11   2   2        360.88        354.85         9.51 o                         
 -10   2   2        275.47        273.84         8.76 o                         
  -9   2   2         26.35         35.14         3.29 o                         
  -8   2   2         16.10         17.33         4.33 o                         
  -7   2   2         43.26         46.77         6.33 o                         
  -6   2   2         14.70         12.57         2.63 o                         
  -5   2   2       2437.38       2428.83        29.38 o                         
  -4   2   2       1486.09       1384.16        24.04 o                         
  -3   2   2        460.98        523.41        13.05 o                         
  -2   2   2         92.75         79.10         3.35 o                         
  -1   2   2        478.22        454.09         8.28 o                         
   0   2   2        209.75        226.75         9.47 o                         
   1   2   2       1441.18       1381.62        24.59 o                         
   2   2   2       7702.03       7899.58        68.41 o                         
   3   2   2       4121.02       4171.21        56.50 o                         
   4   2   2       2433.38       2668.47        50.77 o                         
   5   2   2         94.76        136.79         7.84 o                         
   6   2   2        359.79        342.49        16.65 o                         
   7   2   2          2.80          8.29         4.44 o                         
   8   2   2        573.60        577.24        24.77 o                         
   9   2   2        179.33        182.52         8.30 o                         
  10   2   2        807.53        835.57        13.93 o                         
  11   2   2          0.16          0.12         1.12 o                         
  12   2   2         15.42         13.13         1.42 o                         
  13   2   2          0.17         -0.01         1.28 o                         
 -13   3   2         38.17         29.59         1.79 o                         
 -12   3   2          0.26          2.12         1.18 o                         
 -11   3   2          0.47         -0.04         1.22 o                         
 -10   3   2        264.51        275.40         9.31 o                         
  -9   3   2        293.67        323.68         9.64 o                         
  -8   3   2        233.64        200.67         6.60 o                         
  -7   3   2         23.70         16.90         6.25 o                         
  -6   3   2         98.15         81.30         6.21 o                         
  -5   3   2        529.08        515.09        45.10 o                         
  -4   3   2         79.76         59.99         4.29 o                         
  -3   3   2        674.23        618.67        16.33 o                         
  -2   3   2         27.07         59.05         2.71 o                         
  -1   3   2          7.79          3.94         1.01 o                         
   0   3   2        134.94        116.83         3.44 o                         
   1   3   2       6497.47       7089.42        44.29 o                         
   2   3   2        184.72        156.92        10.16 o                         
   3   3   2        351.00        387.90        17.71 o                         
   4   3   2       1059.89       1210.12        35.52 o                         
   5   3   2        676.58        648.81        28.75 o                         
   6   3   2         38.38         27.65         4.87 o                         
   7   3   2        620.38        570.15        23.26 o                         
   8   3   2        259.84        288.12         8.94 o                         
   9   3   2        109.52        100.37         5.49 o                         
  10   3   2          0.50          3.15         1.63 o                         
  11   3   2         15.80         15.48         2.18 o                         
  12   3   2         36.00         31.67         2.57 o                         
  13   3   2          5.29          8.92         2.12 o                         
 -13   4   2          9.72         10.44         1.07 o                         
 -12   4   2         14.13         14.88         1.89 o                         
 -11   4   2         84.13         68.73         4.30 o                         
 -10   4   2         29.30         24.27         2.83 o                         
  -9   4   2        568.50        556.05        18.36 o                         
  -8   4   2        111.95        123.33         5.05 o                         
  -7   4   2        294.61        259.55        16.49 o                         
  -6   4   2         71.39         51.65         5.31 o                         
  -5   4   2       1535.04       1602.16       124.76 o                         
  -4   4   2          6.05          6.66         1.47 o                         
  -3   4   2        287.42        285.76         7.27 o                         
  -2   4   2         25.67         22.26         1.98 o                         
  -1   4   2        135.30        107.77         3.87 o                         
   0   4   2       1794.57       1798.24        24.11 o                         
   1   4   2        135.46        123.61         4.86 o                         
   2   4   2        435.19        440.43        12.11 o                         
   3   4   2        220.08        182.53        12.89 o                         
   4   4   2       2340.44       2523.86        53.45 o                         
   5   4   2          1.61          5.98         3.65 o                         
   6   4   2        438.38        403.67        26.14 o                         
   7   4   2        504.23        463.32        21.93 o                         
   8   4   2         40.30         39.17         3.45 o                         
   9   4   2         16.62         11.81         2.07 o                         
  10   4   2        343.86        359.90        13.41 o                         
  11   4   2         18.97         16.87         2.31 o                         
  12   4   2          0.20          0.38         0.95 o                         
  13   4   2        102.85        101.92         5.30 o                         
 -13   5   2          1.88          5.10         1.39 o                         
 -12   5   2         40.44         29.80         2.46 o                         
 -11   5   2         28.19         23.82         2.58 o                         
 -10   5   2         14.82         12.73         2.20 o                         
  -9   5   2        110.92        139.24        11.31 o                         
  -8   5   2        129.51        151.21         6.11 o                         
  -7   5   2        272.00        287.06        31.82 o                         
  -6   5   2       1146.66       1102.52        85.27 o                         
  -5   5   2          3.97          2.14         2.60 o                         
  -4   5   2         17.28         16.16         4.47 o                         
  -3   5   2        564.93        649.39        12.75 o                         
  -2   5   2        516.51        645.02        11.48 o                         
  -1   5   2        188.34        181.44         5.81 o                         
   0   5   2        356.02        439.88        13.20 o                         
   1   5   2         95.38         96.38         4.54 o                         
   2   5   2        245.27        266.02         7.84 o                         
   3   5   2       1806.29       1937.04        45.02 o                         
   4   5   2        108.08        134.36        12.99 o                         
   5   5   2        513.86        558.97        29.22 o                         
   6   5   2         88.66         90.24        12.92 o                         
   7   5   2        373.32        367.16        16.63 o                         
   8   5   2          0.61          1.21         1.19 o                         
   9   5   2        409.39        444.20        11.68 o                         
  10   5   2         97.79         83.72         5.00 o                         
  11   5   2         46.05         42.93         3.35 o                         
  12   5   2         65.12         68.43         3.53 o                         
 -12   6   2          1.84         -0.90         0.90 o                         
 -11   6   2          0.45          2.23         1.65 o                         
 -10   6   2         15.10         11.54         2.09 o                         
  -9   6   2        314.23        309.73        27.95 o                         
  -8   6   2          6.17          4.08         1.60 o                         
  -7   6   2          2.08          0.79         1.14 o                         
  -6   6   2        225.85        233.19        20.21 o                         
  -5   6   2         26.06         23.26         6.35 o                         
  -4   6   2        121.69        109.26        12.81 o                         
  -3   6   2       2832.15       2926.80        92.53 o                         
  -2   6   2        162.01        218.78        10.33 o                         
  -1   6   2          3.56         -0.35         1.69 o                         
   0   6   2        121.74        149.64         8.53 o                         
   1   6   2         31.69         27.38         3.74 o                         
   2   6   2       1802.18       1843.88       107.71 o                         
   3   6   2        281.88        293.41        18.31 o                         
   4   6   2        203.77        232.78        17.98 o                         
   5   6   2         83.37         95.56        12.91 o                         
   6   6   2         36.07         24.99         7.20 o                         
   7   6   2        120.05        117.80         6.14 o                         
   8   6   2        138.97        151.92         7.05 o                         
   9   6   2        308.99        315.57         9.96 o                         
  10   6   2         22.69         23.14         2.73 o                         
  11   6   2         64.35         64.34         5.52 o                         
  12   6   2          0.45         -0.50         1.43 o                         
 -12   7   2          0.04          0.42         0.84 o                         
 -11   7   2          2.12          3.92         2.06 o                         
 -10   7   2         20.44         24.74         3.85 o                         
  -9   7   2        120.01        133.13         9.34 o                         
  -8   7   2          1.80          2.64         1.44 o                         
  -7   7   2          4.53          5.94         1.75 o                         
  -6   7   2        110.74        108.83         5.61 o                         
  -5   7   2          2.42          3.82         4.96 o                         
  -4   7   2         52.78         50.40         9.65 o                         
  -3   7   2        795.86        865.17        37.23 o                         
  -2   7   2        875.45        875.06        34.54 o                         
  -1   7   2          3.64         -0.27         1.70 o                         
   0   7   2         11.58         13.91         3.09 o                         
   1   7   2        626.83        669.25        18.89 o                         
   2   7   2          3.00         -0.83         2.37 o                         
   3   7   2         24.48         23.13         5.55 o                         
   4   7   2        555.05        520.57        28.15 o                         
   5   7   2         38.11         47.31         9.67 o                         
   6   7   2        804.42        961.22        24.87 o                         
   7   7   2        209.33        211.01        12.30 o                         
   8   7   2         62.15         69.39         7.17 o                         
   9   7   2        323.48        307.52        14.16 o                         
  10   7   2          3.35          3.74         2.44 o                         
  11   7   2         31.49         28.23         2.48 o                         
  12   7   2         95.87        103.14         4.06 o                         
 -11   8   2         40.85         32.67         2.44 o                         
 -10   8   2          2.01          2.50         1.29 o                         
  -9   8   2         54.00         36.97         3.60 o                         
  -8   8   2          3.09          5.64         1.78 o                         
  -7   8   2        113.68        107.06         8.35 o                         
  -6   8   2         16.51         14.48         2.42 o                         
  -5   8   2         69.74         83.37         5.14 o                         
  -4   8   2        196.69        202.66        20.20 o                         
  -3   8   2         25.25         40.71         8.90 o                         
  -2   8   2        223.05        219.40        19.35 o                         
  -1   8   2          0.05          1.53         1.65 o                         
   0   8   2        890.14        904.72        24.08 o                         
   1   8   2          2.53          1.07         1.61 o                         
   2   8   2          0.92         -2.71         2.71 o                         
   3   8   2          3.83          7.03         3.38 o                         
   4   8   2         12.76         10.93         4.39 o                         
   5   8   2          8.27          7.76         2.34 o                         
   6   8   2        269.12        240.35         9.15 o                         
   7   8   2        545.52        525.66        13.52 o                         
   8   8   2        173.24        158.99        10.66 o                         
   9   8   2          0.20         -0.03         1.93 o                         
  10   8   2         15.31         19.92         2.33 o                         
  11   8   2          1.65          0.54         1.18 o                         
 -11   9   2         15.43         19.67         1.65 o                         
 -10   9   2          0.25          1.80         1.01 o                         
  -9   9   2         36.47         39.81         2.80 o                         
  -8   9   2          7.22          5.81         1.48 o                         
  -7   9   2          0.65          1.32         1.18 o                         
  -6   9   2         23.48         18.44         2.10 o                         
  -5   9   2        207.15        177.14        12.91 o                         
  -4   9   2        378.90        422.57        10.78 o                         
  -3   9   2        138.57         94.42        14.21 o                         
  -2   9   2        366.05        333.59        25.24 o                         
  -1   9   2          0.67          3.27         1.98 o                         
   0   9   2        105.55        101.32         8.65 o                         
   1   9   2          0.17         -2.11         2.50 o                         
   2   9   2         16.32         12.94         4.66 o                         
   3   9   2        114.19         95.31        12.63 o                         
   4   9   2          0.02          1.12         1.15 o                         
   5   9   2          6.25         11.39         2.19 o                         
   6   9   2        366.97        422.77        27.28 o                         
   7   9   2          5.93          6.95         2.13 o                         
   8   9   2         13.47         21.65         4.14 o                         
   9   9   2         27.58         20.94         3.82 o                         
  10   9   2          1.42          0.66         1.53 o                         
  11   9   2         23.73         28.35         2.95 o                         
 -10  10   2          6.52          8.49         3.57 o                         
  -9  10   2         16.62         22.21         1.96 o                         
  -8  10   2          3.14          1.57         0.94 o                         
  -7  10   2         14.75         11.94         1.77 o                         
  -6  10   2         10.70          9.19         1.62 o                         
  -5  10   2        321.47        326.29        10.16 o                         
  -4  10   2        434.54        482.08        15.09 o                         
  -3  10   2        155.33        151.95        10.50 o                         
  -2  10   2         79.89         91.87         4.80 o                         
  -1  10   2        186.11        175.96         6.52 o                         
   0  10   2         27.46         22.17         2.23 o                         
   1  10   2        519.65        567.52        15.80 o                         
   2  10   2        397.96        429.96        10.41 o                         
   3  10   2        265.16        260.60         8.48 o                         
   4  10   2         33.14         37.99         3.49 o                         
   5  10   2          0.72          1.38         1.33 o                         
   6  10   2         85.28         80.24         6.86 o                         
   7  10   2         73.53         69.83         4.88 o                         
   8  10   2          8.35          4.77         1.62 o                         
   9  10   2          0.67          1.14         1.96 o                         
  10  10   2          1.00         -0.49         1.29 o                         
  -9  11   2          0.47          0.29         0.96 o                         
  -8  11   2          0.03         -0.39         1.25 o                         
  -7  11   2         14.50          7.35         1.39 o                         
  -6  11   2          2.81          3.33         1.58 o                         
  -5  11   2          4.49          9.60         2.10 o                         
  -4  11   2         76.25         77.86         4.97 o                         
  -3  11   2        140.67        125.59         6.88 o                         
  -2  11   2        108.06        118.93         5.74 o                         
  -1  11   2          3.49          3.38         1.87 o                         
   0  11   2         20.63         25.46         2.70 o                         
   1  11   2        147.58        127.94         4.81 o                         
   2  11   2        100.20         98.19         5.20 o                         
   3  11   2         13.46         13.41         2.20 o                         
   4  11   2          2.09          0.46         1.44 o                         
   5  11   2          5.22          6.03         1.44 o                         
   6  11   2         11.88         12.63         2.27 o                         
   7  11   2         13.89         18.49         2.66 o                         
   8  11   2         13.71         15.78         3.29 o                         
   9  11   2         17.53         19.22         2.98 o                         
  10  11   2         34.05         36.79         3.03 o                         
  -8  12   2         11.12          4.47         2.07 o                         
  -7  12   2         55.08         48.76         5.70 o                         
  -6  12   2         29.84         29.18         4.75 o                         
  -5  12   2          5.59          3.38         2.24 o                         
  -4  12   2         49.17         52.13         6.09 o                         
  -3  12   2        225.44        217.88        12.09 o                         
  -2  12   2         36.79         37.02         5.19 o                         
  -1  12   2         85.97         87.20         7.33 o                         
   0  12   2          0.24          1.29         1.43 o                         
   1  12   2        210.41        188.57         5.98 o                         
   2  12   2         80.75         75.93         3.83 o                         
   3  12   2         50.24         42.38         4.17 o                         
   4  12   2         14.74         11.85         2.23 o                         
   5  12   2          2.84          2.01         1.48 o                         
   6  12   2         13.80         13.27         2.24 o                         
   7  12   2         30.78         31.24         2.93 o                         
   8  12   2         51.18         55.49         4.83 o                         
   9  12   2          3.79          3.75         1.32 o                         
  -7  13   2          5.28          4.04         2.13 o                         
  -6  13   2          5.34          5.57         2.23 o                         
  -5  13   2         25.08         17.30         3.86 o                         
  -4  13   2          0.76          0.09         2.13 o                         
  -3  13   2         52.89         53.98         6.06 o                         
  -2  13   2         13.71         12.02         3.55 o                         
  -1  13   2          0.09         -1.41         1.41 o                         
   0  13   2          9.72          9.14         2.74 o                         
   1  13   2          3.88          4.21         1.50 o                         
   2  13   2         34.33         35.38         3.38 o                         
   3  13   2         15.94         16.48         2.40 o                         
   4  13   2         39.88         37.14         2.71 o                         
   5  13   2          2.41          2.31         1.09 o                         
   6  13   2          0.81         -0.43         1.23 o                         
   7  13   2         62.68         60.93         3.36 o                         
   8  13   2         57.40         59.08         4.04 o                         
  -7  14   2          5.57          8.10         1.32 o                         
  -6  14   2          1.38          1.07         1.53 o                         
  -5  14   2          0.14          1.18         1.87 o                         
  -4  14   2          0.22          0.23         1.42 o                         
  -3  14   2          1.73          2.08         2.49 o                         
  -2  14   2         26.57         27.55         3.05 o                         
  -1  14   2          9.21          7.99         2.01 o                         
   0  14   2         85.93         86.78         4.99 o                         
   1  14   2          6.87          3.12         1.61 o                         
   2  14   2        151.16        154.62         6.40 o                         
   3  14   2          0.00          0.24         1.02 o                         
   4  14   2          4.80          3.49         1.04 o                         
   5  14   2          1.25          1.79         1.26 o                         
   6  14   2          0.26          0.17         1.54 o                         
  -5  15   2          3.39          5.93         1.30 o                         
  -4  15   2          2.47          3.53         1.16 o                         
  -3  15   2         50.41         50.11         3.50 o                         
  -2  15   2          3.31          4.39         1.44 o                         
  -1  15   2        168.29        189.83         7.66 o                         
   0  15   2         95.20         96.21         5.96 o                         
   1  15   2         11.42         12.79         1.93 o                         
   2  15   2          3.01          0.99         0.85 o                         
   3  15   2          4.16          3.84         0.98 o                         
   4  15   2         44.94         49.30         3.04 o                         
  -2  16   2        114.84        125.35         6.65 o                         
  -1  16   2         26.49         27.26         2.33 o                         
   0  16   2          7.41         12.15         1.69 o                         
   1  16   2         75.08         84.40         5.49 o                         
 -13   1   3          3.95          8.18         1.07 o                         
 -12   1   3          1.11          1.50         1.06 o                         
 -11   1   3        155.64        157.35         9.52 o                         
 -10   1   3          6.82          7.97         1.75 o                         
  -9   1   3         66.20         74.90         4.71 o                         
  -8   1   3        417.30        437.22        10.94 o                         
  -7   1   3        547.94        562.83        28.56 o                         
  -6   1   3        702.64        705.03        29.22 o                         
  -5   1   3        815.77        868.86        27.38 o                         
  -4   1   3        133.03        130.84         6.64 o                         
  -3   1   3        191.23        147.14         6.33 o                         
  -2   1   3       4683.06       4339.87        34.83 o                         
  -1   1   3       1079.03       1117.60        17.46 o                         
   0   1   3       4266.21       4303.38        21.18 o                         
   1   1   3        837.25        780.63        16.05 o                         
   2   1   3        512.66        516.76        10.70 o                         
   3   1   3        455.86        555.40        11.32 o                         
   4   1   3       4405.24       4880.80       288.24 o                         
   5   1   3        118.99        208.81        11.63 o                         
   6   1   3       1317.29       1394.85        38.38 o                         
   7   1   3        326.50        361.31        17.68 o                         
   8   1   3          2.53          4.12         3.82 o                         
   9   1   3        102.54         94.96         5.12 o                         
  10   1   3        159.11        170.20         6.78 o                         
  11   1   3         29.39         27.84         2.70 o                         
  12   1   3        106.41        120.00         3.44 o                         
  13   1   3         17.00         19.78         2.51 o                         
 -13   2   3          0.83         -0.72         0.72 o                         
 -12   2   3         34.62         28.05         2.02 o                         
 -11   2   3         44.69         34.50         3.03 o                         
 -10   2   3          3.20          0.24         1.21 o                         
  -9   2   3        170.24        205.77         7.71 o                         
  -8   2   3          0.14          1.99         1.27 o                         
  -7   2   3          3.72          0.78         2.14 o                         
  -6   2   3        777.33        808.67        30.23 o                         
  -5   2   3         42.76         44.75         5.74 o                         
  -4   2   3         33.30         30.24         2.92 o                         
  -3   2   3         38.12         25.71         2.71 o                         
  -2   2   3        931.72       1049.87        21.51 o                         
  -1   2   3       2491.06       2618.65        24.53 o                         
   0   2   3       2233.65       2021.63        51.31 o                         
   1   2   3        137.58        196.55         3.78 o                         
   2   2   3         26.67         35.47         1.71 o                         
   3   2   3       1668.43       1669.26        37.26 o                         
   4   2   3       1060.64       1281.39        36.57 o                         
   5   2   3        118.74        131.76        17.47 o                         
   6   2   3        589.55        512.06        53.37 o                         
   7   2   3        106.47         61.73         9.00 o                         
   8   2   3        316.95        354.76        13.88 o                         
   9   2   3        659.77        632.38        19.15 o                         
  10   2   3        162.69        159.80         9.51 o                         
  11   2   3          0.43          2.92         2.17 o                         
  12   2   3         17.46         15.20         1.88 o                         
  13   2   3         18.29         18.92         2.46 o                         
 -13   3   3         47.59         40.12         1.97 o                         
 -12   3   3         16.45         14.34         1.89 o                         
 -11   3   3         18.15         19.08         2.40 o                         
 -10   3   3          1.06          1.02         1.22 o                         
  -9   3   3          5.38          6.12         1.68 o                         
  -8   3   3         13.26         18.02         2.39 o                         
  -7   3   3       1297.53       1170.72        33.39 o                         
  -6   3   3          6.66          2.96         2.15 o                         
  -5   3   3        277.32        262.50        10.94 o                         
  -4   3   3         77.99         98.92         5.94 o                         
  -3   3   3        176.33        175.94         7.17 o                         
  -2   3   3        949.26       1014.34        11.81 o                         
  -1   3   3       1634.46       1694.65        22.57 o                         
   0   3   3        255.66        281.56         8.33 o                         
   1   3   3       1361.46       1396.25        27.37 o                         
   2   3   3         14.15          5.52         1.93 o                         
   3   3   3        185.69        202.53        13.70 o                         
   4   3   3        169.32        215.43        15.62 o                         
   5   3   3        500.19        432.12        24.79 o                         
   6   3   3        497.72        470.95        20.27 o                         
   7   3   3          1.45          3.68         2.18 o                         
   8   3   3       1153.31       1201.10        43.74 o                         
   9   3   3        112.27        106.89         5.57 o                         
  10   3   3         25.65         26.38         2.83 o                         
  11   3   3        307.79        322.79        12.67 o                         
  12   3   3          7.83          8.93         2.52 o                         
  13   3   3         16.33         23.74         2.70 o                         
 -13   4   3         51.73         46.52         2.42 o                         
 -12   4   3          0.92         -0.18         0.97 o                         
 -11   4   3         52.21         63.46         4.01 o                         
 -10   4   3          0.07          0.43         1.21 o                         
  -9   4   3          6.19          2.32         1.91 o                         
  -8   4   3         16.59         20.90         2.55 o                         
  -7   4   3          0.22          1.93         2.18 o                         
  -6   4   3        764.83        762.82        33.32 o                         
  -5   4   3        736.43        724.55        18.63 o                         
  -4   4   3       1201.92       1260.79        21.81 o                         
  -3   4   3        379.75        370.85        11.02 o                         
  -2   4   3         25.00         24.93         3.52 o                         
  -1   4   3        528.21        503.50        14.33 o                         
   0   4   3        323.63        304.02         8.52 o                         
   1   4   3        128.07         91.07         4.06 o                         
   2   4   3        770.85        782.65        17.78 o                         
   3   4   3        228.83        199.05        14.42 o                         
   4   4   3        175.49        158.13        14.26 o                         
   5   4   3         34.36         33.23         7.35 o                         
   6   4   3         68.41         55.29         7.13 o                         
   7   4   3         36.04         17.54         4.55 o                         
   8   4   3        196.95        235.12         8.43 o                         
   9   4   3        996.24        994.32        39.47 o                         
  10   4   3        234.57        242.21        13.05 o                         
  11   4   3        110.64        114.00         5.09 o                         
  12   4   3         16.27         17.31         2.85 o                         
  13   4   3          3.47          3.27         1.27 o                         
 -12   5   3         58.26         47.61         2.83 o                         
 -11   5   3         67.02         54.84         3.57 o                         
 -10   5   3         26.48         22.11         2.57 o                         
  -9   5   3        129.49        139.68        11.42 o                         
  -8   5   3        174.98        159.10         7.26 o                         
  -7   5   3        197.71        222.01         7.92 o                         
  -6   5   3        493.73        443.03        18.02 o                         
  -5   5   3        157.08        187.41        30.24 o                         
  -4   5   3        260.52        258.99        12.29 o                         
  -3   5   3        485.33        576.71        17.59 o                         
  -2   5   3         32.13         19.73         5.78 o                         
  -1   5   3         93.40        110.10         7.36 o                         
   0   5   3        210.05        220.32        10.17 o                         
   1   5   3       1255.07       1151.68        25.90 o                         
   2   5   3       1339.16       1194.90        30.99 o                         
   3   5   3        558.74        635.62        18.40 o                         
   4   5   3       1309.32       1246.84        41.68 o                         
   5   5   3        375.43        323.18        23.13 o                         
   6   5   3         47.80         23.42         6.47 o                         
   7   5   3         87.67         90.81         5.28 o                         
   8   5   3          8.27          4.89         1.56 o                         
   9   5   3          3.24          1.76         1.38 o                         
  10   5   3          0.15          1.14         1.38 o                         
  11   5   3         44.63         49.22         3.43 o                         
  12   5   3         39.97         40.90         2.51 o                         
 -12   6   3          7.25          7.27         1.65 o                         
 -11   6   3         65.24         74.37         5.69 o                         
 -10   6   3         34.56         45.11         5.11 o                         
  -9   6   3          4.27          4.07         2.27 o                         
  -8   6   3        114.46        115.24         6.29 o                         
  -7   6   3        169.65        188.72         7.98 o                         
  -6   6   3        137.43        139.86        16.19 o                         
  -5   6   3        165.84        158.15        16.86 o                         
  -4   6   3         10.06          9.34         4.38 o                         
  -3   6   3       1007.81       1032.58        24.96 o                         
  -2   6   3        246.13        280.83        12.70 o                         
  -1   6   3         19.65         21.89         3.62 o                         
   0   6   3         36.21         27.87         3.95 o                         
   1   6   3         73.16         76.05         4.84 o                         
   2   6   3         66.55         80.97         6.27 o                         
   3   6   3         60.67         71.48         9.80 o                         
   4   6   3          7.34         19.68         6.03 o                         
   5   6   3        252.86        262.70        21.75 o                         
   6   6   3       1273.83       1299.18        62.57 o                         
   7   6   3         16.04         19.50         2.69 o                         
   8   6   3         40.75         45.50         5.65 o                         
   9   6   3         15.76         13.44         3.13 o                         
  10   6   3         56.47         63.60         6.02 o                         
  11   6   3          1.89          3.83         1.24 o                         
  12   6   3          0.84          1.08         0.89 o                         
 -12   7   3         64.00         54.63         2.63 o                         
 -11   7   3         13.51          9.92         1.62 o                         
 -10   7   3         21.55         20.02         3.48 o                         
  -9   7   3          0.72          1.35         1.97 o                         
  -8   7   3         63.62         56.70         4.51 o                         
  -7   7   3         42.83         38.05         3.73 o                         
  -6   7   3        138.78        131.87         8.27 o                         
  -5   7   3          5.95         -1.34         2.93 o                         
  -4   7   3         66.16         77.90        12.19 o                         
  -3   7   3        100.47         81.65        11.86 o                         
  -2   7   3          4.70          0.68         1.94 o                         
  -1   7   3         66.00         90.11         8.31 o                         
   0   7   3          1.50         -0.88         1.88 o                         
   1   7   3         56.40         57.63         6.03 o                         
   2   7   3        295.47        239.77        17.24 o                         
   3   7   3        106.32         79.14        10.60 o                         
   4   7   3         70.39         75.65        11.42 o                         
   5   7   3        329.19        310.56        24.65 o                         
   6   7   3        339.97        331.63        10.39 o                         
   7   7   3         17.27         18.05         3.80 o                         
   8   7   3        119.14        107.76         8.77 o                         
   9   7   3          7.55         10.02         2.78 o                         
  10   7   3          2.18          3.55         1.94 o                         
  11   7   3         71.42         78.53         3.77 o                         
 -11   8   3         33.54         40.84         2.62 o                         
 -10   8   3          2.92          4.12         1.38 o                         
  -9   8   3         79.59         73.44         4.55 o                         
  -8   8   3         11.35         16.27         3.23 o                         
  -7   8   3        228.95        263.35        13.34 o                         
  -6   8   3         19.45         26.10         3.08 o                         
  -5   8   3         34.94         46.75         3.82 o                         
  -4   8   3        185.42        158.39        18.34 o                         
  -3   8   3          0.61         -0.59         4.03 o                         
  -2   8   3         44.79         24.53         4.40 o                         
  -1   8   3         38.90         43.34         5.91 o                         
   0   8   3         95.09         63.93         7.47 o                         
   1   8   3        170.45        193.17        11.56 o                         
   2   8   3          7.60          4.90         3.48 o                         
   3   8   3         54.98         48.13         8.62 o                         
   4   8   3         54.14         52.24         6.79 o                         
   5   8   3        118.68        127.24         8.95 o                         
   6   8   3        134.48        119.94         6.49 o                         
   7   8   3         24.67         25.66         4.68 o                         
   8   8   3          0.06          0.91         1.88 o                         
   9   8   3        148.54        175.26         6.88 o                         
  10   8   3         24.34         19.86         2.13 o                         
  11   8   3         30.97         32.87         3.25 o                         
 -11   9   3         30.11         36.81         3.02 o                         
 -10   9   3          0.46          1.14         0.89 o                         
  -9   9   3         24.15         17.41         2.14 o                         
  -8   9   3          0.21         -1.10         1.10 o                         
  -7   9   3         13.38          9.63         1.62 o                         
  -6   9   3         85.64         91.18         5.66 o                         
  -5   9   3          6.84          2.75         1.42 o                         
  -4   9   3         88.05         89.04         5.14 o                         
  -3   9   3        404.85        415.55        10.39 o                         
  -2   9   3         34.66         34.82         8.51 o                         
  -1   9   3        123.09        113.73        14.71 o                         
   0   9   3          7.12          5.81         2.22 o                         
   1   9   3         10.23          5.00         2.37 o                         
   2   9   3         72.63         67.50        10.89 o                         
   3   9   3         35.20         40.82         3.28 o                         
   4   9   3        158.24        165.32        10.02 o                         
   5   9   3          9.63          5.46         2.51 o                         
   6   9   3         55.99         44.90         5.92 o                         
   7   9   3         11.39          9.30         3.12 o                         
   8   9   3         97.27         80.99         7.46 o                         
   9   9   3          8.67          6.49         2.51 o                         
  10   9   3         48.33         52.57         4.67 o                         
 -10  10   3         62.10         72.04         4.56 o                         
  -9  10   3          1.50          3.45         1.81 o                         
  -8  10   3         14.94         22.30         2.83 o                         
  -7  10   3          0.07         -1.12         1.64 o                         
  -6  10   3          0.69          3.91         1.59 o                         
  -5  10   3          1.86          1.59         1.33 o                         
  -4  10   3         73.88         70.32         5.18 o                         
  -3  10   3          0.07          0.57         1.06 o                         
  -2  10   3         45.65         34.68         3.31 o                         
  -1  10   3        100.12        106.35         5.24 o                         
   0  10   3          2.80          2.04         1.10 o                         
   1  10   3         80.97         58.30         3.15 o                         
   2  10   3        405.25        416.97        10.32 o                         
   3  10   3         17.03         18.86         4.10 o                         
   4  10   3        350.63        385.46        30.10 o                         
   5  10   3        169.75        149.94         9.95 o                         
   6  10   3         52.37         40.86         5.50 o                         
   7  10   3          0.79          1.35         2.52 o                         
   8  10   3          2.00          0.61         1.98 o                         
   9  10   3         75.41         73.11         5.86 o                         
  10  10   3          2.57          3.52         1.42 o                         
  -9  11   3         44.73         42.72         3.64 o                         
  -8  11   3         43.72         58.63         3.89 o                         
  -7  11   3          3.98          1.25         1.35 o                         
  -6  11   3         31.30         25.36         3.03 o                         
  -5  11   3          4.97          2.24         2.85 o                         
  -4  11   3          8.15          4.78         1.66 o                         
  -3  11   3          4.09          5.97         1.53 o                         
  -2  11   3          4.64          3.09         1.24 o                         
  -1  11   3          8.29          7.52         1.68 o                         
   0  11   3        624.56        616.89        12.93 o                         
   1  11   3        401.81        457.29         9.11 o                         
   2  11   3        114.37        106.41         4.42 o                         
   3  11   3         78.46         81.44         4.95 o                         
   4  11   3          1.70          7.25         1.76 o                         
   5  11   3          4.23          1.55         1.18 o                         
   6  11   3         12.37         11.87         3.51 o                         
   7  11   3        119.28        109.39         8.23 o                         
   8  11   3         93.14         95.11         6.88 o                         
   9  11   3         20.69         25.81         3.19 o                         
  -8  12   3          0.01          0.71         0.80 o                         
  -7  12   3          0.01         -0.38         1.15 o                         
  -6  12   3          3.52          0.46         1.19 o                         
  -5  12   3         51.11         50.37         4.01 o                         
  -4  12   3         41.64         43.58         3.80 o                         
  -3  12   3         24.57         20.16         2.63 o                         
  -2  12   3          0.23          0.01         1.23 o                         
  -1  12   3         87.60         81.90         4.93 o                         
   0  12   3        384.07        416.15         8.80 o                         
   1  12   3          0.16          1.17         1.07 o                         
   2  12   3         47.52         42.34         2.88 o                         
   3  12   3        141.98        153.46         6.66 o                         
   4  12   3         48.50         48.31         3.83 o                         
   5  12   3          4.13          2.40         1.37 o                         
   6  12   3         79.87         76.71         6.82 o                         
   7  12   3         10.54          8.95         2.66 o                         
   8  12   3          6.84          6.18         1.83 o                         
  -7  13   3         11.53         14.86         2.89 o                         
  -6  13   3          0.16          0.44         1.71 o                         
  -5  13   3         13.79         12.53         1.92 o                         
  -4  13   3          1.78          2.48         1.29 o                         
  -3  13   3          0.35         -1.29         1.29 o                         
  -2  13   3         33.55         36.39         4.79 o                         
  -1  13   3         38.75         50.19         3.15 o                         
   0  13   3          4.74          9.63         1.68 o                         
   1  13   3         46.30         53.26         3.23 o                         
   2  13   3        172.07        161.51         5.43 o                         
   3  13   3          0.24          0.33         1.62 o                         
   4  13   3         16.38         10.46         1.99 o                         
   5  13   3         21.84         25.03         2.59 o                         
   6  13   3         26.36         24.73         3.64 o                         
   7  13   3          2.48          3.83         1.69 o                         
  -6  14   3          6.52          5.67         1.23 o                         
  -5  14   3          9.93         10.88         2.67 o                         
  -4  14   3          0.08         -1.08         1.48 o                         
  -3  14   3         20.84         25.73         2.92 o                         
  -2  14   3         30.83         35.04         3.29 o                         
  -1  14   3          6.57          5.77         1.94 o                         
   0  14   3          0.23         -0.01         1.18 o                         
   1  14   3          3.61          4.77         1.17 o                         
   2  14   3          0.55          0.96         1.06 o                         
   3  14   3         21.97         26.97         3.64 o                         
   4  14   3          1.41          1.29         1.12 o                         
   5  14   3          0.66          0.27         1.46 o                         
   6  14   3          3.62          4.37         1.61 o                         
  -4  15   3         11.72         11.82         1.90 o                         
  -3  15   3          2.31          2.28         1.10 o                         
  -2  15   3          0.22         -0.14         1.06 o                         
  -1  15   3          3.22          2.96         1.30 o                         
   0  15   3         22.40         19.82         2.27 o                         
   1  15   3          2.41          1.10         1.95 o                         
   2  15   3          6.45          9.27         2.94 o                         
   3  15   3          2.16          2.33         0.94 o                         
   4  15   3          1.02          0.61         1.25 o                         
 -13   0   4          2.47          2.11         1.32 o                         
 -12   0   4          1.18          0.83         1.27 o                         
 -11   0   4        101.74         95.34         6.97 o                         
 -10   0   4         13.18         15.70         3.23 o                         
  -9   0   4          0.65          0.40         1.77 o                         
  -8   0   4        733.47        727.65        14.57 o                         
  -7   0   4         30.92         20.83         4.36 o                         
  -6   0   4          0.24          3.08         2.21 o                         
  -5   0   4         10.12         12.22         3.19 o                         
  -4   0   4        936.59       1105.25        30.41 o                         
  -3   0   4       5190.34       5435.39       102.72 o                         
  -2   0   4        408.15        380.14        13.02 o                         
  -1   0   4       2510.72       2523.30        38.69 o                         
   0   0   4         49.50         39.31         2.37 o                         
   1   0   4        116.56        107.68         4.70 o                         
   2   0   4         46.93         75.31         4.10 o                         
   3   0   4        447.78        315.19        14.26 o                         
   4   0   4       1050.83       1052.81        84.37 o                         
   5   0   4        682.89        719.19        65.58 o                         
   6   0   4         10.86         23.23         5.85 o                         
   7   0   4         32.49         37.14         7.99 o                         
   8   0   4        224.60        232.67        11.20 o                         
   9   0   4        422.99        456.27        15.78 o                         
  10   0   4         43.35         50.60         5.21 o                         
  11   0   4        231.03        276.90         8.00 o                         
  12   0   4          2.37          3.52         1.67 o                         
 -13   1   4          0.41          0.41         0.46 o                         
 -12   1   4          0.42          0.00         0.93 o                         
 -11   1   4          9.91         10.29         1.91 o                         
 -10   1   4         90.90         82.75         4.89 o                         
  -9   1   4         64.23         67.07         4.47 o                         
  -8   1   4         44.11         40.06         2.82 o                         
  -7   1   4          2.29         -1.20         1.65 o                         
  -6   1   4        110.39        103.16         8.93 o                         
  -5   1   4        822.75        785.94        36.28 o                         
  -4   1   4        777.33        819.62        17.18 o                         
  -3   1   4        520.41        530.43        12.32 o                         
  -2   1   4       1841.69       1960.45        33.78 o                         
  -1   1   4        593.86        515.51         8.26 o                         
   0   1   4        177.02        193.37         3.09 o                         
   1   1   4        208.20        231.45         4.07 o                         
   2   1   4          0.01          1.77         0.88 o                         
   3   1   4       1969.01       2145.18        28.36 o                         
   4   1   4        635.41        839.43        25.65 o                         
   5   1   4        350.64        402.64        19.38 o                         
   6   1   4         32.84         35.83         5.17 o                         
   7   1   4         71.22         69.73        11.36 o                         
   8   1   4        342.04        335.71        13.68 o                         
   9   1   4          0.62          1.01         1.44 o                         
  10   1   4          4.80          2.48         1.26 o                         
  11   1   4         55.61         49.08         2.89 o                         
  12   1   4         12.97         14.76         1.75 o                         
 -13   2   4          0.36         -0.60         0.60 o                         
 -12   2   4         22.41         21.23         1.72 o                         
 -11   2   4          1.39          0.79         1.17 o                         
 -10   2   4        144.88        145.86         5.19 o                         
  -9   2   4         77.34         70.15         4.61 o                         
  -8   2   4        100.59        100.57         5.38 o                         
  -7   2   4        145.94        154.17        11.84 o                         
  -6   2   4         57.50         71.42         6.19 o                         
  -5   2   4         18.74         26.61         3.75 o                         
  -4   2   4        676.31        632.73        15.54 o                         
  -3   2   4       1039.84       1053.27        15.89 o                         
  -2   2   4        476.96        446.73        11.10 o                         
  -1   2   4         11.00         12.01         1.72 o                         
   0   2   4        589.83        594.79        11.49 o                         
   1   2   4        218.67        260.78         7.64 o                         
   2   2   4        217.90        238.14         9.94 o                         
   3   2   4       6402.31       6795.90        81.10 o                         
   4   2   4        640.41        547.06        49.03 o                         
   5   2   4        446.26        420.64        55.01 o                         
   6   2   4        133.78        137.06        11.75 o                         
   7   2   4        113.00        110.97        14.52 o                         
   8   2   4       1176.29       1157.86        25.50 o                         
   9   2   4          3.92          2.86         1.64 o                         
  10   2   4         19.58         17.22         2.28 o                         
  11   2   4          7.86         11.37         2.93 o                         
  12   2   4          6.99          9.07         2.23 o                         
 -13   3   4          3.46          6.46         1.48 o                         
 -12   3   4          0.98          3.08         1.45 o                         
 -11   3   4         27.31         37.87         2.55 o                         
 -10   3   4          2.94          2.15         1.08 o                         
  -9   3   4        308.29        295.97        24.20 o                         
  -8   3   4         47.73         56.36         3.33 o                         
  -7   3   4          1.68         -1.66         3.04 o                         
  -6   3   4          0.50         -0.16         3.27 o                         
  -5   3   4         94.54         73.33         6.73 o                         
  -4   3   4         28.01         23.78         3.24 o                         
  -3   3   4         55.02         53.21         5.24 o                         
  -2   3   4         14.63         14.95         2.78 o                         
  -1   3   4         51.76         34.85         3.82 o                         
   0   3   4          0.10          7.62         1.47 o                         
   1   3   4          2.52          2.36         1.13 o                         
   2   3   4        462.47        505.69        28.24 o                         
   3   3   4        136.00        211.50        10.72 o                         
   4   3   4        104.26        116.43        12.12 o                         
   5   3   4         54.24         56.77         7.39 o                         
   6   3   4        473.63        413.32        32.77 o                         
   7   3   4        416.00        438.66        15.39 o                         
   8   3   4          1.01         -0.88         2.16 o                         
   9   3   4          9.13          6.30         2.21 o                         
  10   3   4         93.05         81.81         6.86 o                         
  11   3   4          0.93          4.46         2.25 o                         
  12   3   4          0.02          0.57         1.39 o                         
 -13   4   4          1.11          1.31         0.89 o                         
 -12   4   4         10.60          6.37         1.17 o                         
 -11   4   4         14.18         12.96         1.90 o                         
 -10   4   4         12.18         15.51         1.77 o                         
  -9   4   4         39.78         36.11         3.31 o                         
  -8   4   4        612.28        603.35        13.37 o                         
  -7   4   4         76.79         66.95         3.70 o                         
  -6   4   4         95.57         89.94        13.50 o                         
  -5   4   4        435.59        407.75        21.46 o                         
  -4   4   4          4.43          4.03         2.68 o                         
  -3   4   4       1368.59       1504.73        36.54 o                         
  -2   4   4         10.21          6.27         3.37 o                         
  -1   4   4        344.42        335.07        12.27 o                         
   0   4   4         11.82          9.92         3.17 o                         
   1   4   4          8.52          2.95         1.33 o                         
   2   4   4         21.34         32.90         3.15 o                         
   3   4   4        184.18        189.52        10.48 o                         
   4   4   4        787.12        753.94        40.72 o                         
   5   4   4        205.78        178.75        17.21 o                         
   6   4   4          3.74          0.89         2.43 o                         
   7   4   4          4.36          3.77         1.48 o                         
   8   4   4        242.97        219.19        11.49 o                         
   9   4   4          1.20         -2.86         2.86 o                         
  10   4   4         46.78         46.45         5.53 o                         
  11   4   4          0.19          2.49         2.08 o                         
  12   4   4         46.65         52.13         4.34 o                         
 -12   5   4         37.33         38.80         3.50 o                         
 -11   5   4         17.00          9.98         2.39 o                         
 -10   5   4          0.08         -0.59         1.63 o                         
  -9   5   4          0.38          0.27         1.01 o                         
  -8   5   4         77.63         96.32         5.39 o                         
  -7   5   4       1193.05       1279.98        16.23 o                         
  -6   5   4        130.62        107.28        15.20 o                         
  -5   5   4        313.12        269.39        15.53 o                         
  -4   5   4         49.36         51.59         6.20 o                         
  -3   5   4        331.55        352.63        15.06 o                         
  -2   5   4        543.57        494.20        17.08 o                         
  -1   5   4         65.66         98.68         7.26 o                         
   0   5   4        478.56        485.09        15.14 o                         
   1   5   4        256.77        250.84        11.03 o                         
   2   5   4         19.53         16.77         3.10 o                         
   3   5   4         12.06          7.04         2.51 o                         
   4   5   4        657.36        722.71        26.38 o                         
   5   5   4        161.93        139.02        11.16 o                         
   6   5   4          0.14          2.42         1.35 o                         
   7   5   4         54.77         43.68         5.47 o                         
   8   5   4        480.45        550.97        18.62 o                         
   9   5   4          5.89          5.07         4.41 o                         
  10   5   4         25.95         25.25         2.67 o                         
  11   5   4          6.64          4.71         2.02 o                         
  12   5   4         27.18         24.56         2.84 o                         
 -12   6   4          8.83          9.89         1.27 o                         
 -11   6   4         17.77         15.92         2.64 o                         
 -10   6   4         14.35         14.93         2.74 o                         
  -9   6   4         52.18         44.31         5.07 o                         
  -8   6   4          4.47          1.87         1.41 o                         
  -7   6   4         89.68         70.06         4.89 o                         
  -6   6   4        848.28        844.09        23.87 o                         
  -5   6   4        891.33        865.96        41.09 o                         
  -4   6   4         21.33         29.15         5.04 o                         
  -3   6   4        161.06        160.98        10.76 o                         
  -2   6   4          4.85         10.31         2.95 o                         
  -1   6   4       1207.18       1176.25        21.97 o                         
   0   6   4        440.70        502.09        24.23 o                         
   1   6   4         24.02         19.47         3.18 o                         
   2   6   4        765.11        762.15        43.94 o                         
   3   6   4          0.45          0.89         2.15 o                         
   4   6   4        929.20        885.96        26.27 o                         
   5   6   4        133.91        105.08        14.33 o                         
   6   6   4        487.34        510.29        10.21 o                         
   7   6   4          3.50          2.74         1.30 o                         
   8   6   4          0.97          2.65         1.39 o                         
   9   6   4         35.51         33.32         3.19 o                         
  10   6   4        328.43        339.03         9.14 o                         
  11   6   4          2.10         -0.47         1.49 o                         
  12   6   4          2.65          5.15         1.36 o                         
 -12   7   4          1.29          1.14         0.97 o                         
 -11   7   4          0.79          0.89         0.94 o                         
 -10   7   4          3.44          4.79         1.32 o                         
  -9   7   4         10.44         17.91         3.35 o                         
  -8   7   4          6.91          6.75         2.00 o                         
  -7   7   4          2.34          2.12         2.23 o                         
  -6   7   4        395.31        381.23        17.01 o                         
  -5   7   4          0.66          1.21         2.33 o                         
  -4   7   4          5.48          4.90         4.74 o                         
  -3   7   4         40.13         41.16         5.69 o                         
  -2   7   4        189.87        239.78        13.32 o                         
  -1   7   4        428.37        446.38        15.40 o                         
   0   7   4         48.65         45.13         8.02 o                         
   1   7   4          0.70         -0.45         3.24 o                         
   2   7   4        156.98        156.24        15.04 o                         
   3   7   4          1.86         -0.23         2.60 o                         
   4   7   4        828.29        786.22        37.49 o                         
   5   7   4        800.62        813.24        22.14 o                         
   6   7   4         13.08         11.30         1.82 o                         
   7   7   4        188.01        194.05         7.92 o                         
   8   7   4          9.27         14.35         2.40 o                         
   9   7   4          7.39          4.85         1.55 o                         
  10   7   4          0.33         -0.70         0.97 o                         
  11   7   4         82.24         90.27         3.60 o                         
 -11   8   4          0.39         -0.63         0.79 o                         
 -10   8   4          3.38          3.47         1.14 o                         
  -9   8   4         38.91         41.94         3.33 o                         
  -8   8   4         71.40         71.31         5.05 o                         
  -7   8   4          1.90          1.47         1.46 o                         
  -6   8   4          7.31          4.84         1.75 o                         
  -5   8   4        227.65        225.96         9.11 o                         
  -4   8   4        187.30        209.68        10.45 o                         
  -3   8   4        168.56        186.28        19.91 o                         
  -2   8   4         26.01         31.03         5.13 o                         
  -1   8   4         98.06         91.87         6.98 o                         
   0   8   4         22.88         27.48         6.10 o                         
   1   8   4          0.00         -3.79         3.79 o                         
   2   8   4          1.73          2.78         2.90 o                         
   3   8   4         22.12         26.44         3.76 o                         
   4   8   4          4.95          1.55         1.41 o                         
   5   8   4       1119.64       1110.37        26.68 o                         
   6   8   4       1061.69       1060.71        18.98 o                         
   7   8   4         48.14         42.91         5.68 o                         
   8   8   4         37.99         41.91         5.41 o                         
   9   8   4          3.18          4.12         1.54 o                         
  10   8   4          4.51          4.25         2.19 o                         
 -10   9   4          0.31         -0.01         1.44 o                         
  -9   9   4         32.42         51.78         5.15 o                         
  -8   9   4          7.58          3.82         2.40 o                         
  -7   9   4         67.54         64.25         4.95 o                         
  -6   9   4        101.84        107.81         6.12 o                         
  -5   9   4        241.09        202.89         9.11 o                         
  -4   9   4         41.36         50.67         4.02 o                         
  -3   9   4         84.97         78.59         4.69 o                         
  -2   9   4         44.98         72.78         4.35 o                         
  -1   9   4         84.30         94.78         6.50 o                         
   0   9   4          7.58         16.08         2.76 o                         
   1   9   4         65.77         75.22         6.05 o                         
   2   9   4        462.07        475.32        15.47 o                         
   3   9   4          8.17          7.66         2.41 o                         
   4   9   4          4.35          7.83         2.83 o                         
   5   9   4        289.07        298.18        13.92 o                         
   6   9   4          1.74          0.34         2.16 o                         
   7   9   4          7.42          4.89         2.03 o                         
   8   9   4        135.41        140.40         9.18 o                         
   9   9   4         67.45         80.38         6.24 o                         
  10   9   4          7.75          8.51         1.83 o                         
 -10  10   4        101.81        120.78         5.67 o                         
  -9  10   4          6.15          7.83         2.23 o                         
  -8  10   4          3.95          4.98         1.90 o                         
  -7  10   4          9.72         12.11         2.29 o                         
  -6  10   4        119.23        105.42         9.42 o                         
  -5  10   4        192.91        222.91        12.23 o                         
  -4  10   4        158.26        176.05         7.96 o                         
  -3  10   4          9.08          5.63         2.79 o                         
  -2  10   4          1.00          2.91         1.23 o                         
  -1  10   4         15.63         10.27         1.76 o                         
   0  10   4          7.20         10.43         2.62 o                         
   1  10   4         73.63         85.55         4.62 o                         
   2  10   4         76.53         81.17         6.68 o                         
   3  10   4        128.97        130.80         8.78 o                         
   4  10   4         73.03         71.94         6.92 o                         
   5  10   4          0.01         -2.15         2.71 o                         
   6  10   4          3.23         -0.35         2.16 o                         
   7  10   4        115.47         95.39         7.82 o                         
   8  10   4          4.50          4.85         2.17 o                         
   9  10   4         19.20         10.69         2.35 o                         
  -9  11   4          2.37          9.46         1.90 o                         
  -8  11   4         75.85         86.19         6.11 o                         
  -7  11   4          1.89          1.23         1.33 o                         
  -6  11   4         19.69         18.36         2.59 o                         
  -5  11   4         23.31         18.55         2.70 o                         
  -4  11   4         98.63         99.75         5.65 o                         
  -3  11   4          5.91          4.24         1.37 o                         
  -2  11   4         97.88         88.23         5.12 o                         
  -1  11   4         74.49         80.19         5.10 o                         
   0  11   4         35.65         25.16         2.90 o                         
   1  11   4         81.65         86.69         7.84 o                         
   2  11   4         13.36         16.48         2.46 o                         
   3  11   4         20.39         18.10         3.69 o                         
   4  11   4          6.71          8.23         2.66 o                         
   5  11   4         19.02         18.32         3.83 o                         
   6  11   4         74.09         58.56         6.20 o                         
   7  11   4          4.87          4.01         2.16 o                         
   8  11   4          9.48          6.32         2.21 o                         
   9  11   4         74.22         82.99         4.84 o                         
  -8  12   4         13.58         18.66         2.52 o                         
  -7  12   4         17.65         22.86         2.45 o                         
  -6  12   4         17.33         14.03         2.18 o                         
  -5  12   4         38.70         36.65         3.44 o                         
  -4  12   4         20.55         21.97         2.78 o                         
  -3  12   4          5.21          4.61         2.32 o                         
  -2  12   4          4.31          7.33         2.17 o                         
  -1  12   4          1.61          1.56         0.98 o                         
   0  12   4        394.15        397.34        10.24 o                         
   1  12   4        297.69        306.50        13.00 o                         
   2  12   4          7.43          9.68         1.79 o                         
   3  12   4          0.50          0.83         2.00 o                         
   4  12   4          5.37          4.62         2.25 o                         
   5  12   4          0.81          0.10         2.29 o                         
   6  12   4          6.86          4.71         2.10 o                         
   7  12   4          4.31          3.05         1.89 o                         
   8  12   4          0.63          0.76         1.09 o                         
  -7  13   4          1.11          2.05         1.25 o                         
  -6  13   4          2.85          3.58         1.16 o                         
  -5  13   4          1.10          1.16         1.27 o                         
  -4  13   4         34.06         25.51         2.78 o                         
  -3  13   4          9.85         14.57         2.27 o                         
  -2  13   4          1.58          1.93         1.12 o                         
  -1  13   4          0.14         -0.35         1.09 o                         
   0  13   4         27.15         28.76         2.89 o                         
   1  13   4         21.67         20.12         2.43 o                         
   2  13   4          3.57          4.82         1.70 o                         
   3  13   4         12.99          5.67         2.25 o                         
   4  13   4         11.66         11.54         2.10 o                         
   5  13   4          4.88          3.92         2.07 o                         
   6  13   4         30.78         39.46         4.24 o                         
   7  13   4         11.43         14.66         2.34 o                         
  -6  14   4          4.14          7.32         1.71 o                         
  -5  14   4         17.99         18.28         2.03 o                         
  -4  14   4         17.76         19.20         2.35 o                         
  -3  14   4          0.02         -0.23         0.95 o                         
  -2  14   4          0.01          1.33         0.98 o                         
  -1  14   4          3.12          5.64         1.20 o                         
   0  14   4          5.74          4.39         1.36 o                         
   1  14   4         66.37         73.58         4.17 o                         
   2  14   4          0.55         -0.78         1.05 o                         
   3  14   4          4.49          4.15         1.82 o                         
   4  14   4          2.11          1.56         1.67 o                         
   5  14   4          4.39          0.82         1.22 o                         
  -3  15   4         11.86         14.54         2.41 o                         
  -2  15   4         58.11         68.58         5.03 o                         
  -1  15   4          9.69         10.01         2.25 o                         
   0  15   4          4.78          3.23         1.51 o                         
   1  15   4          0.12          0.05         1.10 o                         
   2  15   4          3.39          5.65         2.01 o                         
   3  15   4          0.44          0.21         1.27 o                         
 -13   1   5          2.38          1.97         0.73 o                         
 -12   1   5          2.99          4.26         1.16 o                         
 -11   1   5         86.22         88.66         4.60 o                         
 -10   1   5          0.30         -0.94         1.27 o                         
  -9   1   5         11.88         13.59         1.93 o                         
  -8   1   5         87.40        105.74         3.91 o                         
  -7   1   5          7.59         10.77         1.71 o                         
  -6   1   5        198.17        192.01        13.61 o                         
  -5   1   5       1108.33       1109.61        44.06 o                         
  -4   1   5        124.54        130.88         9.63 o                         
  -3   1   5       1740.42       1825.03        33.82 o                         
  -2   1   5        402.37        427.13        12.54 o                         
  -1   1   5        324.25        338.88         7.46 o                         
   0   1   5         55.88         39.81         2.38 o                         
   1   1   5       1880.23       1805.68        15.16 o                         
   2   1   5        164.73        198.33         5.99 o                         
   3   1   5       4185.90       4237.60        48.64 o                         
   4   1   5        211.78        216.19        15.82 o                         
   5   1   5         31.38         28.22         6.25 o                         
   6   1   5        109.05         82.79        11.78 o                         
   7   1   5         44.78         46.33         2.99 o                         
   8   1   5        245.96        247.76         7.02 o                         
   9   1   5         57.57         69.84         3.75 o                         
  10   1   5         25.71         21.68         2.58 o                         
  11   1   5         14.47         19.14         2.20 o                         
  12   1   5         11.92         12.82         2.18 o                         
 -12   2   5         10.31         11.49         1.38 o                         
 -11   2   5         40.58         35.53         3.00 o                         
 -10   2   5          8.95         10.47         1.94 o                         
  -9   2   5          1.37          0.90         1.09 o                         
  -8   2   5        134.58        154.93         4.74 o                         
  -7   2   5         14.32         24.98         1.90 o                         
  -6   2   5        154.43        110.25        10.21 o                         
  -5   2   5        149.91        142.78        12.17 o                         
  -4   2   5         38.38         21.80         3.25 o                         
  -3   2   5        982.73       1124.65        21.10 o                         
  -2   2   5       2172.38       2380.25        36.15 o                         
  -1   2   5        198.46        167.37         6.40 o                         
   0   2   5        287.39        314.09         7.44 o                         
   1   2   5        238.98        251.84         5.79 o                         
   2   2   5       1008.23       1007.46        17.93 o                         
   3   2   5         13.44          4.20         1.85 o                         
   4   2   5         39.19         51.63         8.40 o                         
   5   2   5         97.27         99.18        12.40 o                         
   6   2   5         18.43         13.63         5.17 o                         
   7   2   5        183.40        212.15         6.37 o                         
   8   2   5        102.52         86.70         4.19 o                         
   9   2   5          2.40          3.87         1.48 o                         
  10   2   5          6.83          7.41         2.57 o                         
  11   2   5          0.01          1.19         1.55 o                         
  12   2   5          0.47          3.03         1.62 o                         
 -12   3   5          8.67          7.71         1.02 o                         
 -11   3   5          3.13          3.14         0.95 o                         
 -10   3   5         85.83         84.71         4.76 o                         
  -9   3   5          1.31         -0.21         1.13 o                         
  -8   3   5        273.83        264.76         8.81 o                         
  -7   3   5        541.01        546.24         8.66 o                         
  -6   3   5          2.42          2.37         2.41 o                         
  -5   3   5        159.01        151.06        11.01 o                         
  -4   3   5        232.21        224.76        12.49 o                         
  -3   3   5        223.76        246.39        11.99 o                         
  -2   3   5         52.44         66.33         5.80 o                         
  -1   3   5         14.84          9.73         2.59 o                         
   0   3   5        969.95       1059.46        15.31 o                         
   1   3   5          8.06         12.14         1.83 o                         
   2   3   5        284.65        277.43         9.60 o                         
   3   3   5         64.18         57.45         4.85 o                         
   4   3   5          2.84          3.56         4.91 o                         
   5   3   5        126.27        142.30        11.16 o                         
   6   3   5        123.22        107.79        14.21 o                         
   7   3   5          8.40          9.94         2.96 o                         
   8   3   5        594.80        632.51        20.00 o                         
   9   3   5         18.76         15.37         3.40 o                         
  10   3   5        108.03        108.03         7.87 o                         
  11   3   5          0.09          0.73         1.78 o                         
  12   3   5          6.55          2.27         1.32 o                         
 -12   4   5         33.24         32.32         3.07 o                         
 -11   4   5          0.63          0.54         0.86 o                         
 -10   4   5         43.25         40.23         3.25 o                         
  -9   4   5          7.83         10.82         2.95 o                         
  -8   4   5        118.06        100.13         5.44 o                         
  -7   4   5        492.53        537.16        17.96 o                         
  -6   4   5          7.64          4.34         2.54 o                         
  -5   4   5         32.08         26.72         4.76 o                         
  -4   4   5          0.35          0.15         1.84 o                         
  -3   4   5        145.08        161.56        10.10 o                         
  -2   4   5        896.78       1034.12        35.16 o                         
  -1   4   5        403.89        378.02        14.20 o                         
   0   4   5        688.63        746.27        16.27 o                         
   1   4   5        496.71        502.90        16.29 o                         
   2   4   5        430.34        443.37        15.76 o                         
   3   4   5         58.80         48.26         5.79 o                         
   4   4   5         21.30         21.44         4.35 o                         
   5   4   5        127.19        130.13        10.86 o                         
   6   4   5        804.43        801.86        21.61 o                         
   7   4   5       1237.67       1280.71        28.31 o                         
   8   4   5         30.22         31.39         4.64 o                         
   9   4   5          4.76          2.52         2.14 o                         
  10   4   5         10.62         15.95         3.47 o                         
  11   4   5         16.95         21.98         3.36 o                         
  12   4   5          1.13         -0.49         1.13 o                         
 -12   5   5          5.13          5.67         1.61 o                         
 -11   5   5         65.88         68.79         4.93 o                         
 -10   5   5          2.30          0.55         0.91 o                         
  -9   5   5        116.35        102.15         5.31 o                         
  -8   5   5         33.41         44.20         3.65 o                         
  -7   5   5         28.30         26.41         4.24 o                         
  -6   5   5         42.27         34.66         3.45 o                         
  -5   5   5         59.09         46.70         8.81 o                         
  -4   5   5        238.76        228.43        18.53 o                         
  -3   5   5        164.31        148.62        14.18 o                         
  -2   5   5          0.16          2.26         3.47 o                         
  -1   5   5          6.34          4.74         2.11 o                         
   0   5   5         87.13         93.26         7.64 o                         
   1   5   5          9.79          8.20         2.59 o                         
   2   5   5        260.42        294.93        17.34 o                         
   3   5   5        201.88        210.69        12.30 o                         
   4   5   5        193.18        169.71        11.95 o                         
   5   5   5         15.56         11.47         3.94 o                         
   6   5   5        752.34        788.91        21.63 o                         
   7   5   5        106.76         93.65         7.72 o                         
   8   5   5         39.00         30.75         4.61 o                         
   9   5   5          4.61          3.30         1.94 o                         
  10   5   5         32.91         27.79         4.07 o                         
  11   5   5          7.88          8.81         2.35 o                         
  12   5   5          0.09         -0.12         0.99 o                         
 -12   6   5          0.48         -1.10         1.10 o                         
 -11   6   5         43.65         44.27         2.80 o                         
 -10   6   5         44.71         51.71         4.57 o                         
  -9   6   5         51.10         65.37         4.06 o                         
  -8   6   5          4.55          8.74         2.53 o                         
  -7   6   5         72.31         67.08         4.89 o                         
  -6   6   5         62.61         54.02         4.34 o                         
  -5   6   5        406.53        494.23        16.60 o                         
  -4   6   5         57.05         48.15         8.44 o                         
  -3   6   5         29.57         27.15         6.32 o                         
  -2   6   5         12.57         18.01         5.60 o                         
  -1   6   5         15.22         14.30         3.70 o                         
   0   6   5          0.40         -2.32         2.32 o                         
   1   6   5          2.26          6.18         2.49 o                         
   2   6   5         39.30         32.49         4.96 o                         
   3   6   5         37.74         34.12         5.16 o                         
   4   6   5        218.51        206.68        13.42 o                         
   5   6   5        302.61        291.48         9.17 o                         
   6   6   5        128.11        131.96         6.47 o                         
   7   6   5         15.95         20.70         4.94 o                         
   8   6   5         14.13         14.35         2.25 o                         
   9   6   5          3.39          3.07         2.00 o                         
  10   6   5          0.00          2.23         1.63 o                         
  11   6   5          0.24         -0.51         1.23 o                         
 -11   7   5          6.90          3.01         1.46 o                         
 -10   7   5         75.93         74.32         5.97 o                         
  -9   7   5         61.94         54.34         5.66 o                         
  -8   7   5         39.73         48.96         5.75 o                         
  -7   7   5          1.04         -1.88         2.10 o                         
  -6   7   5          0.07         -0.25         1.13 o                         
  -5   7   5        164.46        152.58         5.58 o                         
  -4   7   5        165.05        189.94         8.96 o                         
  -3   7   5        255.81        230.79        18.93 o                         
  -2   7   5          1.68          0.05         3.15 o                         
  -1   7   5         41.82         29.59         4.86 o                         
   0   7   5          5.34          6.88         2.40 o                         
   1   7   5         18.73         13.93         4.31 o                         
   2   7   5        170.70        178.53        17.31 o                         
   3   7   5        160.85        154.64        16.45 o                         
   4   7   5         12.07         11.73         2.84 o                         
   5   7   5          0.63          5.20         2.49 o                         
   6   7   5        416.40        454.38        16.13 o                         
   7   7   5          0.82          0.59         1.22 o                         
   8   7   5          2.24          2.84         1.35 o                         
   9   7   5         11.86         17.29         2.42 o                         
  10   7   5         13.47         13.67         2.52 o                         
  11   7   5          5.54          4.50         1.25 o                         
 -11   8   5         52.15         62.30         4.01 o                         
 -10   8   5          3.99          1.61         1.44 o                         
  -9   8   5         39.18         47.66         5.15 o                         
  -8   8   5        362.85        389.93        15.12 o                         
  -7   8   5         13.00         16.13         2.68 o                         
  -6   8   5        430.15        483.53        12.71 o                         
  -5   8   5         28.22         47.00         3.20 o                         
  -4   8   5          6.07          2.00         0.95 o                         
  -3   8   5         29.77         31.18         2.91 o                         
  -2   8   5          0.46          1.71         0.85 o                         
  -1   8   5          1.18          1.35         1.82 o                         
   0   8   5        154.22        159.71        18.19 o                         
   1   8   5          1.77          0.15         1.46 o                         
   2   8   5          0.67          1.66         1.36 o                         
   3   8   5          1.25          0.14         1.59 o                         
   4   8   5         55.93         60.49         6.21 o                         
   5   8   5         62.81         66.28         6.73 o                         
   6   8   5         11.44         12.18         2.93 o                         
   7   8   5         78.21         69.98         7.01 o                         
   8   8   5         25.91         24.42         2.69 o                         
   9   8   5          8.51          8.97         1.49 o                         
  10   8   5         66.13         80.27         4.69 o                         
 -10   9   5         14.97         20.50         2.76 o                         
  -9   9   5         12.61         13.61         2.93 o                         
  -8   9   5          3.06          8.71         2.86 o                         
  -7   9   5          7.31          4.41         1.70 o                         
  -6   9   5         22.49         19.55         2.79 o                         
  -5   9   5        453.30        448.75        20.65 o                         
  -4   9   5          7.90          9.09         1.58 o                         
  -3   9   5         33.46         46.04         3.67 o                         
  -2   9   5          5.24          6.45         1.54 o                         
  -1   9   5        118.37        125.61         7.80 o                         
   0   9   5          0.87          2.12         1.36 o                         
   1   9   5         61.41         60.32         5.51 o                         
   2   9   5         86.28         74.27         6.38 o                         
   3   9   5        107.10        100.01         7.57 o                         
   4   9   5        311.72        302.80        13.69 o                         
   5   9   5        385.41        337.88        15.02 o                         
   6   9   5         26.36         23.47         4.29 o                         
   7   9   5          6.62          6.77         2.58 o                         
   8   9   5         69.11         53.60         5.41 o                         
   9   9   5          0.37          0.30         1.17 o                         
  10   9   5         14.20         14.92         2.07 o                         
  -9  10   5         17.78         22.54         3.09 o                         
  -8  10   5         56.48         66.33         5.59 o                         
  -7  10   5         49.40         37.44         7.09 o                         
  -6  10   5          2.17         -1.52         1.54 o                         
  -5  10   5         11.53          5.66         1.80 o                         
  -4  10   5        208.39        243.30         8.77 o                         
  -3  10   5         49.19         46.78         5.16 o                         
  -2  10   5          4.44          3.17         1.89 o                         
  -1  10   5        100.97         87.97         6.77 o                         
   0  10   5        175.87        169.66         9.34 o                         
   1  10   5        132.62        116.77         7.92 o                         
   2  10   5          3.37          2.43         1.74 o                         
   3  10   5        155.76        171.42        10.15 o                         
   4  10   5          8.54          6.28         2.65 o                         
   5  10   5          3.86          0.78         2.26 o                         
   6  10   5         15.28         13.73         3.21 o                         
   7  10   5         51.24         40.60         4.91 o                         
   8  10   5         22.44         17.48         3.02 o                         
   9  10   5          1.15          0.48         1.14 o                         
  -8  11   5         33.43         40.47         4.13 o                         
  -7  11   5          2.94          9.47         1.88 o                         
  -6  11   5          7.94          5.65         1.64 o                         
  -5  11   5          1.84         -1.18         1.66 o                         
  -4  11   5        121.13        124.67         6.28 o                         
  -3  11   5         55.78         49.62         5.69 o                         
  -2  11   5         99.05        112.84         7.92 o                         
  -1  11   5          8.74          8.68         2.65 o                         
   0  11   5          7.97          9.06         2.64 o                         
   1  11   5        163.25        140.52         8.93 o                         
   2  11   5        229.59        228.85        11.48 o                         
   3  11   5          0.02          0.41         2.06 o                         
   4  11   5          2.32          1.88         1.87 o                         
   5  11   5         28.21         24.04         2.88 o                         
   6  11   5         64.89         56.21         5.72 o                         
   7  11   5         54.48         58.44         5.22 o                         
   8  11   5          0.59          1.14         1.08 o                         
  -7  12   5         10.99         16.45         2.82 o                         
  -6  12   5         30.75         24.71         4.50 o                         
  -5  12   5         11.49         16.33         2.32 o                         
  -4  12   5          8.11          7.45         2.15 o                         
  -3  12   5         54.64         56.15         4.10 o                         
  -2  12   5         21.25         20.96         3.66 o                         
  -1  12   5         12.92         14.13         2.45 o                         
   0  12   5         12.83         10.78         2.97 o                         
   1  12   5         44.82         41.19         4.96 o                         
   2  12   5        186.69        190.23        10.36 o                         
   3  12   5         38.01         25.74         4.19 o                         
   4  12   5          0.21         -2.04         2.38 o                         
   5  12   5         35.58         30.76         2.87 o                         
   6  12   5          5.06          5.38         1.39 o                         
   7  12   5          4.69          3.94         1.16 o                         
  -6  13   5          2.24          2.51         1.05 o                         
  -5  13   5         12.25         15.80         2.00 o                         
  -4  13   5         24.05         26.78         2.64 o                         
  -3  13   5          0.61         -0.14         1.41 o                         
  -2  13   5          4.99          2.49         1.15 o                         
  -1  13   5          2.59          2.85         1.35 o                         
   0  13   5          1.65         -0.59         1.95 o                         
   1  13   5          4.20          2.58         2.07 o                         
   2  13   5          3.04          2.27         2.26 o                         
   3  13   5          6.96          3.21         1.86 o                         
   4  13   5         10.33          9.48         2.59 o                         
   5  13   5          0.17         -1.22         1.59 o                         
   6  13   5          0.05         -0.65         1.25 o                         
  -4  14   5          4.23          4.21         1.08 o                         
  -3  14   5          1.01          1.99         1.07 o                         
  -2  14   5          9.79          8.80         1.52 o                         
  -1  14   5          1.41          1.14         1.06 o                         
   0  14   5         15.10         11.84         2.78 o                         
   1  14   5          1.02          3.68         2.16 o                         
   2  14   5         11.38         15.62         2.83 o                         
   3  14   5         12.47         11.79         2.55 o                         
   4  14   5         33.17         32.93         3.54 o                         
   2  15   5          6.32          5.43         1.65 o                         
 -12   0   6          5.01          5.91         1.72 o                         
 -11   0   6         31.56         26.64         3.65 o                         
 -10   0   6          9.90          8.76         2.79 o                         
  -9   0   6        122.34        112.55         5.74 o                         
  -8   0   6        335.65        273.97         8.92 o                         
  -7   0   6        614.81        635.38        13.20 o                         
  -6   0   6         10.74         24.62         8.03 o                         
  -5   0   6        173.18        160.91        17.86 o                         
  -4   0   6        495.17        601.30        32.37 o                         
  -3   0   6        333.61        368.92        16.61 o                         
  -2   0   6         74.87         80.90         7.40 o                         
  -1   0   6        337.20        322.41        15.46 o                         
   0   0   6        196.70        238.40         9.12 o                         
   1   0   6         10.16         15.90         3.70 o                         
   2   0   6        153.98        170.80        10.13 o                         
   3   0   6       2587.86       2568.23        59.96 o                         
   4   0   6        638.78        565.14        30.05 o                         
   5   0   6        226.12        202.56        19.48 o                         
   6   0   6        167.92        156.62         9.64 o                         
   7   0   6        156.00        167.93        10.27 o                         
   8   0   6        174.73        179.38        10.59 o                         
   9   0   6        257.97        237.92        11.80 o                         
  10   0   6         36.40         37.83         4.52 o                         
  11   0   6          1.53          2.32         1.51 o                         
 -12   1   6          3.07          1.84         0.68 o                         
 -11   1   6          3.72          4.57         1.50 o                         
 -10   1   6         54.60         50.68         3.83 o                         
  -9   1   6         60.90         67.89         3.66 o                         
  -8   1   6        183.40        187.18         5.26 o                         
  -7   1   6        116.37        110.87         3.97 o                         
  -6   1   6          0.15          0.02         0.93 o                         
  -5   1   6          5.38          7.72         2.91 o                         
  -4   1   6         39.26         56.80         5.80 o                         
  -3   1   6        206.88        285.58        10.01 o                         
  -2   1   6        118.23        127.42         6.61 o                         
  -1   1   6         28.83         45.86         5.01 o                         
   0   1   6        100.97        118.73         5.12 o                         
   1   1   6        209.73        204.11         7.74 o                         
   2   1   6        756.15        822.87        18.34 o                         
   3   1   6         55.28         42.57         4.44 o                         
   4   1   6        312.03        330.46        16.24 o                         
   5   1   6          0.52         -0.75         3.46 o                         
   6   1   6         23.24         19.29         2.47 o                         
   7   1   6          2.72          3.73         1.55 o                         
   8   1   6         37.10         33.83         3.42 o                         
   9   1   6         61.71         60.61         4.30 o                         
  10   1   6          0.58         -0.28         1.22 o                         
  11   1   6          0.80          0.93         0.90 o                         
  12   1   6          0.55          0.08         0.91 o                         
 -12   2   6          9.80          8.97         1.32 o                         
 -11   2   6         35.75         28.24         2.61 o                         
 -10   2   6         38.64         33.34         3.02 o                         
  -9   2   6         40.53         49.07         3.10 o                         
  -8   2   6         42.16         39.70         2.70 o                         
  -7   2   6         80.56         78.91         4.00 o                         
  -6   2   6        272.85        275.15         6.76 o                         
  -5   2   6         97.79         81.50         8.67 o                         
  -4   2   6         15.60          8.45         2.49 o                         
  -3   2   6         70.36         70.67         5.76 o                         
  -2   2   6        129.08        123.82        13.10 o                         
  -1   2   6        605.65        655.29        19.74 o                         
   0   2   6        736.56        705.59        11.07 o                         
   1   2   6          3.29          1.92         1.16 o                         
   2   2   6        296.84        329.31         9.77 o                         
   3   2   6         92.74        103.76         5.89 o                         
   4   2   6         15.74         23.78         4.70 o                         
   5   2   6        703.60        645.00        19.54 o                         
   6   2   6         81.76         88.73         5.06 o                         
   7   2   6        261.04        288.35         9.34 o                         
   8   2   6         65.83         64.18         4.46 o                         
   9   2   6         13.03         10.87         2.01 o                         
  10   2   6          1.63         -0.76         1.67 o                         
  11   2   6         13.39         15.97         2.78 o                         
  12   2   6          9.74         11.41         1.79 o                         
 -12   3   6          3.97          6.53         0.87 o                         
 -11   3   6          5.23          5.95         1.31 o                         
 -10   3   6         33.99         37.89         3.15 o                         
  -9   3   6         14.36         10.32         1.90 o                         
  -8   3   6          9.73          6.97         1.75 o                         
  -7   3   6          0.97          1.57         1.21 o                         
  -6   3   6        149.82        139.94         5.14 o                         
  -5   3   6        322.43        311.12        16.68 o                         
  -4   3   6        283.12        275.93        22.11 o                         
  -3   3   6         24.27         10.37         2.88 o                         
  -2   3   6         21.30         16.84         4.89 o                         
  -1   3   6        295.59        253.93        12.10 o                         
   0   3   6        196.32        173.72         6.90 o                         
   1   3   6         17.32         21.17         2.61 o                         
   2   3   6          5.29          6.76         1.42 o                         
   3   3   6         33.35         35.18         3.47 o                         
   4   3   6         28.04         25.58         3.81 o                         
   5   3   6         14.42         20.28         2.56 o                         
   6   3   6         21.79         46.28         5.39 o                         
   7   3   6          5.85          7.86         2.95 o                         
   8   3   6        131.91        135.89         9.43 o                         
   9   3   6         54.93         43.52         5.24 o                         
  10   3   6          0.47         -1.47         2.13 o                         
  11   3   6          8.70         10.04         2.22 o                         
 -12   4   6         45.51         42.81         2.31 o                         
 -11   4   6          1.08          0.30         0.77 o                         
 -10   4   6          1.27          0.92         1.03 o                         
  -9   4   6          1.09          1.49         1.59 o                         
  -8   4   6        119.60        134.07         9.35 o                         
  -7   4   6         29.70         44.27         3.73 o                         
  -6   4   6        304.40        322.84        11.42 o                         
  -5   4   6          9.75          7.05         1.57 o                         
  -4   4   6        255.80        243.05        23.78 o                         
  -3   4   6         89.64         72.49        10.93 o                         
  -2   4   6        244.19        228.42        18.19 o                         
  -1   4   6        112.41        114.45         8.64 o                         
   0   4   6         46.10         40.71         4.33 o                         
   1   4   6         76.24         72.46         5.77 o                         
   2   4   6        188.98        179.92         9.26 o                         
   3   4   6         94.93         83.61         7.95 o                         
   4   4   6         23.70         26.75         5.02 o                         
   5   4   6        425.77        453.02        11.31 o                         
   6   4   6          3.31          0.68         2.27 o                         
   7   4   6         40.46         44.83         5.57 o                         
   8   4   6         29.74         44.03         5.58 o                         
   9   4   6         44.55         42.50         3.47 o                         
  10   4   6         62.06         49.65         5.07 o                         
  11   4   6          5.98          1.99         1.35 o                         
 -11   5   6         46.36         57.14         3.05 o                         
 -10   5   6         15.87         21.47         2.38 o                         
  -9   5   6         41.98         43.27         5.21 o                         
  -8   5   6        288.85        322.12        14.15 o                         
  -7   5   6        419.52        457.65        11.73 o                         
  -6   5   6        625.17        680.21        14.08 o                         
  -5   5   6        192.33        180.59         5.62 o                         
  -4   5   6          4.57         10.59         4.76 o                         
  -3   5   6          6.88          7.23         4.12 o                         
  -2   5   6        245.41        274.05        20.91 o                         
  -1   5   6         75.65         76.12         7.46 o                         
   0   5   6         56.40         49.38         5.99 o                         
   1   5   6         28.20         25.88         3.58 o                         
   2   5   6         45.94         45.11         5.94 o                         
   3   5   6          1.52          2.33         2.01 o                         
   4   5   6        147.93        154.13        10.71 o                         
   5   5   6         21.07         16.86         2.44 o                         
   6   5   6        168.58        157.53         9.88 o                         
   7   5   6        314.26        283.63        13.36 o                         
   8   5   6          6.41          3.40         2.13 o                         
   9   5   6         11.49         17.11         3.50 o                         
  10   5   6         16.05         19.51         2.11 o                         
  11   5   6          9.34          8.17         1.82 o                         
 -11   6   6          0.09          0.05         0.68 o                         
 -10   6   6         21.95         18.93         2.10 o                         
  -9   6   6         36.04         40.53         3.35 o                         
  -8   6   6        129.50        137.35        12.53 o                         
  -7   6   6         36.92         39.85         3.66 o                         
  -6   6   6        605.02        617.84        10.91 o                         
  -5   6   6          9.98          4.08         1.12 o                         
  -4   6   6          3.92          2.27         0.90 o                         
  -3   6   6        172.70        185.50        17.93 o                         
  -2   6   6          0.84          1.16         3.69 o                         
  -1   6   6        111.67        123.36        14.22 o                         
   0   6   6         11.85         10.18         3.57 o                         
   1   6   6         54.23         41.70         5.95 o                         
   2   6   6         84.93         77.02         7.91 o                         
   3   6   6        166.64        190.27         8.63 o                         
   4   6   6         10.07         14.60         2.13 o                         
   5   6   6        243.39        213.13         8.04 o                         
   6   6   6          0.56          1.69         1.98 o                         
   7   6   6        247.04        244.91        12.11 o                         
   8   6   6         23.76         23.80         3.93 o                         
   9   6   6          7.03          8.91         2.43 o                         
  10   6   6         12.47         15.65         1.78 o                         
  11   6   6          4.08          2.21         1.13 o                         
 -11   7   6          5.21          6.18         1.47 o                         
 -10   7   6          6.81          6.01         1.99 o                         
  -9   7   6         14.92         15.05         2.39 o                         
  -8   7   6        107.73        110.86         8.63 o                         
  -7   7   6        139.11        123.67         6.15 o                         
  -6   7   6         33.90         26.02         2.51 o                         
  -5   7   6        310.71        347.99        11.91 o                         
  -4   7   6         50.24         46.75         2.96 o                         
  -3   7   6         50.97         48.82         3.56 o                         
  -2   7   6        255.26        251.29        13.26 o                         
  -1   7   6         91.16        105.31         5.37 o                         
   0   7   6         19.08         28.76         2.47 o                         
   1   7   6         71.38         74.49         5.86 o                         
   2   7   6         60.48         52.65         5.21 o                         
   3   7   6        261.99        275.02        12.19 o                         
   4   7   6         24.35         24.47         4.14 o                         
   5   7   6        135.18        130.10         6.30 o                         
   6   7   6         47.24         53.30         4.15 o                         
   7   7   6         42.87         38.38         4.78 o                         
   8   7   6         17.67         16.01         2.95 o                         
   9   7   6         41.95         43.31         4.35 o                         
  10   7   6          9.18         11.11         1.45 o                         
 -10   8   6          6.26          7.31         2.00 o                         
  -9   8   6         31.91         29.45         3.91 o                         
  -8   8   6          0.16          3.55         2.32 o                         
  -7   8   6         43.44         48.60         3.88 o                         
  -6   8   6         42.92         63.06         3.69 o                         
  -5   8   6        125.16        118.93         8.90 o                         
  -4   8   6        125.09        111.45         4.57 o                         
  -3   8   6          5.04          9.73         1.83 o                         
  -2   8   6         43.04         42.35         3.42 o                         
  -1   8   6         11.86         11.88         1.92 o                         
   0   8   6         89.39         87.84         6.53 o                         
   1   8   6          1.35          2.21         1.76 o                         
   2   8   6          0.17         -1.60         2.00 o                         
   3   8   6        353.91        330.27        13.64 o                         
   4   8   6        845.00        800.40        22.18 o                         
   5   8   6        463.12        469.87        17.41 o                         
   6   8   6          0.23          1.52         1.66 o                         
   7   8   6          1.17          1.59         1.10 o                         
   8   8   6          5.59          8.61         1.52 o                         
   9   8   6          4.99          6.61         1.28 o                         
  10   8   6         12.52          8.90         1.57 o                         
 -10   9   6          5.76          7.39         1.62 o                         
  -9   9   6          4.88          3.63         1.82 o                         
  -8   9   6         12.07          6.94         2.42 o                         
  -7   9   6         35.89         47.52         5.39 o                         
  -6   9   6         17.87          9.00         1.50 o                         
  -5   9   6         58.89         73.58         4.73 o                         
  -4   9   6          8.72          5.06         1.22 o                         
  -3   9   6          0.85         -0.33         1.29 o                         
  -2   9   6          5.14          2.02         1.62 o                         
  -1   9   6        135.67        131.40         8.17 o                         
   0   9   6         21.52         13.33         2.74 o                         
   1   9   6          2.34          5.61         2.09 o                         
   2   9   6          7.03          7.19         3.22 o                         
   3   9   6          0.02          1.24         1.88 o                         
   4   9   6         64.90         59.72         6.29 o                         
   5   9   6         30.83         26.09         4.32 o                         
   6   9   6          1.37          2.01         2.14 o                         
   7   9   6          7.37          3.05         1.82 o                         
   8   9   6         69.27         67.80         5.19 o                         
   9   9   6         47.99         60.12         4.38 o                         
  -9  10   6         23.85         28.68         3.03 o                         
  -8  10   6         77.64         83.00         5.89 o                         
  -7  10   6         59.08         50.07         5.15 o                         
  -6  10   6         45.21         50.14         3.88 o                         
  -5  10   6         21.91         24.06         3.99 o                         
  -4  10   6         17.31         24.98         3.84 o                         
  -3  10   6         35.11         37.26         3.25 o                         
  -2  10   6         21.15         16.65         3.30 o                         
  -1  10   6          6.67          4.64         2.06 o                         
   0  10   6         13.72         16.53         3.32 o                         
   1  10   6         29.55         23.91         3.74 o                         
   2  10   6         39.18         35.68         4.79 o                         
   3  10   6          0.33          1.26         1.25 o                         
   4  10   6         50.41         44.04         5.44 o                         
   5  10   6          9.58          7.88         1.94 o                         
   6  10   6        113.37        109.11         7.64 o                         
   7  10   6          4.20          6.44         1.61 o                         
   8  10   6         28.35         24.05         2.04 o                         
  -8  11   6          0.07          0.91         1.27 o                         
  -7  11   6         35.14         41.96         4.28 o                         
  -6  11   6         18.30         21.74         3.48 o                         
  -5  11   6          5.54          2.66         1.82 o                         
  -4  11   6          4.13          4.53         2.03 o                         
  -3  11   6         25.98         25.82         4.54 o                         
  -2  11   6         73.97         68.21         6.18 o                         
  -1  11   6          0.62          1.06         1.89 o                         
   0  11   6          7.10          4.79         2.46 o                         
   1  11   6         24.14         26.41         4.43 o                         
   2  11   6          0.01         -0.08         1.77 o                         
   3  11   6         22.91         32.10         4.53 o                         
   4  11   6         49.32         52.41         3.83 o                         
   5  11   6          8.08          3.75         1.31 o                         
   6  11   6         15.77         14.33         1.99 o                         
   7  11   6         25.67         23.67         2.13 o                         
   8  11   6          6.83          4.52         1.34 o                         
  -7  12   6          2.52          4.65         1.52 o                         
  -6  12   6          2.22          2.12         1.64 o                         
  -5  12   6          4.41          5.94         2.26 o                         
  -4  12   6          0.00          1.88         2.24 o                         
  -3  12   6          3.33          2.06         1.91 o                         
  -2  12   6         15.79         16.90         2.14 o                         
  -1  12   6        183.55        193.12        10.00 o                         
   0  12   6         95.55         88.50         6.97 o                         
   1  12   6          3.37          4.71         2.39 o                         
   2  12   6          1.31          0.14         1.89 o                         
   3  12   6         10.07          8.03         2.56 o                         
   4  12   6         18.65         13.94         2.99 o                         
   5  12   6         29.89         27.20         3.39 o                         
   6  12   6          5.85          6.89         2.66 o                         
  -5  13   6          0.27          0.28         1.40 o                         
  -4  13   6          0.07          0.65         1.50 o                         
  -3  13   6          4.66          8.64         2.48 o                         
  -2  13   6          0.05          0.87         1.74 o                         
  -1  13   6          5.72          4.79         2.17 o                         
   0  13   6         15.07         11.91         2.99 o                         
   1  13   6         23.07         25.64         3.80 o                         
   2  13   6          1.11         -0.66         1.87 o                         
   3  13   6          0.09         -1.32         1.77 o                         
   4  13   6         14.84          9.48         2.27 o                         
   5  13   6          4.77          1.47         1.16 o                         
  -3  14   6         14.35         21.03         2.96 o                         
  -2  14   6          9.20          8.59         2.27 o                         
  -1  14   6          9.50         11.52         2.44 o                         
   0  14   6          6.01          3.51         0.90 o                         
   1  14   6          0.01          0.57         1.44 o                         
   2  14   6          0.22         -0.97         1.40 o                         
   3  14   6          4.69          5.69         1.84 o                         
 -12   1   7         10.93          8.22         1.09 o                         
 -11   1   7         22.30         22.65         2.29 o                         
 -10   1   7         53.52         51.26         3.71 o                         
  -9   1   7         11.82         19.16         2.17 o                         
  -8   1   7          8.42          9.33         1.48 o                         
  -7   1   7         10.79         10.75         1.62 o                         
  -6   1   7        116.11        133.86        10.01 o                         
  -5   1   7         61.98         55.96         2.26 o                         
  -4   1   7          0.51          0.34         1.98 o                         
  -3   1   7        347.15        353.55        14.32 o                         
  -2   1   7        492.20        510.61        20.15 o                         
  -1   1   7         40.19         44.68         4.89 o                         
   0   1   7        181.52        173.49         9.26 o                         
   1   1   7        598.97        596.95        16.81 o                         
   2   1   7         14.30         19.14         3.39 o                         
   3   1   7        640.35        583.90        21.73 o                         
   4   1   7         57.03         36.29         6.01 o                         
   5   1   7         42.28         39.06         2.76 o                         
   6   1   7          0.63          0.91         0.99 o                         
   7   1   7         71.89         60.81         4.46 o                         
   8   1   7         12.18         16.82         2.48 o                         
   9   1   7          6.56          6.30         1.64 o                         
  10   1   7          9.14          8.76         1.64 o                         
  11   1   7         92.49        118.38         5.85 o                         
 -12   2   7          0.00          0.61         0.91 o                         
 -11   2   7         61.08         68.66         3.62 o                         
 -10   2   7         84.46         80.80         4.50 o                         
  -9   2   7          3.11          6.88         1.45 o                         
  -8   2   7         20.19         20.32         2.19 o                         
  -7   2   7         63.72         58.63         3.59 o                         
  -6   2   7         96.10        115.61         5.45 o                         
  -5   2   7        198.61        172.90         6.12 o                         
  -4   2   7         43.29         48.46         7.96 o                         
  -3   2   7          9.12          6.41         4.84 o                         
  -2   2   7         56.96         72.24         7.71 o                         
  -1   2   7          0.06         -2.37         2.37 o                         
   0   2   7         21.73         13.28         3.57 o                         
   1   2   7        155.44        162.11         8.93 o                         
   2   2   7        256.69        248.12        11.13 o                         
   3   2   7          7.66          0.21         1.34 o                         
   4   2   7          9.87         12.10         2.44 o                         
   5   2   7         77.78         72.30         3.72 o                         
   6   2   7        110.28        125.32         5.01 o                         
   7   2   7         43.35         35.04         2.67 o                         
   8   2   7         14.12          8.75         1.83 o                         
   9   2   7         12.88         18.64         3.63 o                         
  10   2   7         79.76         92.47         6.35 o                         
  11   2   7         40.29         52.48         4.05 o                         
 -11   3   7         46.64         52.68         2.42 o                         
 -10   3   7         67.98         73.47         5.21 o                         
  -9   3   7         27.23         30.50         2.47 o                         
  -8   3   7        471.02        466.58        17.19 o                         
  -7   3   7         23.49         24.50         2.94 o                         
  -6   3   7          1.24          0.20         1.07 o                         
  -5   3   7         48.85         53.81         3.11 o                         
  -4   3   7         85.18         86.21         5.93 o                         
  -3   3   7        363.24        350.92        18.05 o                         
  -2   3   7          2.30          4.98         2.53 o                         
  -1   3   7        173.90        169.56        17.02 o                         
   0   3   7         77.71         75.46        12.11 o                         
   1   3   7        360.53        333.15        16.43 o                         
   2   3   7         18.07         25.44         4.79 o                         
   3   3   7         77.85         73.78         8.26 o                         
   4   3   7        104.84        117.80         5.74 o                         
   5   3   7        287.98        324.85         9.73 o                         
   6   3   7         94.08         84.93         5.21 o                         
   7   3   7        488.49        465.74        15.21 o                         
   8   3   7         97.10         94.01         5.13 o                         
   9   3   7        252.05        294.26        12.48 o                         
  10   3   7         16.40         19.70         3.15 o                         
  11   3   7          5.66          5.40         1.44 o                         
 -11   4   7          1.06         -0.12         0.58 o                         
 -10   4   7          1.86          1.81         0.85 o                         
  -9   4   7        126.25        122.84         4.57 o                         
  -8   4   7          0.14          1.26         1.09 o                         
  -7   4   7          3.18          0.19         0.98 o                         
  -6   4   7         15.70         14.54         1.89 o                         
  -5   4   7         76.96         92.55         3.67 o                         
  -4   4   7         20.62         19.90         1.47 o                         
  -3   4   7         46.99         19.75         6.62 o                         
  -2   4   7          9.64         15.03         5.50 o                         
  -1   4   7          0.13          4.68         4.86 o                         
   0   4   7        287.06        283.36        14.58 o                         
   1   4   7         91.66         98.00         7.20 o                         
   2   4   7        162.92        136.19         8.77 o                         
   3   4   7         35.09         39.01         4.31 o                         
   4   4   7        112.23        118.24         5.86 o                         
   5   4   7        605.82        607.77        13.50 o                         
   6   4   7        133.67        139.52         6.63 o                         
   7   4   7         14.58         13.38         2.36 o                         
   8   4   7          1.97          3.69         1.45 o                         
   9   4   7         33.10         37.58         3.01 o                         
  10   4   7         26.66         34.23         3.90 o                         
  11   4   7          1.38          1.07         1.05 o                         
 -11   5   7         43.89         48.91         3.01 o                         
 -10   5   7          1.28          3.06         0.97 o                         
  -9   5   7         14.09         10.97         1.47 o                         
  -8   5   7          5.06          5.38         1.33 o                         
  -7   5   7          4.63         -0.02         1.32 o                         
  -6   5   7         44.64         32.24         2.64 o                         
  -5   5   7         90.46        102.55         4.40 o                         
  -4   5   7          3.76          4.91         1.21 o                         
  -3   5   7          2.65          2.45         0.83 o                         
  -2   5   7        108.91         87.32         6.40 o                         
  -1   5   7         79.06         81.43        12.43 o                         
   0   5   7        159.37        139.12        10.72 o                         
   1   5   7         16.19         20.43         3.57 o                         
   2   5   7         40.31         39.01         3.68 o                         
   3   5   7        205.70        211.57         8.68 o                         
   4   5   7        104.53         84.71         5.72 o                         
   5   5   7        374.12        394.09        10.91 o                         
   6   5   7         30.51         30.50         4.50 o                         
   7   5   7         50.04         54.88         4.16 o                         
   8   5   7        182.13        196.55         7.51 o                         
   9   5   7          1.21          0.38         0.99 o                         
  10   5   7          0.14         -0.11         1.23 o                         
 -10   6   7          6.59         10.22         1.15 o                         
  -9   6   7          3.68          6.03         1.19 o                         
  -8   6   7          9.70         12.99         2.16 o                         
  -7   6   7         12.13         12.73         1.80 o                         
  -6   6   7        367.24        386.47         8.69 o                         
  -5   6   7          3.46          2.26         1.16 o                         
  -4   6   7         89.65        109.67         4.49 o                         
  -3   6   7         59.45         77.66         3.72 o                         
  -2   6   7         17.90         14.59         2.01 o                         
  -1   6   7         28.33         29.48         4.59 o                         
   0   6   7         15.66         15.98         1.98 o                         
   1   6   7          0.45          0.68         0.72 o                         
   2   6   7         58.79         60.25         3.25 o                         
   3   6   7         84.80         78.31         4.32 o                         
   4   6   7         45.16         41.12         2.93 o                         
   5   6   7        160.35        146.25         6.68 o                         
   6   6   7         74.15         72.32         6.55 o                         
   7   6   7         22.03         22.27         2.65 o                         
   8   6   7          0.42          0.33         1.28 o                         
   9   6   7          4.06          8.82         1.53 o                         
  10   6   7          0.25          0.75         1.13 o                         
 -10   7   7          0.03          0.02         1.13 o                         
  -9   7   7        105.47        116.45         4.85 o                         
  -8   7   7         42.71         42.89         3.48 o                         
  -7   7   7        120.48        148.20         6.57 o                         
  -6   7   7        105.26         96.01         4.35 o                         
  -5   7   7         44.39         52.86         3.29 o                         
  -4   7   7         39.24         30.74         2.48 o                         
  -3   7   7         87.79         75.54         3.76 o                         
  -2   7   7          3.74          3.69         1.20 o                         
  -1   7   7          0.25          0.42         0.89 o                         
   0   7   7         19.72         30.03         2.74 o                         
   1   7   7        124.37        124.72         5.69 o                         
   2   7   7         37.39         30.72         3.02 o                         
   3   7   7        514.68        521.61        12.37 o                         
   4   7   7         68.14         62.27         3.55 o                         
   5   7   7        123.51        121.00         6.06 o                         
   6   7   7         23.63         25.55         2.86 o                         
   7   7   7         16.16         14.35         2.16 o                         
   8   7   7          0.79          2.17         1.16 o                         
   9   7   7          0.88          2.19         0.97 o                         
  -9   8   7          0.20          2.29         1.37 o                         
  -8   8   7         11.41         15.36         2.04 o                         
  -7   8   7        148.46        160.75         6.55 o                         
  -6   8   7          1.50          0.70         1.21 o                         
  -5   8   7        106.61        121.39         4.81 o                         
  -4   8   7          8.10         14.86         1.81 o                         
  -3   8   7          2.39          0.80         1.46 o                         
  -2   8   7          0.03          0.38         1.40 o                         
  -1   8   7          5.91          1.23         1.47 o                         
   0   8   7          0.07         -1.24         1.68 o                         
   1   8   7        117.09        113.57         5.49 o                         
   2   8   7         31.08         27.57         2.89 o                         
   3   8   7         32.20         34.98         3.37 o                         
   4   8   7          0.22         -0.55         1.59 o                         
   5   8   7         28.63         35.58         2.80 o                         
   6   8   7          0.52          2.09         2.04 o                         
   7   8   7          0.56         -1.13         1.20 o                         
   8   8   7          4.47          3.68         1.05 o                         
   9   8   7         73.29         86.92         4.99 o                         
  -9   9   7          0.33          0.79         1.23 o                         
  -8   9   7         39.20         37.34         3.94 o                         
  -7   9   7          4.88          4.38         1.35 o                         
  -6   9   7         41.03         35.35         3.21 o                         
  -5   9   7         19.19         24.30         2.20 o                         
  -4   9   7         15.90         19.95         2.03 o                         
  -3   9   7         27.89         28.42         2.47 o                         
  -2   9   7          6.17          8.05         2.63 o                         
  -1   9   7          7.40          6.60         2.24 o                         
   0   9   7          8.41         12.12         2.94 o                         
   1   9   7         36.25         36.86         4.68 o                         
   2   9   7         42.17         40.49         3.45 o                         
   3   9   7         43.75         32.40         3.15 o                         
   4   9   7         77.03         62.34         4.39 o                         
   5   9   7          2.04          0.83         1.01 o                         
   6   9   7          3.12          1.53         1.20 o                         
   7   9   7         64.32         57.56         5.22 o                         
   8   9   7          0.33          0.26         1.18 o                         
  -8  10   7          1.51          3.52         1.75 o                         
  -7  10   7          0.67          3.20         1.99 o                         
  -6  10   7         10.88         14.91         3.02 o                         
  -5  10   7         78.12         62.78         5.83 o                         
  -4  10   7         24.41         26.39         2.62 o                         
  -3  10   7         92.06        115.96         5.63 o                         
  -2  10   7        186.36        163.28         9.31 o                         
  -1  10   7         66.27         61.52         5.80 o                         
   0  10   7         37.29         32.92         4.54 o                         
   1  10   7         14.98         16.07         3.47 o                         
   2  10   7         41.69         42.23         4.96 o                         
   3  10   7          8.69          7.84         1.77 o                         
   4  10   7         23.02         17.20         2.32 o                         
   5  10   7         71.97         78.15         4.46 o                         
   6  10   7          2.95          1.49         1.00 o                         
   7  10   7         18.42         21.08         2.89 o                         
   8  10   7         23.68         27.07         2.66 o                         
  -7  11   7          0.07          0.12         1.27 o                         
  -6  11   7          0.01          0.94         1.52 o                         
  -5  11   7         61.34         60.43         5.44 o                         
  -4  11   7         15.78         17.11         3.38 o                         
  -3  11   7        124.35        129.14         5.53 o                         
  -2  11   7         31.37         27.93         2.78 o                         
  -1  11   7        166.21        181.00         9.70 o                         
   0  11   7        146.37        147.41         8.85 o                         
   1  11   7          9.58          9.14         2.85 o                         
   2  11   7          7.29          8.81         2.78 o                         
   3  11   7          8.63          6.17         2.77 o                         
   4  11   7          1.91          1.91         1.19 o                         
   5  11   7          1.16          2.15         1.05 o                         
   6  11   7          4.25          3.54         0.99 o                         
   7  11   7          1.02          0.47         0.82 o                         
  -6  12   7          8.49          8.50         1.98 o                         
  -5  12   7          0.02         -0.28         1.49 o                         
  -4  12   7         40.63         32.95         3.91 o                         
  -3  12   7         10.34         14.73         3.17 o                         
  -2  12   7         15.27         18.22         2.16 o                         
  -1  12   7        134.47        139.00         7.47 o                         
   0  12   7        200.69        203.39         9.99 o                         
   1  12   7          0.00         -0.60         1.95 o                         
   2  12   7          2.98          1.72         1.93 o                         
   3  12   7          7.26          7.54         2.49 o                         
   4  12   7         27.87         31.85         3.68 o                         
   5  12   7         13.31         13.52         2.32 o                         
  -4  13   7          2.10          1.52         1.17 o                         
  -3  13   7         12.93         11.03         2.44 o                         
  -2  13   7          0.52         -0.19         1.43 o                         
  -1  13   7         14.85         15.06         1.79 o                         
   0  13   7          4.96          4.32         1.33 o                         
   1  13   7          4.53          7.05         2.28 o                         
   2  13   7          3.18          2.49         1.54 o                         
   3  13   7          1.57          1.95         1.00 o                         
 -11   0   8         50.27         50.53         3.97 o                         
 -10   0   8          0.61          0.67         1.54 o                         
  -9   0   8         55.86         44.59         5.07 o                         
  -8   0   8         23.71         21.98         2.81 o                         
  -7   0   8         16.25         10.77         2.19 o                         
  -6   0   8        164.82        169.66         7.20 o                         
  -5   0   8         32.98         32.95         2.55 o                         
  -4   0   8        281.39        282.22         8.60 o                         
  -3   0   8          1.38          4.30         2.25 o                         
  -2   0   8        134.48        129.11        16.80 o                         
  -1   0   8          1.40          2.93         3.32 o                         
   0   0   8         80.92         63.97        11.47 o                         
   1   0   8       2392.84       2235.92        60.54 o                         
   2   0   8        705.07        766.09        13.87 o                         
   3   0   8         19.62         17.51         2.28 o                         
   4   0   8        394.94        421.37        10.88 o                         
   5   0   8          1.05          0.11         1.03 o                         
   6   0   8         11.63          7.84         2.47 o                         
   7   0   8         11.22          8.16         2.69 o                         
   8   0   8        176.36        171.73         9.61 o                         
   9   0   8        237.35        248.07        10.33 o                         
  10   0   8         17.30         11.00         2.03 o                         
 -11   1   8         31.98         33.95         2.34 o                         
 -10   1   8         33.93         28.85         4.35 o                         
  -9   1   8         27.22         29.92         3.47 o                         
  -8   1   8          6.55          4.99         1.37 o                         
  -7   1   8         17.72         14.14         1.65 o                         
  -6   1   8          6.74         75.52        30.98 o                         
  -5   1   8         13.55         12.01         1.51 o                         
  -4   1   8          4.90          1.40         0.63 o                         
  -3   1   8        122.84        126.09         3.26 o                         
  -2   1   8          7.43          4.61         1.51 o                         
  -1   1   8        386.15        400.84        28.61 o                         
   0   1   8        113.18        115.99        15.47 o                         
   1   1   8          1.12         -0.65         2.31 o                         
   2   1   8        302.23        295.30         6.72 o                         
   3   1   8         10.42          9.88         1.41 o                         
   4   1   8         36.62         33.45         2.23 o                         
   5   1   8         38.06         34.63         2.70 o                         
   6   1   8         10.66          5.19         1.14 o                         
   7   1   8          5.74          3.61         1.52 o                         
   8   1   8          4.40          2.95         1.37 o                         
   9   1   8         32.65         32.55         2.75 o                         
  10   1   8         21.72         23.41         2.88 o                         
 -11   2   8         13.18         10.28         1.34 o                         
 -10   2   8         29.44         29.42         2.57 o                         
  -9   2   8         21.80         19.36         2.42 o                         
  -8   2   8          0.06          0.01         1.23 o                         
  -7   2   8          4.10          2.73         1.14 o                         
  -6   2   8         49.40         88.34        19.70 o                         
  -5   2   8        103.76         91.79         3.34 o                         
  -4   2   8          1.33          1.03         0.81 o                         
  -3   2   8          0.21         -0.11         0.82 o                         
  -2   2   8        136.01        147.57         4.14 o                         
  -1   2   8          9.17         14.72         6.46 o                         
   0   2   8        249.92        279.41        23.49 o                         
   1   2   8          0.58          0.79         0.90 o                         
   2   2   8        279.13        288.33         5.84 o                         
   3   2   8          7.39          4.02         0.85 o                         
   4   2   8         32.43         30.51         2.49 o                         
   5   2   8          8.99          6.96         1.21 o                         
   6   2   8          5.98          4.23         1.49 o                         
   7   2   8        354.50        384.08         9.92 o                         
   8   2   8         14.93         19.30         3.75 o                         
   9   2   8         23.40         29.12         3.90 o                         
  10   2   8          0.27          1.19         1.29 o                         
 -11   3   8          1.45         -0.46         0.69 o                         
 -10   3   8         15.99         23.59         2.26 o                         
  -9   3   8          1.01          2.82         1.12 o                         
  -8   3   8         12.04          8.78         1.55 o                         
  -7   3   8         17.83         14.15         1.79 o                         
  -6   3   8         78.76         84.72         3.75 o                         
  -5   3   8        238.45        230.27         4.86 o                         
  -4   3   8         65.42         58.77         2.50 o                         
  -3   3   8         14.56         14.77         1.15 o                         
  -2   3   8        219.96        182.68         4.78 o                         
  -1   3   8         50.94         50.61         2.51 o                         
   0   3   8         18.48         22.50         2.05 o                         
   1   3   8        107.91        112.23         3.73 o                         
   2   3   8         38.38         43.23         2.90 o                         
   3   3   8          7.60         12.46         1.95 o                         
   4   3   8         22.25         20.22         2.66 o                         
   5   3   8          4.88          0.43         1.64 o                         
   6   3   8         37.86         41.04         3.61 o                         
   7   3   8         50.30         45.56         3.69 o                         
   8   3   8         44.48         40.20         3.47 o                         
   9   3   8          9.50          9.35         2.47 o                         
  10   3   8         33.25         35.99         3.49 o                         
 -10   4   8          5.45          4.85         1.13 o                         
  -9   4   8         15.90         16.34         1.46 o                         
  -8   4   8         53.72         57.82         2.75 o                         
  -7   4   8          0.83          0.23         0.96 o                         
  -6   4   8          0.29         -0.38         1.54 o                         
  -5   4   8         12.28         12.10         1.86 o                         
  -4   4   8        165.44        140.94         4.46 o                         
  -3   4   8        146.70        151.48         6.40 o                         
  -2   4   8          0.29          0.90         0.87 o                         
  -1   4   8         18.92         21.40         1.71 o                         
   0   4   8        176.49        184.41         5.50 o                         
   1   4   8         39.86         41.81         3.38 o                         
   2   4   8        172.46        188.65         7.12 o                         
   3   4   8         47.74         44.63         3.63 o                         
   4   4   8         25.21         22.80         2.74 o                         
   5   4   8          0.04         -0.74         1.31 o                         
   6   4   8        103.06        115.99         5.86 o                         
   7   4   8          8.10         11.93         2.56 o                         
   8   4   8          8.96          8.18         1.80 o                         
   9   4   8         22.41         26.66         2.30 o                         
  10   4   8         14.29         14.78         2.20 o                         
 -10   5   8        133.09        155.45         5.45 o                         
  -9   5   8          2.01          0.50         0.75 o                         
  -8   5   8          0.06          1.22         0.95 o                         
  -7   5   8         22.21         24.88         2.27 o                         
  -6   5   8         93.08         89.39         4.18 o                         
  -5   5   8         16.78         18.90         2.07 o                         
  -4   5   8         18.07         13.37         1.74 o                         
  -3   5   8         40.32         43.89         2.79 o                         
  -2   5   8          5.16          5.28         0.97 o                         
  -1   5   8         34.20         28.43         2.45 o                         
   0   5   8        131.19        128.19         4.69 o                         
   1   5   8          0.01          0.17         1.07 o                         
   2   5   8        268.43        278.42         8.70 o                         
   3   5   8         34.00         35.42         3.31 o                         
   4   5   8         10.89          7.57         1.84 o                         
   5   5   8        180.51        181.63         8.28 o                         
   6   5   8        144.87        137.04         6.38 o                         
   7   5   8          0.92          1.55         1.28 o                         
   8   5   8         33.33         31.23         2.80 o                         
   9   5   8         11.82         12.96         2.54 o                         
  10   5   8          0.17          1.82         1.17 o                         
  -9   6   8        115.86        128.11         5.24 o                         
  -8   6   8          9.35         12.58         1.91 o                         
  -7   6   8         25.45         16.27         1.90 o                         
  -6   6   8         12.15         14.59         1.80 o                         
  -5   6   8        113.23        119.90         4.80 o                         
  -4   6   8          6.35          4.20         1.94 o                         
  -3   6   8         34.87         27.91         2.35 o                         
  -2   6   8          0.88          0.93         0.90 o                         
  -1   6   8          0.18         -0.04         0.68 o                         
   0   6   8        196.73        211.57         5.92 o                         
   1   6   8         74.86         73.23         3.61 o                         
   2   6   8         66.76         73.24         3.68 o                         
   3   6   8          9.03          9.69         1.62 o                         
   4   6   8          3.23          1.18         1.23 o                         
   5   6   8         14.91         15.14         2.32 o                         
   6   6   8          6.61          7.91         2.45 o                         
   7   6   8         36.56         29.18         2.84 o                         
   8   6   8          9.99         10.69         1.67 o                         
   9   6   8         23.08         21.77         1.85 o                         
  -9   7   8         32.46         34.75         2.49 o                         
  -8   7   8          5.44          5.94         1.45 o                         
  -7   7   8         64.71         55.36         3.04 o                         
  -6   7   8          3.97          0.23         1.03 o                         
  -5   7   8         19.00         10.73         1.64 o                         
  -4   7   8        148.61        180.11         5.82 o                         
  -3   7   8         32.27         25.05         2.30 o                         
  -2   7   8         49.75         48.56         3.05 o                         
  -1   7   8         18.81         22.09         2.56 o                         
   0   7   8          4.88          5.11         1.53 o                         
   1   7   8         18.03         21.12         2.53 o                         
   2   7   8         63.32         59.97         4.20 o                         
   3   7   8         12.31          7.89         1.45 o                         
   4   7   8        143.06        157.78         5.46 o                         
   5   7   8          2.47          2.90         1.26 o                         
   6   7   8          3.24          3.91         1.62 o                         
   7   7   8         26.54         26.01         3.78 o                         
   8   7   8          5.65          6.02         1.27 o                         
   9   7   8         25.48         23.76         2.36 o                         
  -9   8   8          0.05          2.68         1.30 o                         
  -8   8   8         22.98         27.28         2.30 o                         
  -7   8   8         20.60         27.21         2.63 o                         
  -6   8   8          2.68          2.82         1.07 o                         
  -5   8   8          0.98          0.25         1.05 o                         
  -4   8   8          0.18          0.53         0.90 o                         
  -3   8   8         50.33         41.65         2.85 o                         
  -2   8   8          2.29          2.83         1.10 o                         
  -1   8   8          5.81          5.06         2.19 o                         
   0   8   8         26.64         22.73         3.77 o                         
   1   8   8         38.77         35.70         3.21 o                         
   2   8   8        401.67        400.02        10.52 o                         
   3   8   8         50.19         49.34         3.92 o                         
   4   8   8         15.80         17.59         2.52 o                         
   5   8   8          6.37          9.20         2.95 o                         
   6   8   8          0.13          0.32         1.02 o                         
   7   8   8          7.77          8.16         1.35 o                         
   8   8   8          5.40          4.00         1.41 o                         
  -8   9   8          0.51          0.07         1.06 o                         
  -7   9   8          0.05          1.07         1.57 o                         
  -6   9   8         16.21          6.79         1.54 o                         
  -5   9   8          0.30         -0.23         0.99 o                         
  -4   9   8         14.56         18.46         2.32 o                         
  -3   9   8         14.42         18.43         2.40 o                         
  -2   9   8          6.67          5.02         1.41 o                         
  -1   9   8         38.10         28.47         4.05 o                         
   0   9   8        105.26        105.41         7.43 o                         
   1   9   8          1.67          3.70         2.27 o                         
   2   9   8          5.48          6.88         1.72 o                         
   3   9   8         15.08         17.95         2.40 o                         
   4   9   8          7.16          2.73         1.32 o                         
   5   9   8          2.95         -0.01         1.67 o                         
   6   9   8          5.40          6.76         2.18 o                         
   7   9   8         26.62         35.60         3.57 o                         
  -7  10   8          1.33          1.58         1.32 o                         
  -6  10   8          0.02         -0.14         1.48 o                         
  -5  10   8         14.14         12.44         2.77 o                         
  -4  10   8          1.62          0.04         1.07 o                         
  -3  10   8          8.88          9.81         2.15 o                         
  -2  10   8         38.60         34.13         3.06 o                         
  -1  10   8         12.31         18.17         3.41 o                         
   0  10   8          0.61          1.34         1.65 o                         
   1  10   8          8.42          7.30         2.58 o                         
   2  10   8          2.37          4.10         2.09 o                         
   3  10   8         93.92         95.88         5.32 o                         
   4  10   8        145.36        165.97         5.00 o                         
   5  10   8         12.31         12.16         2.43 o                         
   6  10   8         11.94         13.80         2.46 o                         
   7  10   8          3.54          1.66         1.08 o                         
  -6  11   8          2.46          5.05         1.67 o                         
  -5  11   8          3.02          6.75         2.08 o                         
  -4  11   8          2.94          3.72         1.05 o                         
  -3  11   8         17.89         16.20         2.01 o                         
  -2  11   8          1.29          0.33         1.15 o                         
  -1  11   8          1.99          2.63         1.44 o                         
   0  11   8         19.61         14.35         3.01 o                         
   1  11   8          2.78          0.79         1.74 o                         
   2  11   8          1.33          3.65         2.15 o                         
   3  11   8         52.04         54.09         5.08 o                         
   4  11   8          6.92          7.46         1.34 o                         
   5  11   8          3.19          2.70         1.13 o                         
  -4  12   8          0.07          0.39         1.29 o                         
  -3  12   8          7.34          6.72         1.27 o                         
  -2  12   8         49.07         53.30         3.21 o                         
  -1  12   8         52.78         54.82         3.32 o                         
   0  12   8          0.97         -0.55         1.12 o                         
   1  12   8         26.43         29.07         3.64 o                         
   2  12   8         31.91         35.50         3.91 o                         
   3  12   8          0.16          1.10         0.85 o                         
  -2  13   8          0.02         -1.32         1.32 o                         
  -1  13   8         38.55         51.66         4.20 o                         
   0  13   8         13.19         15.03         2.39 o                         
   1  13   8          6.04          4.65         1.00 o                         
 -10   1   9          2.44          2.28         0.91 o                         
  -9   1   9         17.73         17.13         2.12 o                         
  -8   1   9          4.63          3.52         1.42 o                         
  -7   1   9          1.17          2.78         0.97 o                         
  -6   1   9         22.32         26.42         2.10 o                         
  -5   1   9          0.98          7.33         5.57 o                         
  -4   1   9         28.73         30.49         1.95 o                         
  -3   1   9          0.26         -0.97         1.17 o                         
  -2   1   9         50.34         43.79         2.34 o                         
  -1   1   9         39.19         41.32         2.18 o                         
   0   1   9        445.82        469.20         7.95 o                         
   1   1   9         96.56         91.33         3.58 o                         
   2   1   9         27.63         25.44         2.30 o                         
   3   1   9          7.10         10.14         1.37 o                         
   4   1   9         35.24         40.51         2.49 o                         
   5   1   9         17.59         13.66         1.76 o                         
   6   1   9         11.65         12.09         2.20 o                         
   7   1   9         12.61         11.21         1.99 o                         
   8   1   9          4.17          3.12         1.16 o                         
   9   1   9          2.45          2.97         0.93 o                         
 -10   2   9          0.27         -0.23         0.87 o                         
  -9   2   9          2.14          1.52         0.91 o                         
  -8   2   9         13.14          8.52         1.42 o                         
  -7   2   9          0.56         -0.69         1.05 o                         
  -6   2   9          0.03         -0.87         0.93 o                         
  -5   2   9          0.49          0.16         1.85 o                         
  -4   2   9         69.88         68.92         2.79 o                         
  -3   2   9         40.00         37.80         2.29 o                         
  -2   2   9         78.36         91.48         3.58 o                         
  -1   2   9         10.03          7.04         1.02 o                         
   0   2   9         60.10         64.44         2.73 o                         
   1   2   9        555.47        613.90         9.19 o                         
   2   2   9         15.47         15.43         1.67 o                         
   3   2   9         53.17         56.18         2.89 o                         
   4   2   9         13.07         10.01         1.55 o                         
   5   2   9          4.02          5.87         1.25 o                         
   6   2   9         11.36          8.42         1.41 o                         
   7   2   9          1.65         -0.68         1.17 o                         
   8   2   9          4.26          5.53         2.06 o                         
   9   2   9        107.42        120.31         6.38 o                         
 -10   3   9          2.93          3.81         1.49 o                         
  -9   3   9         17.27         14.92         1.79 o                         
  -8   3   9         50.11         59.80         3.13 o                         
  -7   3   9         16.39         12.91         2.16 o                         
  -6   3   9         21.07         20.41         2.67 o                         
  -5   3   9          5.33          3.20         1.44 o                         
  -4   3   9         48.63         37.69         2.09 o                         
  -3   3   9        182.97        180.25         4.28 o                         
  -2   3   9         22.20         20.28         1.86 o                         
  -1   3   9         16.63         17.81         1.63 o                         
   0   3   9        115.39        109.52         3.48 o                         
   1   3   9        261.08        269.90         5.55 o                         
   2   3   9        140.79        143.76         5.27 o                         
   3   3   9        235.68        234.25         8.28 o                         
   4   3   9        183.27        187.16         7.49 o                         
   5   3   9        107.16         95.56         5.33 o                         
   6   3   9          0.09          0.29         1.27 o                         
   7   3   9          3.40          4.74         1.52 o                         
   8   3   9         48.74         58.31         3.40 o                         
   9   3   9          0.30          1.08         1.26 o                         
 -10   4   9         14.70         17.57         2.31 o                         
  -9   4   9          9.41         17.24         2.41 o                         
  -8   4   9          0.48          2.48         2.59 o                         
  -7   4   9         30.08         33.45         3.25 o                         
  -6   4   9          7.62          4.14         1.68 o                         
  -5   4   9         27.81         17.17         2.45 o                         
  -4   4   9         94.87         97.31         5.76 o                         
  -3   4   9         20.66         22.37         1.84 o                         
  -2   4   9        197.70        179.76         4.38 o                         
  -1   4   9          4.69          2.34         0.82 o                         
   0   4   9         14.74         16.47         1.65 o                         
   1   4   9         59.62         57.35         3.44 o                         
   2   4   9          0.32          1.47         1.26 o                         
   3   4   9          7.70          6.28         1.78 o                         
   4   4   9        191.21        180.41         7.30 o                         
   5   4   9          0.35         -1.51         1.51 o                         
   6   4   9          5.96          4.14         1.37 o                         
   7   4   9          6.65          8.57         1.75 o                         
   8   4   9          0.00         -0.17         0.90 o                         
   9   4   9          2.46          2.51         1.19 o                         
  -9   5   9          2.17          2.08         1.43 o                         
  -8   5   9         25.64         27.27         2.57 o                         
  -7   5   9          1.03          1.10         2.41 o                         
  -6   5   9         99.08         88.02         7.67 o                         
  -5   5   9          5.18          2.54         1.59 o                         
  -4   5   9        165.76        187.06         7.56 o                         
  -3   5   9         89.40         70.43         3.63 o                         
  -2   5   9         44.00         47.29         2.28 o                         
  -1   5   9          4.27          3.25         0.90 o                         
   0   5   9         32.99         28.78         2.44 o                         
   1   5   9         66.75         66.26         4.38 o                         
   2   5   9        260.47        230.04        11.14 o                         
   3   5   9          5.07          5.66         1.64 o                         
   4   5   9          0.54          0.12         1.43 o                         
   5   5   9          7.74          9.96         1.87 o                         
   6   5   9         12.29         13.67         2.16 o                         
   7   5   9         74.25         81.16         4.28 o                         
   8   5   9          0.05          0.33         0.87 o                         
   9   5   9         10.40          9.52         1.71 o                         
  -9   6   9          0.00         -0.66         1.07 o                         
  -8   6   9         19.08         22.02         2.18 o                         
  -7   6   9         25.95         18.26         2.18 o                         
  -6   6   9         11.69         15.90         1.83 o                         
  -5   6   9         29.97         33.92         2.56 o                         
  -4   6   9         50.00         48.37         3.98 o                         
  -3   6   9         48.39         51.62         4.07 o                         
  -2   6   9          2.50          1.35         1.20 o                         
  -1   6   9          4.20          1.25         0.83 o                         
   0   6   9          3.52          3.90         1.17 o                         
   1   6   9         58.01         62.89         4.21 o                         
   2   6   9         56.55         55.28         4.02 o                         
   3   6   9         61.81         59.01         4.18 o                         
   4   6   9         21.00         16.52         2.38 o                         
   5   6   9          4.03          3.70         1.48 o                         
   6   6   9          3.26          1.44         1.92 o                         
   7   6   9          7.68         10.04         1.62 o                         
   8   6   9          1.61          0.66         0.72 o                         
  -8   7   9         33.77         37.59         2.44 o                         
  -7   7   9         20.89         18.71         1.69 o                         
  -6   7   9         13.87         11.09         1.78 o                         
  -5   7   9          3.58          2.18         1.01 o                         
  -4   7   9         11.90         10.09         1.52 o                         
  -3   7   9          3.16          4.65         1.19 o                         
  -2   7   9          0.11         -0.16         1.41 o                         
  -1   7   9         16.48         19.99         2.52 o                         
   0   7   9         14.05         10.53         1.75 o                         
   1   7   9         72.08         90.60         3.98 o                         
   2   7   9        215.50        235.25         6.42 o                         
   3   7   9         85.61         85.84         4.81 o                         
   4   7   9          8.69          8.43         1.74 o                         
   5   7   9          1.07          1.04         1.07 o                         
   6   7   9          0.29         -1.14         1.14 o                         
   7   7   9          2.27          1.78         0.95 o                         
   8   7   9         14.15         15.37         2.07 o                         
  -7   8   9          3.72          5.28         2.67 o                         
  -6   8   9          2.62          1.71         0.78 o                         
  -5   8   9          0.21         -0.88         1.19 o                         
  -4   8   9          3.49          5.88         1.70 o                         
  -3   8   9          0.24          0.23         1.11 o                         
  -2   8   9          4.56          8.32         1.88 o                         
  -1   8   9         23.56         37.29         3.30 o                         
   0   8   9        136.81        124.61         7.89 o                         
   1   8   9          8.04          9.61         3.56 o                         
   2   8   9        103.64        109.07         9.92 o                         
   3   8   9         14.10         17.43         2.40 o                         
   4   8   9          0.02          2.27         1.94 o                         
   5   8   9          0.84          0.78         1.64 o                         
   6   8   9          7.98         10.96         2.42 o                         
   7   8   9         15.45         25.21         2.84 o                         
  -6   9   9          3.30          2.09         1.02 o                         
  -5   9   9          9.21          8.22         1.46 o                         
  -4   9   9          5.98          4.50         1.37 o                         
  -3   9   9          1.93          1.23         1.22 o                         
  -2   9   9          1.54          0.15         1.20 o                         
  -1   9   9         17.01         14.88         2.22 o                         
   0   9   9         33.86         30.74         3.02 o                         
   1   9   9         18.40         16.23         3.12 o                         
   2   9   9          0.03         -0.43         1.06 o                         
   3   9   9         38.86         43.48         3.31 o                         
   4   9   9         64.03         66.48         5.52 o                         
   5   9   9         17.27         19.47         2.98 o                         
   6   9   9          6.36          7.14         1.68 o                         
  -5  10   9          1.02          1.19         0.71 o                         
  -4  10   9         16.52         15.73         1.80 o                         
  -3  10   9         81.34         85.42         4.23 o                         
  -2  10   9         36.90         30.41         2.77 o                         
  -1  10   9          9.23         16.06         2.08 o                         
   0  10   9         18.14         18.68         2.22 o                         
   1  10   9         42.15         40.19         3.17 o                         
   2  10   9          0.05          0.09         1.43 o                         
   3  10   9         24.92         26.22         2.36 o                         
   4  10   9         97.44        108.22         6.04 o                         
   5  10   9          0.48          0.38         1.02 o                         
  -4  11   9          1.02         -1.22         1.22 o                         
  -3  11   9         40.36         37.61         2.55 o                         
  -2  11   9        138.21        138.64         6.78 o                         
  -1  11   9         17.76         17.08         2.02 o                         
   0  11   9          7.65          7.82         3.32 o                         
   1  11   9          0.62         -0.45         1.03 o                         
   2  11   9          8.62          9.61         1.58 o                         
   3  11   9         10.49         12.62         2.26 o                         
  -1  12   9         24.44         23.61         1.93 o                         
   0  12   9          3.25          4.27         1.03 o                         
   1  12   9          0.34          1.62         0.79 o                         
  -9   0  10          3.72          2.46         1.28 o                         
  -8   0  10         46.85         51.29         6.62 o                         
  -7   0  10          0.03          0.18         1.20 o                         
  -6   0  10         14.75         18.71         2.46 o                         
  -5   0  10          0.39          2.74         2.12 o                         
  -4   0  10          1.07          1.56         1.78 o                         
  -3   0  10        224.89        211.21        13.78 o                         
  -2   0  10          7.12          1.38         8.14 o                         
  -1   0  10        668.02        632.57        13.37 o                         
   0   0  10        776.12        765.91        14.79 o                         
   1   0  10          5.65          6.60         1.63 o                         
   2   0  10        309.53        300.92         9.32 o                         
   3   0  10         36.62         42.88         3.68 o                         
   4   0  10          0.42          1.03         1.20 o                         
   5   0  10          7.14          7.09         1.69 o                         
   6   0  10          2.01          1.18         1.61 o                         
   7   0  10         10.47         13.79         2.60 o                         
   8   0  10          0.13         -1.04         1.23 o                         
  -9   1  10          6.00         12.43         1.47 o                         
  -8   1  10          4.18          1.41         0.98 o                         
  -7   1  10         11.90          8.26         1.36 o                         
  -6   1  10          2.33          2.18         0.96 o                         
  -5   1  10          5.50         48.83        22.42 o                         
  -4   1  10         13.15         16.52         1.51 o                         
  -3   1  10         17.37         10.21         1.84 o                         
  -2   1  10        358.50        373.01        16.39 o                         
  -1   1  10        207.90        193.52         6.07 o                         
   0   1  10         14.75         15.93         1.98 o                         
   1   1  10         13.26          8.54         1.26 o                         
   2   1  10          0.71          0.38         0.96 o                         
   3   1  10         12.05         14.86         1.65 o                         
   4   1  10         29.40         29.07         2.05 o                         
   5   1  10          0.42         -0.63         1.08 o                         
   6   1  10          3.40          1.92         0.92 o                         
   7   1  10          1.26         -0.45         1.64 o                         
   8   1  10          5.79          3.12         1.66 o                         
  -9   2  10          8.99         10.10         2.05 o                         
  -8   2  10          0.06         -0.69         0.88 o                         
  -7   2  10          3.82          2.54         1.37 o                         
  -6   2  10          2.57          0.15         1.27 o                         
  -5   2  10          8.04         71.65        28.30 o                         
  -4   2  10         37.66         38.33         2.15 o                         
  -3   2  10          0.84          0.01         1.04 o                         
  -2   2  10          0.17          1.91         0.95 o                         
  -1   2  10        139.04        140.98         4.57 o                         
   0   2  10         58.68         64.73         3.28 o                         
   1   2  10         14.38         13.95         1.62 o                         
   2   2  10          1.16          1.15         1.33 o                         
   3   2  10          3.30          2.35         0.99 o                         
   4   2  10         74.09         73.53         3.74 o                         
   5   2  10          8.68          8.31         1.41 o                         
   6   2  10         26.04         27.87         2.11 o                         
   7   2  10          3.83          3.54         0.96 o                         
   8   2  10         11.92         10.63         2.06 o                         
  -9   3  10          4.15          6.37         1.63 o                         
  -8   3  10          1.81          6.19         1.99 o                         
  -7   3  10          0.06          0.60         1.27 o                         
  -6   3  10         14.89         10.02         2.01 o                         
  -5   3  10          1.23         69.57        30.46 o                         
  -4   3  10          2.54          3.74         1.50 o                         
  -3   3  10         79.04         66.72         2.98 o                         
  -2   3  10          0.89          2.08         1.00 o                         
  -1   3  10          6.80          6.31         1.41 o                         
   0   3  10         10.27         13.70         1.62 o                         
   1   3  10         30.89         36.11         2.35 o                         
   2   3  10          4.72          5.07         1.35 o                         
   3   3  10         19.07         24.34         4.16 o                         
   4   3  10          1.77          4.00         1.46 o                         
   5   3  10          3.85          4.59         1.50 o                         
   6   3  10          0.46         -0.82         1.20 o                         
   7   3  10          4.87          6.15         1.31 o                         
   8   3  10         18.69         18.42         2.50 o                         
  -9   4  10          2.12          0.84         0.96 o                         
  -8   4  10          2.92          3.30         1.14 o                         
  -7   4  10          1.55          2.98         1.38 o                         
  -6   4  10          0.59          1.21         1.53 o                         
  -5   4  10         26.98         21.94         2.77 o                         
  -4   4  10          3.70          4.07         1.69 o                         
  -3   4  10         46.04         48.52         3.13 o                         
  -2   4  10          0.07         -0.01         0.96 o                         
  -1   4  10         73.76         67.64         2.73 o                         
   0   4  10          0.60          1.38         1.04 o                         
   1   4  10         25.98         31.51         2.59 o                         
   2   4  10         16.93         17.35         2.53 o                         
   3   4  10         43.20         45.28         3.76 o                         
   4   4  10         18.40         21.28         2.59 o                         
   5   4  10          8.22          8.62         1.81 o                         
   6   4  10         10.21         10.21         1.84 o                         
   7   4  10          0.46         -0.22         0.86 o                         
   8   4  10          0.34         -0.40         1.02 o                         
  -8   5  10          1.10          0.53         1.43 o                         
  -7   5  10          4.07          5.80         3.17 o                         
  -6   5  10          1.58          1.22         1.30 o                         
  -5   5  10         14.14         12.17         2.18 o                         
  -4   5  10         12.71         12.03         2.20 o                         
  -3   5  10          1.82          2.08         2.01 o                         
  -2   5  10         53.90         58.37         2.78 o                         
  -1   5  10          5.90          2.70         1.05 o                         
   0   5  10         13.48         13.72         1.84 o                         
   1   5  10        129.13        138.58         5.15 o                         
   2   5  10          0.97          0.91         1.09 o                         
   3   5  10         99.33        107.58         5.45 o                         
   4   5  10          3.91          3.26         3.12 o                         
   5   5  10          0.39         -1.29         1.33 o                         
   6   5  10          0.99          2.07         1.15 o                         
   7   5  10          0.90         -0.72         0.84 o                         
  -8   6  10         30.74         40.55         3.52 o                         
  -7   6  10          2.04          1.41         1.02 o                         
  -6   6  10          2.24          0.16         1.12 o                         
  -5   6  10         35.81         45.82         3.59 o                         
  -4   6  10         12.92          9.69         2.02 o                         
  -3   6  10          6.33         10.55         2.09 o                         
  -2   6  10         70.04         89.57        11.39 o                         
  -1   6  10          0.98         -0.95         0.95 o                         
   0   6  10         18.29         14.86         1.80 o                         
   1   6  10         13.43         12.51         1.72 o                         
   2   6  10          5.91          6.66         1.33 o                         
   3   6  10         61.24         71.30         3.50 o                         
   4   6  10         40.71         43.11         3.50 o                         
   5   6  10         24.16         24.76         2.47 o                         
   6   6  10          0.31          0.87         0.89 o                         
   7   6  10         30.87         34.36         2.24 o                         
  -7   7  10          2.79          4.22         1.65 o                         
  -6   7  10          4.60          3.61         1.60 o                         
  -5   7  10         20.26         17.51         2.20 o                         
  -4   7  10         44.64         47.16         3.60 o                         
  -3   7  10         13.17         12.25         3.21 o                         
  -2   7  10         18.94         23.80         4.11 o                         
  -1   7  10          1.68         -1.08         2.00 o                         
   0   7  10         19.74         17.55         2.29 o                         
   1   7  10          1.44          0.83         0.95 o                         
   2   7  10         61.64         59.00         3.15 o                         
   3   7  10         14.67         12.85         1.57 o                         
   4   7  10          8.92          6.39         1.48 o                         
   5   7  10          8.15          9.19         1.53 o                         
   6   7  10          3.69          5.25         1.13 o                         
  -6   8  10         14.43         10.15         1.88 o                         
  -5   8  10          5.69          3.68         1.76 o                         
  -4   8  10          4.78          6.31         2.09 o                         
  -3   8  10          0.03         -2.04         2.04 o                         
  -2   8  10          4.24          4.94         2.24 o                         
  -1   8  10          0.69         -0.35         1.87 o                         
   0   8  10         43.27         45.56         4.94 o                         
   1   8  10         18.89         18.56         2.28 o                         
   2   8  10          2.38          1.65         1.53 o                         
   3   8  10          4.25          5.32         1.35 o                         
   4   8  10         14.04         12.67         1.67 o                         
   5   8  10          0.87          0.23         1.17 o                         
   6   8  10          0.96          0.19         0.94 o                         
  -5   9  10          0.44          3.56         1.23 o                         
  -4   9  10         17.89         15.43         1.87 o                         
  -3   9  10         40.30         56.96         3.31 o                         
  -2   9  10         21.32         19.05         2.19 o                         
  -1   9  10         14.59         13.69         1.93 o                         
   0   9  10          0.20          0.03         1.32 o                         
   1   9  10          0.49          1.03         1.18 o                         
   2   9  10          9.40          7.30         1.42 o                         
   3   9  10          1.35          1.59         1.73 o                         
   4   9  10          0.99          2.02         0.89 o                         
  -3  10  10          3.76          2.30         1.23 o                         
  -2  10  10          2.70          5.30         1.26 o                         
  -1  10  10          0.61          0.32         0.86 o                         
   0  10  10          0.43          0.27         0.91 o                         
   1  10  10          9.24         12.01         1.60 o                         
   2  10  10         45.52         51.98         4.16 o                         
   3  10  10         41.23         35.59         3.19 o                         
   0  11  10          0.00          0.47         0.98 o                         
  -8   1  11          0.50          2.96         1.08 o                         
  -7   1  11          0.74          1.44         3.10 o                         
  -6   1  11          0.05         -0.42         0.99 o                         
  -5   1  11          0.05         64.71        32.86 o                         
  -4   1  11         10.66         35.36        10.40 o                         
  -3   1  11         30.52         28.02         2.15 o                         
  -2   1  11         18.85         12.30         2.05 o                         
  -1   1  11         40.76         35.39         9.60 o                         
   0   1  11         67.61         62.58         3.54 o                         
   1   1  11         28.58         33.57         2.65 o                         
   2   1  11         22.78         26.36         2.02 o                         
   3   1  11         10.12          9.44         1.32 o                         
   4   1  11          0.08          0.86         0.79 o                         
   5   1  11         28.23         38.00         2.35 o                         
   6   1  11          9.65         12.08         1.60 o                         
   7   1  11          0.63          1.15         1.15 o                         
  -8   2  11          5.30          5.00         1.37 o                         
  -7   2  11          7.84          7.63         1.89 o                         
  -6   2  11          0.18          1.71         1.18 o                         
  -5   2  11          7.69          5.03         1.51 o                         
  -4   2  11          5.12          1.34         2.16 o                         
  -3   2  11         35.35         37.01         2.23 o                         
  -2   2  11         45.71         42.61         5.53 o                         
  -1   2  11          3.60          6.52         1.40 o                         
   0   2  11        106.28        110.70         7.73 o                         
   1   2  11         37.32         36.76         2.89 o                         
   2   2  11          8.20          8.95         1.54 o                         
   3   2  11          1.55          2.61         1.40 o                         
   4   2  11          5.22          5.65         1.29 o                         
   5   2  11          7.76          8.10         1.54 o                         
   6   2  11          0.12          0.75         1.18 o                         
   7   2  11          4.38          5.01         1.56 o                         
  -7   3  11          1.06          0.69         1.47 o                         
  -6   3  11         65.24         72.80         4.03 o                         
  -5   3  11         10.52          8.45         1.84 o                         
  -4   3  11          2.30         55.93        23.34 o                         
  -3   3  11          8.00          5.83         1.36 o                         
  -2   3  11          9.45         11.98         1.58 o                         
  -1   3  11          2.18          2.88         1.16 o                         
   0   3  11         15.35         11.57         1.63 o                         
   1   3  11          1.85          2.42         1.40 o                         
   2   3  11        172.22        181.77         6.96 o                         
   3   3  11          1.04         -0.66         2.04 o                         
   4   3  11          1.82          3.35         1.45 o                         
   5   3  11         12.12         14.23         1.92 o                         
   6   3  11         37.32         51.10         3.28 o                         
   7   3  11          5.01          6.36         1.63 o                         
  -7   4  11         12.39          7.80         1.39 o                         
  -6   4  11         24.88         29.28         2.67 o                         
  -5   4  11          0.03          2.16         1.33 o                         
  -4   4  11         11.09          8.38         1.80 o                         
  -3   4  11         77.55         67.65         3.27 o                         
  -2   4  11          2.99         -0.78         1.76 o                         
  -1   4  11         15.65         13.46         1.74 o                         
   0   4  11          0.05         -0.24         1.03 o                         
   1   4  11         30.67         30.34         2.50 o                         
   2   4  11         52.44         53.83         3.79 o                         
   3   4  11          0.06          1.54         1.28 o                         
   4   4  11          5.84          2.45         1.39 o                         
   5   4  11         10.03         11.07         1.70 o                         
   6   4  11         18.13         20.64         1.91 o                         
  -7   5  11          2.46          6.09         1.13 o                         
  -6   5  11         20.84         22.65         2.23 o                         
  -5   5  11        102.64         97.20         7.01 o                         
  -4   5  11         11.82         15.19         2.19 o                         
  -3   5  11         27.48         86.11        45.23 o                         
  -2   5  11         30.83         49.35        10.38 o                         
  -1   5  11          7.61          4.02         1.12 o                         
   0   5  11         66.65         70.27         2.88 o                         
   1   5  11         21.50         20.05         1.96 o                         
   2   5  11          9.06          8.21         1.60 o                         
   3   5  11         12.17         10.29         1.80 o                         
   4   5  11          5.57          4.29         1.34 o                         
   5   5  11          3.79          2.78         0.95 o                         
   6   5  11          0.02         -0.74         0.74 o                         
  -6   6  11         17.22         22.54         2.89 o                         
  -5   6  11          2.18          0.96         1.64 o                         
  -4   6  11          6.63          2.58         1.65 o                         
  -3   6  11          0.61         -1.10         2.10 o                         
  -2   6  11          4.27          6.41         2.36 o                         
  -1   6  11          4.83          6.41         1.51 o                         
   0   6  11          1.20          2.21         1.24 o                         
   1   6  11          7.12          4.68         1.30 o                         
   2   6  11         35.72         28.64         2.09 o                         
   3   6  11          1.29          0.31         1.10 o                         
   4   6  11         20.70         23.77         2.18 o                         
   5   6  11          9.70         11.00         1.40 o                         
  -5   7  11          7.76          7.96         1.87 o                         
  -4   7  11         13.09         14.70         2.68 o                         
  -3   7  11          0.70         -0.93         1.76 o                         
  -2   7  11          0.78          1.97         1.65 o                         
  -1   7  11          4.34          3.52         1.98 o                         
   0   7  11          7.29          8.04         1.51 o                         
   1   7  11          3.45          2.99         1.16 o                         
   2   7  11         20.21         14.04         1.42 o                         
   3   7  11          0.22          0.20         0.84 o                         
   4   7  11          3.69          3.89         0.97 o                         
   5   7  11          2.16          1.66         1.09 o                         
  -4   8  11          5.08          5.19         1.56 o                         
  -3   8  11          1.06         -1.11         1.66 o                         
  -2   8  11          8.44          7.94         2.07 o                         
  -1   8  11          4.50          2.99         1.76 o                         
   0   8  11          6.45          9.85         2.38 o                         
   1   8  11         12.29         10.12         1.46 o                         
   2   8  11          8.90          9.75         1.37 o                         
   3   8  11          0.01         -0.03         1.10 o                         
  -2   9  11         38.09         37.91         3.48 o                         
  -1   9  11          0.07         -0.06         1.21 o                         
   0   9  11         32.66         35.93         3.46 o                         
   1   9  11         18.42         21.96         2.64 o                         
  -5   0  12         30.18         46.13         4.69 o                         
  -4   0  12          0.15         66.61        49.72 o                         
  -3   0  12         15.70         23.23         6.94 o                         
  -2   0  12        145.30        132.13         7.38 o                         
  -1   0  12         81.91         66.07         5.37 o                         
   1   0  12          7.98          9.52         2.75 o                         
   2   0  12          1.99          1.95         1.96 o                         
   3   0  12          0.07          0.13         1.49 o                         
   4   0  12          0.29          1.46         1.24 o                         
   5   0  12          0.70          0.37         0.99 o                         
  -6   1  12          0.00          8.74         2.50 o                         
  -5   1  12          8.91         18.82         4.01 o                         
  -4   1  12         14.43        119.90         4.28 o                         
  -3   1  12         32.59         50.40         4.01 o                         
  -2   1  12         20.50         18.43         1.87 o                         
  -1   1  12         29.52         18.48         2.06 o                         
   0   1  12         20.99         10.07         1.54 o                         
   1   1  12         14.90         15.43         3.22 o                         
   2   1  12         22.21         23.12         2.01 o                         
   3   1  12          1.27          2.30         0.94 o                         
   4   1  12          0.00         -0.13         0.83 o                         
   5   1  12          1.55          3.32         0.96 o                         
  -6   2  12          1.34          3.41         1.99 o                         
  -5   2  12          0.26          2.73         2.03 o                         
  -3   2  12         11.16         45.97         9.84 o                         
  -2   2  12          1.80          3.04         1.43 o                         
  -1   2  12         19.61          9.76         4.63 o                         
   1   2  12          7.06         14.07         2.18 o                         
   2   2  12          0.36          2.15         1.36 o                         
   3   2  12         11.95         11.25         1.36 o                         
   4   2  12         31.03         32.38         2.51 o                         
   5   2  12          4.93          4.52         1.02 o                         
  -6   3  12         14.80         20.31         2.78 o                         
  -5   3  12          8.24         12.07         2.59 o                         
  -4   3  12          1.78         -0.40         1.64 o                         
  -3   3  12          0.06         63.88        20.46 o                         
  -2   3  12          0.80          2.32         3.48 o                         
  -1   3  12          7.93          4.57         2.14 o                         
   0   3  12         22.10         11.58         7.02 o                         
   1   3  12          4.48          4.12         1.49 o                         
   2   3  12         42.90         42.17         3.17 o                         
   3   3  12          2.99          2.69         1.09 o                         
   4   3  12         29.71         33.33         2.76 o                         
   5   3  12          0.76          1.93         0.82 o                         
  -5   4  12          7.77          9.32         2.21 o                         
  -4   4  12          1.00          1.86         1.71 o                         
  -3   4  12          5.82          6.29         2.17 o                         
  -2   4  12          1.48          3.92         4.12 o                         
  -1   4  12          0.50         -0.26         2.24 o                         
   0   4  12          2.00          3.11         1.16 o                         
   1   4  12         24.50         20.75         2.17 o                         
   2   4  12          1.42          0.58         1.07 o                         
   3   4  12         61.10         64.81         3.49 o                         
   4   4  12          1.47          2.12         0.89 o                         
  -5   5  12          8.06          8.31         1.83 o                         
  -4   5  12          1.49          3.49         1.75 o                         
  -3   5  12         16.24         12.77         2.60 o                         
  -2   5  12         12.63         15.36         2.82 o                         
  -1   5  12          0.29         32.65        23.36 o                         
   0   5  12          4.86          6.82         3.31 o                         
   1   5  12         16.25         19.47         2.99 o                         
   2   5  12          6.72          6.83         1.34 o                         
   3   5  12         10.05         10.40         1.40 o                         
   4   5  12          8.29          6.52         1.34 o                         
  -4   6  12         36.62         42.93         3.68 o                         
  -3   6  12         35.84         33.26         3.51 o                         
  -2   6  12          0.96          1.34         1.37 o                         
  -1   6  12          2.49          1.79         1.48 o                         
   0   6  12         18.06         20.78         2.84 o                         
   1   6  12          6.00          8.08         1.94 o                         
   2   6  12         16.50         19.88         2.60 o                         
   3   6  12          5.67          7.19         1.62 o                         
  -2   7  12          0.00         -1.50         1.50 o                         
  -1   7  12          2.19          2.56         1.22 o                         
  -1   1  13          0.17          7.84         1.39 o                         
   0   1  13          1.39          0.92         1.09 o                         
   1   1  13          5.14         -3.07         3.07 o                         
   2   1  13          6.57         -2.12         2.12 o                         
  -2   2  13         37.26         95.67         9.04 o                         
  -1   2  13         29.03         35.03         3.50 o                         
   0   2  13          7.02          6.62         1.67 o                         
   1   2  13         14.58          7.70         3.03 o                         
   2   2  13         10.54          0.70         1.17 o                         
  -1   3  13          9.55         37.75        16.25 o                         
   0   3  13          0.03          4.00         5.82 o                         
   1   3  13          0.01         -1.18         1.18 o                         
                                                                                
