# Supplementary material for: Crystal structures of two new 3-(2-chloro­eth­yl)-r(2),c(6)-diarylpiperidin-4-ones
Source: Acta Crystallogr E Crystallogr Commun. 2018 Mar 9;74(Pt 4):483–6. doi: 10.1107/S2056989018003766 (PMC5946973; doi:10.1107/S2056989018003766)
Supplement: Supplementary file 3 [file e-74-00483-IIsup3.hkl]

data_II                                                                         
_shelx_title ' ssk-rkfb_a.res in P2(1)/c'                                       
_shelx_refln_list_code          4                                               
_shelx_F_calc_maximum      147.13                                               
_exptl_crystal_F_000       728.00                                               
_reflns_d_resolution_high  0.8138                                               
                                                                                
loop_                                                                           
 _space_group_symop_operation_xyz                                               
 'x, y, z'                                                                      
 '-x, y+1/2, -z+1/2'                                                            
 '-x, -y, -z'                                                                   
 'x, -y-1/2, z-1/2'                                                             
                                                                                
_cell_length_a     5.5105                                                       
_cell_length_b    24.2612                                                       
_cell_length_c    12.8622                                                       
_cell_angle_alpha  90.000                                                       
_cell_angle_beta   93.809                                                       
_cell_angle_gamma  90.000                                                       
                                                                                
_shelx_F_squared_multiplier     1.000                                           
                                                                                
loop_                                                                           
 _refln_index_h                                                                 
 _refln_index_k                                                                 
 _refln_index_l                                                                 
 _refln_F_squared_calc                                                          
 _refln_F_squared_meas                                                          
 _refln_F_squared_sigma                                                         
 _refln_observed_status                                                         
   1   0   0      10033.26       9480.00        49.34 o                         
   2   0   0       1973.03       2050.66        29.77 o                         
   3   0   0        495.55        542.24        19.94 o                         
   4   0   0        138.91        138.11        13.17 o                         
   5   0   0          0.15          2.00         1.27 o                         
   6   0   0         90.97         77.37         4.97 o                         
   1   1   0       9347.65       9026.87        47.55 o                         
   2   1   0       2243.49       2304.64        14.77 o                         
   3   1   0          2.92          4.27         1.83 o                         
   4   1   0          0.38          0.16         1.90 o                         
   5   1   0        216.43        199.74         5.92 o                         
   6   1   0          1.04          0.53         1.04 o                         
   0   2   0         16.31         20.62         2.10 o                         
   1   2   0       1532.98       1504.77        20.62 o                         
   2   2   0        112.67        126.34         5.46 o                         
   3   2   0        656.03        668.84        13.97 o                         
   4   2   0        349.84        413.20        16.36 o                         
   5   2   0         76.99         56.51         4.59 o                         
   6   2   0         57.78         63.50         3.32 o                         
   1   3   0       3329.34       3317.45        32.25 o                         
   2   3   0       1171.05       1145.39        16.82 o                         
   3   3   0         32.16         47.44         4.46 o                         
   4   3   0         14.05          9.52         3.72 o                         
   5   3   0         86.92         96.79         5.98 o                         
   6   3   0         14.86         15.68         3.09 o                         
   0   4   0       2344.83       2136.13        29.99 o                         
   1   4   0        765.38        721.44         7.48 o                         
   2   4   0        191.73        227.02        11.08 o                         
   3   4   0          3.08          7.29         1.81 o                         
   4   4   0        111.87        131.65        13.34 o                         
   5   4   0         21.07         15.81         2.71 o                         
   6   4   0         12.79         12.86         2.76 o                         
   1   5   0       4536.78       4604.27        33.36 o                         
   2   5   0       1138.08       1121.41        26.07 o                         
   3   5   0         28.97         28.48         3.58 o                         
   4   5   0         60.01         76.37         6.84 o                         
   5   5   0         40.16         50.92         4.61 o                         
   6   5   0         40.86         51.80         6.24 o                         
   0   6   0       2782.47       2457.48        38.31 o                         
   1   6   0        232.54        200.90         4.23 o                         
   2   6   0        142.51        150.42        10.03 o                         
   3   6   0        556.87        599.68        24.38 o                         
   4   6   0        143.48        129.63         6.63 o                         
   5   6   0         12.45         16.84         3.02 o                         
   6   6   0         30.31         26.55         2.27 o                         
   1   7   0        160.61        155.72         4.03 o                         
   2   7   0       1568.98       1596.72        34.64 o                         
   3   7   0        311.49        328.10        14.84 o                         
   4   7   0        316.25        282.81        10.05 o                         
   5   7   0          3.03          7.24         2.20 o                         
   6   7   0         20.64         25.91         2.20 o                         
   0   8   0       2780.37       2837.86        38.96 o                         
   1   8   0        180.77        190.01         4.71 o                         
   2   8   0       2333.57       2458.94        33.28 o                         
   3   8   0          0.13          3.66         2.75 o                         
   4   8   0        275.82        256.94         9.86 o                         
   5   8   0         37.80         40.15         3.00 o                         
   6   8   0          0.34          0.43         1.44 o                         
   1   9   0        181.71        194.56         5.05 o                         
   2   9   0       1540.76       1501.85        27.24 o                         
   3   9   0         94.64        102.70         8.23 o                         
   4   9   0         41.39         39.69         4.03 o                         
   5   9   0         15.25         12.55         1.75 o                         
   6   9   0         23.68         18.45         2.04 o                         
   0  10   0       1771.79       1794.03        34.72 o                         
   1  10   0        259.50        239.55         7.70 o                         
   2  10   0       1508.55       1591.60        77.86 o                         
   3  10   0        185.05        220.35        14.36 o                         
   4  10   0         31.99         34.10         3.69 o                         
   5  10   0         35.64         31.95         2.71 o                         
   6  10   0          0.71          0.02         0.82 o                         
   1  11   0         10.28          9.74         1.85 o                         
   2  11   0          1.12          2.52         2.11 o                         
   3  11   0         72.89         70.69         7.33 o                         
   4  11   0          8.84         11.41         2.25 o                         
   5  11   0          8.26          6.53         1.41 o                         
   6  11   0         15.54         22.65         2.50 o                         
   0  12   0       2635.41       2476.19        46.27 o                         
   1  12   0        186.57        222.78         8.25 o                         
   2  12   0        541.85        640.59        39.87 o                         
   3  12   0        164.47        164.35        11.57 o                         
   4  12   0         37.42         34.38         2.74 o                         
   5  12   0          2.32          3.80         1.89 o                         
   6  12   0          1.45         -0.17         0.87 o                         
   1  13   0        376.51        435.92        16.16 o                         
   2  13   0        220.38        229.04        13.00 o                         
   3  13   0        118.53        110.01         5.92 o                         
   4  13   0        178.82        174.14         7.30 o                         
   5  13   0         25.27         22.07         3.33 o                         
   6  13   0          0.26          0.70         0.78 o                         
   0  14   0        944.37        971.39        31.56 o                         
   1  14   0        971.63        992.57        25.20 o                         
   2  14   0        210.66        208.00        12.92 o                         
   3  14   0        471.99        435.93        13.39 o                         
   4  14   0         11.48          9.07         2.72 o                         
   5  14   0         48.20         47.62         4.47 o                         
   1  15   0         23.13         25.62         9.52 o                         
   2  15   0        340.07        324.07        16.37 o                         
   3  15   0          0.85          2.28         1.58 o                         
   4  15   0         38.50         44.02         5.87 o                         
   5  15   0          1.93          0.88         1.55 o                         
   0  16   0        394.38        448.18        23.64 o                         
   1  16   0          0.39         -2.42         3.68 o                         
   2  16   0         99.62         95.42         4.41 o                         
   3  16   0          0.99          1.54         1.35 o                         
   4  16   0        129.72        127.61         5.13 o                         
   5  16   0         24.47         28.73         3.21 o                         
   1  17   0         51.97         40.06         8.36 o                         
   2  17   0          7.31          4.36         1.15 o                         
   3  17   0         18.07         10.73         2.22 o                         
   4  17   0        106.87         98.63         4.43 o                         
   5  17   0         24.49         27.95         2.95 o                         
   0  18   0        555.80        583.19        29.24 o                         
   1  18   0        158.49        148.05         4.38 o                         
   2  18   0        127.44        119.12         4.63 o                         
   3  18   0        354.53        299.47        11.50 o                         
   4  18   0         15.65         15.10         1.87 o                         
   5  18   0          6.40          7.49         1.67 o                         
   1  19   0        331.34        313.85         6.68 o                         
   2  19   0        149.59        142.21         4.48 o                         
   3  19   0         15.22          9.12         2.19 o                         
   4  19   0         33.34         32.13         2.42 o                         
   5  19   0          1.26         -0.34         0.81 o                         
   0  20   0         73.81         87.21         4.15 o                         
   1  20   0         97.31         94.18         3.67 o                         
   2  20   0          9.24          7.17         1.17 o                         
   3  20   0          1.20          4.05         2.05 o                         
   4  20   0         12.25         12.44         1.48 o                         
   1  21   0         50.99         54.72         2.85 o                         
   2  21   0        133.78        127.68         7.32 o                         
   3  21   0        134.00        121.49         7.10 o                         
   4  21   0          0.92          0.40         0.79 o                         
   0  22   0         63.90         56.71         4.66 o                         
   1  22   0        290.61        288.69         6.33 o                         
   2  22   0          2.50          1.89         0.81 o                         
   3  22   0         11.69          9.63         2.43 o                         
   4  22   0         11.74         10.85         1.24 o                         
   1  23   0        136.28        143.03         4.43 o                         
   2  23   0        135.72        134.56        12.39 o                         
   3  23   0          3.68          3.75         1.75 o                         
   4  23   0         12.25         12.67         1.19 o                         
   0  24   0          7.75          8.62         2.48 o                         
   1  24   0        163.70        164.51         4.61 o                         
   2  24   0         25.16         24.64         2.23 o                         
   3  24   0         48.53         52.83         4.20 o                         
   1  25   0         60.62         68.04         3.56 o                         
   2  25   0         15.62         14.80         1.69 o                         
   3  25   0          2.16          1.97         1.27 o                         
   0  26   0        649.17        690.48        15.39 o                         
   1  26   0         56.67         53.25         2.99 o                         
   2  26   0          0.89          3.21         0.95 o                         
   3  26   0         33.51         35.27         1.79 o                         
   1  27   0          2.17          3.56         1.15 o                         
   2  27   0          7.55         14.78         2.22 o                         
   0  28   0        309.38        360.60         9.58 o                         
   1  28   0          5.53          4.37         0.87 o                         
   2  28   0         28.70         34.35         2.62 o                         
   1  29   0         36.98         44.00         2.93 o                         
  -6   1   1         63.09         72.84         2.98 o                         
  -5   1   1         38.27         46.04         3.05 o                         
  -4   1   1         99.89        104.94         5.60 o                         
  -3   1   1        309.49        311.88        14.46 o                         
  -2   1   1        832.58        905.38        12.68 o                         
  -1   1   1       8822.13       8533.09        35.36 o                         
   0   1   1        171.04        137.89         3.99 o                         
   1   1   1        288.48        329.36         5.04 o                         
   2   1   1         38.46         41.00         2.11 o                         
   3   1   1         34.75         32.56         2.99 o                         
   4   1   1         89.21         96.09         7.94 o                         
   5   1   1          4.26          8.00         1.34 o                         
   6   1   1          8.12          5.99         1.23 o                         
  -6   2   1         34.69         29.43         2.66 o                         
  -5   2   1          3.33          4.25         1.67 o                         
  -4   2   1         24.18         26.28         4.70 o                         
  -3   2   1          1.67          0.61         1.70 o                         
  -2   2   1         34.34         31.10         2.36 o                         
  -1   2   1       7709.80       7446.91        31.99 o                         
   0   2   1        170.96        161.65         6.76 o                         
   1   2   1        145.27        164.10         4.21 o                         
   2   2   1        980.34       1116.41        12.52 o                         
   3   2   1       1610.48       1934.82        21.89 o                         
   4   2   1        168.02        164.60        11.95 o                         
   5   2   1         82.31         74.86         5.21 o                         
   6   2   1          9.89          9.40         1.37 o                         
  -6   3   1          0.45          0.05         1.67 o                         
  -5   3   1        130.08        119.32         6.58 o                         
  -4   3   1          0.34          1.08         1.54 o                         
  -3   3   1        859.81        872.45        18.90 o                         
  -2   3   1       2735.81       2826.35        26.36 o                         
  -1   3   1      14325.98      13358.91        32.09 o                         
   0   3   1        309.67        298.15        10.16 o                         
   1   3   1       9868.39       9879.60        61.52 o                         
   2   3   1         36.10         52.46         5.59 o                         
   3   3   1          0.83          0.84         1.39 o                         
   4   3   1          7.26          1.78         2.82 o                         
   5   3   1          0.54         -1.44         1.57 o                         
   6   3   1          0.01         -1.04         1.04 o                         
  -6   4   1          0.45          1.38         1.88 o                         
  -5   4   1        167.75        172.58         7.97 o                         
  -4   4   1          3.11          4.23         2.39 o                         
  -3   4   1       1339.83       1486.84        65.67 o                         
  -2   4   1         31.97         35.24         3.24 o                         
  -1   4   1      11647.44      11176.62        80.84 o                         
   0   4   1        167.60        219.98        10.00 o                         
   1   4   1         28.29         48.03         4.31 o                         
   2   4   1       1522.06       1611.83        30.90 o                         
   3   4   1        492.83        498.51        14.14 o                         
   4   4   1        335.59        305.21         9.98 o                         
   5   4   1         18.59         26.28         2.44 o                         
   6   4   1          0.07          0.57         1.64 o                         
  -6   5   1         14.30          9.68         1.52 o                         
  -5   5   1         17.42         16.13         2.79 o                         
  -4   5   1          6.17          4.12         1.66 o                         
  -3   5   1        606.93        596.18        29.91 o                         
  -2   5   1         22.05         23.03         2.76 o                         
  -1   5   1        162.21        184.83         7.74 o                         
   0   5   1        985.65       1062.15        30.92 o                         
   1   5   1        895.46        940.44        20.47 o                         
   2   5   1        558.42        641.32        20.12 o                         
   3   5   1         77.53         80.83         5.80 o                         
   4   5   1         22.50         22.97         2.82 o                         
   5   5   1        169.61        180.11         8.34 o                         
   6   5   1         10.71         16.44         2.68 o                         
  -6   6   1          2.33          1.16         0.81 o                         
  -5   6   1         25.84         19.78         2.28 o                         
  -4   6   1          2.87          1.65         1.15 o                         
  -3   6   1         79.79         76.67         8.80 o                         
  -2   6   1        540.66        591.42        14.18 o                         
  -1   6   1       5394.14       5175.02        29.11 o                         
   0   6   1       6932.57       6920.61       234.77 o                         
   1   6   1       1716.28       1866.96        19.06 o                         
   2   6   1         41.67         35.33         5.07 o                         
   3   6   1        500.81        463.35        15.43 o                         
   4   6   1        223.63        205.19         5.84 o                         
   5   6   1         65.84         65.14         5.23 o                         
   6   6   1          1.60          1.94         1.24 o                         
  -6   7   1          5.39          6.74         1.04 o                         
  -5   7   1         40.17         45.25         3.18 o                         
  -4   7   1        113.36        112.83         6.35 o                         
  -3   7   1        389.56        411.66        14.58 o                         
  -2   7   1         13.29         25.36         3.40 o                         
  -1   7   1          0.11          2.66         0.87 o                         
   0   7   1        681.19        698.70        13.91 o                         
   1   7   1        358.32        378.17         9.33 o                         
   2   7   1        372.23        391.14        17.39 o                         
   3   7   1        511.91        511.22        16.96 o                         
   4   7   1        116.01        123.52         4.64 o                         
   5   7   1          0.17          1.15         1.43 o                         
   6   7   1          0.13          0.12         0.95 o                         
  -6   8   1          9.79          7.61         1.01 o                         
  -5   8   1         15.89         15.67         2.07 o                         
  -4   8   1        464.41        442.61        12.84 o                         
  -3   8   1          7.47          6.98         2.36 o                         
  -2   8   1        777.93        882.88        19.53 o                         
  -1   8   1       6754.84       6835.34        60.13 o                         
   0   8   1        287.67        311.02        10.06 o                         
   1   8   1          1.45          1.62         1.12 o                         
   2   8   1       2868.78       2900.63        50.80 o                         
   3   8   1        160.62        160.51         9.95 o                         
   4   8   1         17.20         11.48         1.49 o                         
   5   8   1        127.10        120.38         7.14 o                         
   6   8   1          3.70          5.23         1.15 o                         
  -6   9   1          0.31         -0.87         0.87 o                         
  -5   9   1          4.46          5.46         1.50 o                         
  -4   9   1          0.03          2.40         1.26 o                         
  -3   9   1        337.21        389.27        15.56 o                         
  -2   9   1         85.61        149.14        38.69 o                         
  -1   9   1        225.52        301.83         9.69 o                         
   0   9   1        216.25        202.95         8.46 o                         
   1   9   1        291.48        239.69         8.66 o                         
   2   9   1        116.30        101.17        10.08 o                         
   3   9   1        121.05        125.59         8.97 o                         
   4   9   1         17.12         13.17         1.65 o                         
   5   9   1         83.95         95.30         4.50 o                         
   6   9   1         52.33         63.65         5.28 o                         
  -6  10   1          0.68         -0.88         0.88 o                         
  -5  10   1        149.22        158.82         5.93 o                         
  -4  10   1        207.56        201.67         5.80 o                         
  -3  10   1        404.23        405.70        16.60 o                         
  -2  10   1       1216.46       1435.62        28.00 o                         
  -1  10   1        623.71        609.25        13.17 o                         
   0  10   1         37.44         30.01         4.92 o                         
   1  10   1        779.50        883.00        17.86 o                         
   2  10   1        997.18       1002.60        33.54 o                         
   3  10   1        368.10        358.37        15.99 o                         
   4  10   1          9.02          7.62         1.43 o                         
   5  10   1        308.21        327.92         8.11 o                         
   6  10   1          5.74          5.07         1.55 o                         
  -6  11   1          2.93          6.37         2.77 o                         
  -5  11   1          8.73          9.43         1.79 o                         
  -4  11   1        198.99        209.42         6.62 o                         
  -3  11   1        154.51        152.83        10.76 o                         
  -2  11   1         87.02        123.43         9.42 o                         
  -1  11   1       2004.28       2278.59        37.49 o                         
   0  11   1          1.53         18.89        17.17 o                         
   1  11   1       1629.71       1667.00        26.20 o                         
   2  11   1        159.88        157.28        14.03 o                         
   3  11   1         78.17         71.95         7.68 o                         
   4  11   1          4.68          5.48         1.25 o                         
   5  11   1          0.16          5.29         2.39 o                         
   6  11   1          0.48         -0.01         0.69 o                         
  -6  12   1          0.95          0.48         0.90 o                         
  -5  12   1          7.43          6.65         1.41 o                         
  -4  12   1         53.29         62.30         5.20 o                         
  -3  12   1          5.29          0.60         7.71 o                         
  -2  12   1        315.97        326.31        14.67 o                         
  -1  12   1         62.76         80.51         4.94 o                         
   0  12   1        863.83        926.90        15.53 o                         
   1  12   1        258.31        231.20        10.17 o                         
   2  12   1          0.49          0.85         2.80 o                         
   3  12   1          3.43          3.63         2.64 o                         
   4  12   1          0.06         -0.47         0.97 o                         
   5  12   1         41.84         52.67         4.84 o                         
   6  12   1          7.48          8.70         1.74 o                         
  -6  13   1          0.05         -0.26         0.81 o                         
  -5  13   1          9.30          6.09         2.08 o                         
  -4  13   1         22.81         27.75         3.68 o                         
  -3  13   1        338.28        308.71         7.49 o                         
  -2  13   1         22.76         14.86         3.28 o                         
  -1  13   1          0.65          4.48         2.92 o                         
   0  13   1          2.27         13.11         2.78 o                         
   1  13   1        750.75        769.60        21.98 o                         
   2  13   1        267.43        260.12        13.86 o                         
   3  13   1        224.76        231.55         6.80 o                         
   4  13   1          9.43         14.96         1.89 o                         
   5  13   1        152.24        193.27         8.73 o                         
   6  13   1         12.64          9.69         1.43 o                         
  -5  14   1          1.84          2.57         1.81 o                         
  -4  14   1          0.84         -0.25         1.38 o                         
  -3  14   1          4.87          4.51         1.41 o                         
  -2  14   1          2.25          0.19         2.50 o                         
  -1  14   1        168.00        224.82        11.82 o                         
   0  14   1        441.14        438.77        15.21 o                         
   1  14   1         98.21        100.40        14.06 o                         
   2  14   1         60.09         71.41        11.95 o                         
   3  14   1          5.63          4.30         1.21 o                         
   4  14   1          3.77          4.06         0.87 o                         
   5  14   1          0.14          0.05         1.58 o                         
  -5  15   1         11.95          9.66         2.34 o                         
  -4  15   1          0.05         -0.96         1.52 o                         
  -3  15   1          7.97          7.14         1.45 o                         
  -2  15   1        425.40        465.21        19.39 o                         
  -1  15   1        134.88        106.56        12.16 o                         
   0  15   1        122.55        119.78         8.40 o                         
   1  15   1         93.61         79.26         7.67 o                         
   2  15   1        129.83        124.58        10.32 o                         
   3  15   1         26.09         26.24         2.46 o                         
   4  15   1         36.67         35.77         2.19 o                         
   5  15   1         14.86         21.82         2.96 o                         
  -5  16   1          0.20          0.93         0.77 o                         
  -4  16   1         91.25         82.14         5.95 o                         
  -3  16   1         70.50         66.75         5.39 o                         
  -2  16   1         14.68         11.59         1.49 o                         
  -1  16   1        226.92        171.11        16.05 o                         
   0  16   1         53.06         52.01         5.70 o                         
   1  16   1          4.99          6.79         3.75 o                         
   2  16   1         33.92         37.22         2.30 o                         
   3  16   1        162.01        149.45         8.40 o                         
   4  16   1          0.06         -0.85         1.09 o                         
   5  16   1          0.65          1.01         1.23 o                         
  -5  17   1         11.90         11.78         1.40 o                         
  -4  17   1         28.74         25.70         3.55 o                         
  -3  17   1         52.91         48.84         3.37 o                         
  -2  17   1          8.73          4.64         1.07 o                         
  -1  17   1        174.85        186.66        17.22 o                         
   0  17   1        230.15        240.88        12.72 o                         
   1  17   1        499.26        508.63        28.54 o                         
   2  17   1        973.45        967.80        17.22 o                         
   3  17   1          5.26          4.79         1.42 o                         
   4  17   1         20.75         22.29         3.97 o                         
   5  17   1         16.04         17.74         2.26 o                         
  -5  18   1         16.80         23.45         1.69 o                         
  -4  18   1         79.27         78.36         5.57 o                         
  -3  18   1        105.49        105.41         6.97 o                         
  -2  18   1         48.74         47.26         3.25 o                         
  -1  18   1        628.87        602.01         8.84 o                         
   0  18   1        352.75        360.08        16.13 o                         
   1  18   1        951.54        951.16        11.20 o                         
   2  18   1        129.84        131.55         4.34 o                         
   3  18   1         41.67         41.69         3.08 o                         
   4  18   1          0.05         -0.19         0.90 o                         
   5  18   1         50.25         56.72         3.51 o                         
  -5  19   1          1.12          1.69         1.04 o                         
  -4  19   1         99.39         82.34         5.54 o                         
  -3  19   1          4.56          3.33         1.64 o                         
  -2  19   1         25.82         23.48         2.37 o                         
  -1  19   1         66.74         69.72         3.46 o                         
   0  19   1        311.06        295.37         6.26 o                         
   1  19   1         62.39         57.58         3.13 o                         
   2  19   1          3.18          3.25         1.09 o                         
   3  19   1         20.38         16.83         2.03 o                         
   4  19   1          0.59          1.15         0.99 o                         
   5  19   1          4.87          2.82         0.90 o                         
  -5  20   1          9.43         10.42         1.40 o                         
  -4  20   1         44.53         45.69         2.80 o                         
  -3  20   1          2.88          0.45         1.75 o                         
  -2  20   1          0.10         -0.65         0.83 o                         
  -1  20   1       1214.17       1175.39        13.37 o                         
   0  20   1        102.31        100.50         3.73 o                         
   1  20   1        121.46        113.54         4.02 o                         
   2  20   1        345.10        331.45         8.52 o                         
   3  20   1         95.40         99.06         4.46 o                         
   4  20   1          2.22          1.70         0.88 o                         
  -4  21   1          0.06          0.14         0.88 o                         
  -3  21   1         23.73         23.34         3.46 o                         
  -2  21   1         52.11         54.11         3.32 o                         
  -1  21   1          5.01          5.73         1.27 o                         
   0  21   1          3.96          2.74         0.86 o                         
   1  21   1        140.84        156.05         4.71 o                         
   2  21   1          0.71          2.00         1.22 o                         
   3  21   1          5.11          2.43         1.04 o                         
   4  21   1         52.31         47.13         2.48 o                         
  -4  22   1          5.08          6.66         1.10 o                         
  -3  22   1          3.58          3.09         2.02 o                         
  -2  22   1          7.21          6.03         1.26 o                         
  -1  22   1          5.03          8.01         1.81 o                         
   0  22   1        143.09        157.79         4.69 o                         
   1  22   1         69.93         61.80         3.01 o                         
   2  22   1         41.92         45.47         3.12 o                         
   3  22   1         75.04         71.31         3.49 o                         
   4  22   1         31.19         35.08         1.99 o                         
  -4  23   1          2.20          0.80         1.27 o                         
  -3  23   1         12.17         14.19         2.56 o                         
  -2  23   1         22.75         19.17         2.18 o                         
  -1  23   1         68.87         65.61         3.03 o                         
   0  23   1        741.01        790.51        10.19 o                         
   1  23   1          7.29          5.05         1.18 o                         
   2  23   1          2.08          3.84         1.46 o                         
   3  23   1          6.89          3.17         0.94 o                         
   4  23   1          4.81          6.02         0.83 o                         
  -3  24   1          9.31          7.44         2.08 o                         
  -2  24   1          3.22          1.26         1.67 o                         
  -1  24   1         35.44         41.36         2.37 o                         
   0  24   1          4.63          5.55         1.10 o                         
   1  24   1         68.94         74.52         3.92 o                         
   2  24   1         41.28         39.69         2.85 o                         
   3  24   1          8.20          8.88         1.23 o                         
  -3  25   1          8.82         11.03         2.00 o                         
  -2  25   1          7.69          8.65         2.11 o                         
  -1  25   1         10.37         10.87         1.32 o                         
   0  25   1          4.49          6.63         1.20 o                         
   1  25   1        170.31        175.47         5.64 o                         
   2  25   1         32.01         40.56         2.64 o                         
   3  25   1        117.37        120.87         3.50 o                         
  -3  26   1         21.10         33.41         2.78 o                         
  -2  26   1          5.42          4.02         1.52 o                         
  -1  26   1         88.98        109.57         2.99 o                         
   0  26   1        129.89        123.80         4.62 o                         
   1  26   1         66.53         65.48         4.53 o                         
   2  26   1         19.07         21.74         1.86 o                         
  -2  27   1          4.57          5.64         1.07 o                         
  -1  27   1         74.62         83.85         3.39 o                         
   0  27   1          7.94          6.56         1.46 o                         
   1  27   1          2.28          2.31         0.96 o                         
   2  27   1         15.38         18.16         2.03 o                         
  -2  28   1          0.18          1.49         0.99 o                         
  -1  28   1         28.99         26.73         1.76 o                         
   0  28   1         14.72         15.91         1.56 o                         
   1  28   1         49.94         55.25         2.56 o                         
   2  28   1          4.15          1.40         0.84 o                         
  -1  29   1          1.80          1.44         0.95 o                         
   0  29   1         21.61         25.56         1.64 o                         
   1  29   1         12.37         11.57         1.29 o                         
  -6   0   2          3.53          6.78         2.34 o                         
  -5   0   2         10.42         11.88         2.14 o                         
  -4   0   2        139.45        131.86         8.88 o                         
  -3   0   2         53.28         84.06         5.90 o                         
  -2   0   2       8742.79       9024.45        73.29 o                         
  -1   0   2       1012.15        962.79        16.55 o                         
   0   0   2       1588.46       1788.07        10.98 o                         
   1   0   2      15755.19      16001.33       121.51 o                         
   2   0   2       5488.59       5520.33        32.65 o                         
   3   0   2        147.53        159.73        12.21 o                         
   4   0   2         95.33         79.90         5.14 o                         
   5   0   2         38.83         34.24         3.65 o                         
   6   0   2         93.53         68.49         4.72 o                         
  -6   1   2         73.49         69.33         3.89 o                         
  -5   1   2         75.98         72.71         3.59 o                         
  -4   1   2         35.20         37.44         3.42 o                         
  -3   1   2        679.41        661.12        13.55 o                         
  -1   1   2       1351.68       1314.09         9.02 o                         
   0   1   2        407.92        445.55         6.61 o                         
   1   1   2      12359.61      12922.76        66.76 o                         
   2   1   2         70.82         79.06         3.27 o                         
   3   1   2        448.15        500.65        21.64 o                         
   4   1   2        105.48         89.30         3.83 o                         
   5   1   2         92.37         71.14         5.06 o                         
   6   1   2          1.02          0.15         1.29 o                         
  -6   2   2          0.64          1.29         1.26 o                         
  -5   2   2         18.20         12.44         2.22 o                         
  -4   2   2         27.69         22.86         2.99 o                         
  -3   2   2          0.76          0.69         1.90 o                         
  -2   2   2       1273.19       1260.92        20.25 o                         
  -1   2   2        170.79        134.02         3.55 o                         
   0   2   2       4009.29       3703.15        73.62 o                         
   1   2   2       1500.75       1397.63        14.32 o                         
   2   2   2       3948.50       4257.77        24.34 o                         
   3   2   2        931.89        907.51        29.17 o                         
   4   2   2          7.00          4.96         1.60 o                         
   5   2   2          9.13         11.93         2.30 o                         
   6   2   2         55.11         65.54         3.21 o                         
  -6   3   2          0.87         -0.18         1.13 o                         
  -5   3   2        110.57        113.18         6.33 o                         
  -4   3   2        283.18        295.92        11.04 o                         
  -3   3   2          3.17         -0.17         1.51 o                         
  -2   3   2       3089.69       3212.73        25.73 o                         
  -1   3   2       2391.52       2263.08        14.33 o                         
   0   3   2         88.92         79.78         3.00 o                         
   1   3   2       2192.47       2250.86        21.20 o                         
   2   3   2         38.53         42.08         2.98 o                         
   3   3   2        122.60         93.05         9.37 o                         
   4   3   2         32.68         24.57         1.79 o                         
   5   3   2         39.53         41.34         2.89 o                         
   6   3   2          0.65          0.64         0.80 o                         
  -6   4   2          0.26          0.46         1.02 o                         
  -5   4   2         18.43         20.06         2.22 o                         
  -4   4   2        154.74        149.63        16.15 o                         
  -3   4   2        857.65       1048.50        55.50 o                         
  -2   4   2       3430.18       3428.62        63.57 o                         
  -1   4   2       1724.29       1757.75        14.08 o                         
   0   4   2        562.81        599.36        16.91 o                         
   1   4   2        738.54        714.83        17.07 o                         
   2   4   2         23.71         13.65         3.26 o                         
   3   4   2         57.03         56.72         7.62 o                         
   4   4   2        108.02         92.95         3.93 o                         
   5   4   2         29.60         24.01         3.17 o                         
   6   4   2         16.32         12.75         1.30 o                         
  -6   5   2          3.19          2.35         1.00 o                         
  -5   5   2          0.42          0.09         1.01 o                         
  -4   5   2          1.85          4.66         2.95 o                         
  -3   5   2        567.94        607.97        32.56 o                         
  -2   5   2        653.22        647.94        20.97 o                         
  -1   5   2       1437.45       1461.24        20.14 o                         
   0   5   2      10619.92      10420.18       232.73 o                         
   1   5   2        428.20        385.63        13.63 o                         
   2   5   2          2.18          4.31         1.89 o                         
   3   5   2        853.13        785.51        28.23 o                         
   4   5   2         69.36         78.55         5.42 o                         
   5   5   2         19.80         13.25         1.74 o                         
   6   5   2         57.58         55.28         7.12 o                         
  -6   6   2          5.71          4.00         0.88 o                         
  -5   6   2        223.98        244.88         7.14 o                         
  -4   6   2         74.54         74.98         4.98 o                         
  -3   6   2         68.49        100.99        13.64 o                         
  -2   6   2       1102.62       1239.47        16.59 o                         
  -1   6   2       4083.95       4118.41        28.21 o                         
   0   6   2        762.23        833.01        25.67 o                         
   1   6   2         75.67         70.64         6.49 o                         
   2   6   2        129.11        139.95        10.16 o                         
   3   6   2          0.48         -1.71         3.09 o                         
   4   6   2          0.04          0.05         0.63 o                         
   5   6   2         46.90         46.66         2.47 o                         
   6   6   2          0.03          0.73         0.89 o                         
  -6   7   2          0.10          0.02         0.72 o                         
  -5   7   2         80.44         94.87         6.62 o                         
  -4   7   2       1381.98       1431.54        16.52 o                         
  -3   7   2        708.89        796.26        28.60 o                         
  -2   7   2          0.19          0.99         1.49 o                         
  -1   7   2        798.42        802.65        12.87 o                         
   0   7   2        922.60        920.29        16.54 o                         
   1   7   2         12.37          1.36         2.36 o                         
   2   7   2        379.05        409.26        18.22 o                         
   3   7   2         40.42         42.88         7.06 o                         
   4   7   2        401.93        426.64         8.73 o                         
   5   7   2          5.69          1.32         0.87 o                         
   6   7   2          1.62          1.05         0.95 o                         
  -6   8   2          1.80          1.06         0.85 o                         
  -5   8   2         46.85         43.95         3.20 o                         
  -4   8   2         81.97         77.73         4.39 o                         
  -3   8   2        191.87        179.80        10.08 o                         
  -2   8   2        413.03        454.65        13.13 o                         
  -1   8   2        415.27        460.10        13.75 o                         
   0   8   2        402.89        356.46        15.50 o                         
   1   8   2       2661.06       2695.57        47.37 o                         
   2   8   2         85.73        104.04         9.84 o                         
   3   8   2         72.22         64.55         9.00 o                         
   4   8   2        261.40        242.45         6.72 o                         
   5   8   2          1.48          2.00         0.95 o                         
   6   8   2         26.80         25.51         2.09 o                         
  -6   9   2          2.50          1.10         1.74 o                         
  -5   9   2         30.44         31.05         2.81 o                         
  -4   9   2          2.94          2.22         2.11 o                         
  -3   9   2         56.99         53.18         5.77 o                         
  -2   9   2        455.90        543.38        12.42 o                         
  -1   9   2       7486.19       7884.37        59.72 o                         
   0   9   2        751.46        756.68        19.86 o                         
   1   9   2        154.53        132.06         6.92 o                         
   2   9   2        681.41        645.18        25.67 o                         
   3   9   2          0.82          8.13         4.22 o                         
   4   9   2        192.39        216.92         6.52 o                         
   5   9   2          4.77          2.32         0.79 o                         
   6   9   2         15.18         14.78         2.23 o                         
  -6  10   2          3.13          3.93         0.98 o                         
  -5  10   2         38.76         40.19         4.24 o                         
  -4  10   2         69.18         78.87         6.01 o                         
  -3  10   2        398.09        415.47        20.63 o                         
  -2  10   2       1215.23       1266.33        26.46 o                         
  -1  10   2       3244.61       3432.47        53.39 o                         
   0  10   2         33.99         31.44         3.40 o                         
   1  10   2       1167.66       1278.09        22.78 o                         
   2  10   2        591.98        577.34        25.60 o                         
   3  10   2         77.92         75.50        10.59 o                         
   4  10   2        336.66        332.57         8.19 o                         
   5  10   2          9.34          6.37         1.38 o                         
   6  10   2          6.71          8.47         1.71 o                         
  -6  11   2         15.39         17.41         1.56 o                         
  -5  11   2         14.42         13.45         1.85 o                         
  -4  11   2         42.84         36.60         2.95 o                         
  -3  11   2        580.43        595.21        20.92 o                         
  -2  11   2         79.22        139.00        32.68 o                         
  -1  11   2         93.63        129.24         6.10 o                         
   0  11   2       1164.04       1186.60        21.44 o                         
   1  11   2          2.92          9.46         2.60 o                         
   2  11   2          7.87         -0.53         2.30 o                         
   3  11   2          2.22          6.57         5.25 o                         
   4  11   2          2.07          1.11         0.98 o                         
   5  11   2         51.57         54.80         3.29 o                         
   6  11   2          1.23          2.65         1.21 o                         
  -6  12   2          0.19         -0.09         0.87 o                         
  -5  12   2         75.61         72.51         4.65 o                         
  -4  12   2         86.34         82.14         4.33 o                         
  -3  12   2        252.80        259.20        14.39 o                         
  -2  12   2       1426.76       1403.82        49.61 o                         
  -1  12   2        879.36        888.55        21.69 o                         
   0  12   2        153.37        143.23         7.74 o                         
   1  12   2         76.66         56.10         5.40 o                         
   2  12   2        408.39        384.88        23.33 o                         
   3  12   2         41.10         42.33         3.73 o                         
   4  12   2         29.11         24.00         2.33 o                         
   5  12   2         40.26         37.58         5.37 o                         
  -6  13   2          2.20          1.94         0.81 o                         
  -5  13   2          4.23          1.89         0.89 o                         
  -4  13   2          0.52          0.30         1.00 o                         
  -3  13   2         80.61         80.10         4.04 o                         
  -2  13   2        172.53        202.11        12.06 o                         
  -1  13   2         30.96         24.57         5.51 o                         
   0  13   2          8.36          4.78         1.77 o                         
   1  13   2         12.82         13.61         2.91 o                         
   2  13   2        232.98        269.12        20.87 o                         
   3  13   2        639.94        609.63        11.13 o                         
   4  13   2        297.78        284.81         7.69 o                         
   5  13   2         30.02         37.03         3.85 o                         
  -5  14   2         19.84         19.19         4.05 o                         
  -4  14   2         35.29         24.03         3.41 o                         
  -3  14   2          7.21          5.84         1.33 o                         
  -2  14   2        766.75        773.68        24.02 o                         
  -1  14   2        507.88        488.65        24.75 o                         
   0  14   2        828.95        879.52        30.59 o                         
   1  14   2        326.00        342.72        22.27 o                         
   2  14   2       2895.06       2802.41        70.88 o                         
   3  14   2        248.60        250.72         7.30 o                         
   4  14   2          4.28          2.64         2.17 o                         
   5  14   2          8.65          7.10         1.97 o                         
  -5  15   2         19.58         17.68         2.32 o                         
  -4  15   2        103.20        119.40         7.34 o                         
  -3  15   2        205.53        193.06        14.67 o                         
  -2  15   2        146.82        147.06        13.72 o                         
  -1  15   2          2.06          4.37         3.54 o                         
   0  15   2        162.20        160.54         9.70 o                         
   1  15   2         37.27         36.35         7.80 o                         
   2  15   2         49.43         54.91         6.93 o                         
   3  15   2          9.14         12.35         1.84 o                         
   4  15   2         50.21         49.53         3.63 o                         
   5  15   2         99.11        104.43         5.53 o                         
  -5  16   2          5.48          6.07         1.24 o                         
  -4  16   2         12.92         13.29         2.75 o                         
  -3  16   2         57.39         50.65         3.42 o                         
  -2  16   2        299.51        302.67         9.10 o                         
  -1  16   2        415.86        397.15        23.89 o                         
   0  16   2         10.56         11.96         3.01 o                         
   1  16   2         56.93         63.70         9.76 o                         
   2  16   2        181.56        171.84         6.00 o                         
   3  16   2        131.53        135.77         8.02 o                         
   4  16   2        260.02        249.63         6.89 o                         
   5  16   2          0.05         -0.73         0.96 o                         
  -5  17   2         36.40         33.87         2.18 o                         
  -4  17   2         13.28          6.99         2.39 o                         
  -3  17   2         35.68         32.13         2.85 o                         
  -2  17   2         24.01         19.53         2.58 o                         
  -1  17   2        108.81        103.33        12.78 o                         
   0  17   2        116.59        106.59         8.62 o                         
   1  17   2          3.38          3.89         2.98 o                         
   2  17   2       1019.94        969.96        14.50 o                         
   3  17   2         42.31         44.20         3.16 o                         
   4  17   2         79.73         81.49         3.10 o                         
   5  17   2          0.27         -0.87         0.87 o                         
  -5  18   2          2.86          4.58         1.00 o                         
  -4  18   2         12.75         17.77         2.95 o                         
  -3  18   2         48.13         44.96         3.24 o                         
  -2  18   2         57.60         47.41         3.33 o                         
  -1  18   2         94.66         89.15         3.46 o                         
   0  18   2         51.77         50.20         2.60 o                         
   1  18   2       1870.70       1871.67        15.86 o                         
   2  18   2         97.79         82.73         4.31 o                         
   3  18   2         90.61         86.25         4.32 o                         
   4  18   2          0.30          1.27         0.72 o                         
   5  18   2          5.68          6.48         1.19 o                         
  -5  19   2          0.77         -0.35         0.62 o                         
  -4  19   2         64.22         67.83         5.15 o                         
  -3  19   2         69.83         54.20         3.53 o                         
  -2  19   2         41.64         31.37         2.75 o                         
  -1  19   2         82.34         81.99         3.19 o                         
   0  19   2         49.14         41.98         2.98 o                         
   1  19   2        256.58        232.28         5.72 o                         
   2  19   2         79.71         84.21         4.33 o                         
   3  19   2         12.66         12.37         1.74 o                         
   4  19   2         76.28         90.37         2.99 o                         
  -4  20   2          8.61          4.23         1.69 o                         
  -3  20   2         19.96         13.70         2.68 o                         
  -2  20   2        155.95        135.74         5.45 o                         
  -1  20   2        445.51        422.10         9.54 o                         
   0  20   2        467.11        448.15         9.69 o                         
   1  20   2         88.75         77.66         3.37 o                         
   2  20   2         78.93         77.47         4.96 o                         
   3  20   2          0.86          1.13         0.92 o                         
   4  20   2         49.91         51.59         2.65 o                         
  -4  21   2         19.13         14.87         1.63 o                         
  -3  21   2          5.28          2.74         1.75 o                         
  -2  21   2         28.34         27.61         2.59 o                         
  -1  21   2         77.76         70.69         4.72 o                         
   0  21   2        180.39        173.42         4.93 o                         
   1  21   2        236.42        239.55         7.19 o                         
   2  21   2          1.16          0.40         1.14 o                         
   3  21   2          1.44          0.75         0.93 o                         
   4  21   2          1.37          3.10         0.61 o                         
  -4  22   2          0.31          1.75         0.87 o                         
  -3  22   2          3.22          3.78         1.86 o                         
  -2  22   2        221.55        191.66         6.39 o                         
  -1  22   2         63.25         58.50         3.62 o                         
   0  22   2        460.33        486.73         9.96 o                         
   1  22   2        118.75        119.21         5.16 o                         
   2  22   2        253.70        250.48         8.61 o                         
   3  22   2         19.07         16.12         1.78 o                         
   4  22   2          2.36          1.88         0.87 o                         
  -4  23   2          6.05          4.90         0.87 o                         
  -3  23   2          2.99          6.92         2.00 o                         
  -2  23   2         65.54         51.62         3.35 o                         
  -1  23   2        126.46        121.44         4.40 o                         
   0  23   2       1360.66       1393.76        16.77 o                         
   1  23   2         59.11         67.09         3.84 o                         
   2  23   2         71.03         69.59         3.69 o                         
   3  23   2         20.86         19.73         1.82 o                         
  -3  24   2          0.30          0.84         1.27 o                         
  -2  24   2         72.18         71.08         3.72 o                         
  -1  24   2          7.67          7.83         1.67 o                         
   0  24   2          2.56          3.18         1.05 o                         
   1  24   2        221.43        228.33         6.73 o                         
   2  24   2          3.83          3.45         1.22 o                         
   3  24   2          0.38         -0.01         0.77 o                         
  -3  25   2         38.24         39.10         3.26 o                         
  -2  25   2          7.77          8.56         2.20 o                         
  -1  25   2         58.89         67.77         2.46 o                         
   0  25   2          0.69          0.63         0.85 o                         
   1  25   2          1.02         -0.73         1.58 o                         
   2  25   2          3.20          2.77         1.04 o                         
   3  25   2         24.34         22.60         2.11 o                         
  -3  26   2         13.58         20.03         1.45 o                         
  -2  26   2         15.46         17.21         1.73 o                         
  -1  26   2          4.12          2.95         0.91 o                         
   0  26   2          3.60          6.60         1.49 o                         
   1  26   2          4.06          2.74         1.60 o                         
   2  26   2         45.32         45.00         3.43 o                         
  -2  27   2          6.19         12.57         1.32 o                         
  -1  27   2          1.48          0.33         0.85 o                         
   0  27   2          0.28          0.86         1.04 o                         
   1  27   2         79.65         90.09         3.52 o                         
   2  27   2         85.67         93.56         4.39 o                         
  -2  28   2          4.73          4.11         1.05 o                         
  -1  28   2          8.24          9.72         1.77 o                         
   0  28   2         45.07         47.65         2.41 o                         
   1  28   2         77.66         90.42         3.17 o                         
   2  28   2        109.12        119.75         4.46 o                         
  -1  29   2          0.09         -1.02         1.02 o                         
   0  29   2         11.70         18.64         2.05 o                         
   1  29   2          8.40         12.22         1.58 o                         
  -6   1   3         32.81         31.58         2.71 o                         
  -5   1   3        340.51        377.87         8.53 o                         
  -4   1   3         63.23         60.64         3.83 o                         
  -3   1   3         54.98         48.72         3.23 o                         
  -2   1   3         67.43         80.23         3.73 o                         
  -1   1   3        233.48        264.58         4.52 o                         
   0   1   3       2038.95       1892.99        12.50 o                         
   1   1   3        193.53        286.94         8.35 o                         
   2   1   3         33.96         30.43         2.45 o                         
   3   1   3        205.37        227.62        15.02 o                         
   4   1   3          2.14          0.19         0.63 o                         
   5   1   3         37.54         30.98         3.82 o                         
   6   1   3          1.82          5.34         1.13 o                         
  -6   2   3         19.89         18.89         2.10 o                         
  -5   2   3        137.21        131.04         7.25 o                         
  -4   2   3          4.79          5.01         1.74 o                         
  -3   2   3        205.70        177.52         9.24 o                         
  -2   2   3        773.37        869.09        10.54 o                         
  -1   2   3       2431.31       2387.11        18.11 o                         
   0   2   3      13862.88      14026.68        56.21 o                         
   1   2   3      21647.04      21714.78        74.50 o                         
   2   2   3        388.33        416.48        10.49 o                         
   3   2   3         10.67         13.45         4.11 o                         
   4   2   3        125.95        121.57         4.23 o                         
   5   2   3          2.74          4.31         1.20 o                         
   6   2   3          0.19         -0.68         0.87 o                         
  -6   3   3         14.35         17.18         2.04 o                         
  -5   3   3         32.91         30.50         2.59 o                         
  -4   3   3         70.85         65.60         3.49 o                         
  -3   3   3          9.00         10.14         1.95 o                         
  -2   3   3        312.26        350.17         6.32 o                         
  -1   3   3       7372.67       7341.23        47.15 o                         
   0   3   3       2214.32       2283.97        59.18 o                         
   1   3   3         33.51         39.72         3.37 o                         
   2   3   3         85.30         83.63         4.78 o                         
   3   3   3        348.44        324.12        18.02 o                         
   4   3   3         25.51         37.04         3.18 o                         
   5   3   3          5.38          3.26         1.15 o                         
   6   3   3          4.26          5.54         2.14 o                         
  -6   4   3          0.07         -1.02         1.37 o                         
  -5   4   3        102.89        126.32         5.13 o                         
  -4   4   3        114.45        126.25         3.81 o                         
  -3   4   3       1961.93       2254.81       139.94 o                         
  -2   4   3         28.17         46.35         3.15 o                         
  -1   4   3       5558.49       5548.28        25.62 o                         
   0   4   3       5060.06       5225.01       110.52 o                         
   1   4   3       1413.34       1340.83        24.31 o                         
   2   4   3         29.05         28.58         4.55 o                         
   3   4   3        274.08        264.37        16.56 o                         
   4   4   3         16.81         20.02         1.59 o                         
   5   4   3         25.96         33.51         2.58 o                         
   6   4   3          4.82          4.98         1.03 o                         
  -6   5   3          0.77         -0.18         0.88 o                         
  -5   5   3          3.37          5.80         1.57 o                         
  -4   5   3        114.20         98.57         3.00 o                         
  -3   5   3         48.57         65.73        11.89 o                         
  -2   5   3         24.68         23.55         2.43 o                         
  -1   5   3       1255.12       1241.11        21.28 o                         
   0   5   3         17.96         23.42         2.28 o                         
   1   5   3        179.95        197.05         6.93 o                         
   2   5   3        207.44        207.70        12.27 o                         
   3   5   3         19.71         17.99         4.44 o                         
   4   5   3          6.95          5.01         0.87 o                         
   5   5   3         18.10         18.20         2.01 o                         
   6   5   3          0.26          0.10         0.98 o                         
  -6   6   3          9.38         11.53         1.21 o                         
  -5   6   3         93.76         81.90         4.20 o                         
  -4   6   3          0.49          2.36         0.96 o                         
  -3   6   3        711.78        683.02        47.43 o                         
  -2   6   3          7.50          2.64         1.07 o                         
  -1   6   3        439.18        461.53        10.14 o                         
   0   6   3        277.11        276.64         9.00 o                         
   1   6   3      11760.36      11296.89        88.95 o                         
   2   6   3        383.49        364.86        16.94 o                         
   3   6   3         42.78         36.14         6.47 o                         
   4   6   3        117.41        113.82         3.75 o                         
   5   6   3          0.20          1.54         0.76 o                         
   6   6   3          2.41          1.51         0.88 o                         
  -6   7   3          8.43         10.60         1.46 o                         
  -5   7   3         35.93         42.49         3.11 o                         
  -4   7   3        301.23        280.19         7.37 o                         
  -3   7   3          9.30         10.75         2.30 o                         
  -2   7   3        146.54        150.56         6.44 o                         
  -1   7   3         15.55         18.15         3.08 o                         
   0   7   3        295.81        230.16         8.60 o                         
   1   7   3         28.15         38.79         5.46 o                         
   2   7   3         85.81         87.60         8.80 o                         
   3   7   3        118.45        100.35        11.24 o                         
   4   7   3        303.65        300.04         6.11 o                         
   5   7   3         48.26         51.43         2.61 o                         
   6   7   3         13.87         14.46         1.55 o                         
  -6   8   3          5.20          4.60         1.12 o                         
  -5   8   3         54.13         57.89         2.91 o                         
  -4   8   3        141.09        131.50         5.16 o                         
  -3   8   3          1.12          1.23         1.58 o                         
  -2   8   3       7232.66       7678.32        80.62 o                         
  -1   8   3        630.52        621.47        14.90 o                         
   0   8   3       1402.11       1341.18        21.71 o                         
   1   8   3         69.84         49.03         6.68 o                         
   2   8   3         10.98          7.12         3.29 o                         
   3   8   3        139.06        138.43        13.25 o                         
   4   8   3        278.78        262.13         7.09 o                         
   5   8   3          1.27          0.22         0.89 o                         
   6   8   3         43.35         35.78         3.23 o                         
  -6   9   3          3.32          2.86         0.90 o                         
  -5   9   3         34.08         43.06         3.54 o                         
  -4   9   3         31.93         35.40         4.22 o                         
  -3   9   3         12.01         11.98         2.78 o                         
  -2   9   3        233.72        219.91         8.46 o                         
  -1   9   3       6426.05       6817.48        53.81 o                         
   0   9   3        615.14        673.31        15.23 o                         
   1   9   3         82.22        104.12        10.05 o                         
   2   9   3        369.14        333.48        18.89 o                         
   3   9   3        700.98        662.88        30.36 o                         
   4   9   3          3.00          7.53         1.53 o                         
   5   9   3         40.33         39.91         2.84 o                         
   6   9   3          0.55         -0.12         0.96 o                         
  -6  10   3          1.69          0.57         0.67 o                         
  -5  10   3          0.34          1.03         0.80 o                         
  -4  10   3         39.96         40.74         4.59 o                         
  -3  10   3        234.40        222.23        12.27 o                         
  -2  10   3        329.05        353.01        11.00 o                         
  -1  10   3        177.07        196.35         9.26 o                         
   0  10   3        493.39        538.61        14.67 o                         
   1  10   3       1338.66       1367.24        39.14 o                         
   2  10   3        157.34        172.90        14.45 o                         
   3  10   3       1393.72       1344.57        45.14 o                         
   4  10   3         98.61         94.91         4.42 o                         
   5  10   3          0.06          1.35         1.07 o                         
   6  10   3          0.72          1.01         0.95 o                         
  -6  11   3          0.12         -0.66         0.66 o                         
  -5  11   3          6.66          9.97         1.48 o                         
  -4  11   3         81.21         67.42         5.94 o                         
  -3  11   3        462.50        450.65        25.19 o                         
  -2  11   3        168.80        166.02        10.08 o                         
  -1  11   3        181.48        255.51        15.75 o                         
   0  11   3         37.06         34.79         3.93 o                         
   1  11   3         56.22         83.06        10.24 o                         
   2  11   3        224.28        227.81        17.70 o                         
   3  11   3        478.47        477.59        13.88 o                         
   4  11   3        123.62        108.56         4.80 o                         
   5  11   3        175.36        173.40         5.60 o                         
  -6  12   3          1.62          0.45         0.73 o                         
  -5  12   3          0.69         -0.81         0.88 o                         
  -4  12   3         40.97         31.24         2.82 o                         
  -3  12   3          0.29         -0.05         3.35 o                         
  -2  12   3         18.80         13.64         3.11 o                         
  -1  12   3          4.21          1.07         2.16 o                         
   0  12   3        264.21        281.48        11.42 o                         
   1  12   3        832.52        917.95        35.40 o                         
   2  12   3         19.06         38.37         7.89 o                         
   3  12   3         81.41         71.92         5.63 o                         
   4  12   3         76.30         83.26         4.19 o                         
   5  12   3         11.90         14.97         1.85 o                         
  -5  13   3          0.08          0.64         0.81 o                         
  -4  13   3          7.46          8.80         1.80 o                         
  -3  13   3         36.04         35.73         2.28 o                         
  -2  13   3          1.07          2.00         1.93 o                         
  -1  13   3        478.31        468.10        15.29 o                         
   0  13   3         10.86          9.93         2.82 o                         
   1  13   3         20.67         27.44         6.38 o                         
   2  13   3         42.89         43.43         8.56 o                         
   3  13   3          7.61         12.98         2.59 o                         
   4  13   3        150.78        156.90         5.75 o                         
   5  13   3         83.72         79.40         3.58 o                         
  -5  14   3          6.63          6.11         1.09 o                         
  -4  14   3         70.18         76.93         4.26 o                         
  -3  14   3        160.27        138.22         5.49 o                         
  -2  14   3        128.70        147.89        10.38 o                         
  -1  14   3        218.24        222.60        16.85 o                         
   0  14   3         61.14         63.99         5.82 o                         
   1  14   3        576.75        544.92        28.23 o                         
   2  14   3        310.51        321.23        24.15 o                         
   3  14   3          0.34          0.78         0.89 o                         
   4  14   3         22.58         24.36         2.29 o                         
   5  14   3          0.34          0.71         0.62 o                         
  -5  15   3          3.02          4.03         1.19 o                         
  -4  15   3        203.78        196.55         9.36 o                         
  -3  15   3         11.91          7.76         1.38 o                         
  -2  15   3         10.92          7.44         4.48 o                         
  -1  15   3        284.93        269.15        19.25 o                         
   0  15   3         68.82         67.85         9.17 o                         
   1  15   3        222.15        165.09        15.83 o                         
   2  15   3        181.75        192.74         6.21 o                         
   3  15   3        191.15        192.79         6.52 o                         
   4  15   3         83.07         72.24         3.81 o                         
   5  15   3          0.93          1.07         0.65 o                         
  -5  16   3          2.25          4.05         1.70 o                         
  -4  16   3         64.90         52.70         4.92 o                         
  -3  16   3         11.97         12.37         1.83 o                         
  -2  16   3          0.25          0.49         0.75 o                         
  -1  16   3        169.32        157.66        15.20 o                         
   0  16   3         37.07         33.04         4.66 o                         
   1  16   3        210.37        203.88        16.20 o                         
   2  16   3        291.78        267.90         8.37 o                         
   3  16   3        880.10        897.36        30.87 o                         
   4  16   3        166.79        169.78         5.58 o                         
   5  16   3          0.38          1.48         0.94 o                         
  -5  17   3         17.24         11.69         2.51 o                         
  -4  17   3         56.41         60.48         5.17 o                         
  -3  17   3         18.47         22.12         2.40 o                         
  -2  17   3          1.13          2.14         0.98 o                         
  -1  17   3         18.83         19.89         2.39 o                         
   0  17   3         27.18         23.46         6.59 o                         
   1  17   3        347.38        368.65         7.07 o                         
   2  17   3        132.54        132.00         5.36 o                         
   3  17   3         11.55         13.02         1.96 o                         
   4  17   3         42.48         38.48         3.45 o                         
   5  17   3         22.89         24.09         2.06 o                         
  -5  18   3          1.05          0.78         0.73 o                         
  -4  18   3          0.04          0.26         1.66 o                         
  -3  18   3         32.85         33.93         2.89 o                         
  -2  18   3        314.95        329.59         8.03 o                         
  -1  18   3          8.38          8.97         2.27 o                         
   0  18   3          0.28          0.22         0.85 o                         
   1  18   3         30.18         26.19         1.94 o                         
   2  18   3         90.24         94.46         4.60 o                         
   3  18   3          1.97          3.00         1.23 o                         
   4  18   3          0.09         -0.43         0.71 o                         
  -5  19   3          2.69          4.25         0.83 o                         
  -4  19   3         23.71         30.29         3.65 o                         
  -3  19   3        107.59         79.35         5.26 o                         
  -2  19   3          3.57          4.98         1.14 o                         
  -1  19   3        183.46        190.21         5.17 o                         
   0  19   3          5.66          5.95         1.01 o                         
   1  19   3         84.97         82.53         3.40 o                         
   2  19   3        473.02        443.83         9.74 o                         
   3  19   3         16.30         20.37         2.19 o                         
   4  19   3         30.72         30.75         3.16 o                         
  -4  20   3          1.36          2.45         1.66 o                         
  -3  20   3        127.69        125.95         9.27 o                         
  -2  20   3        272.26        236.50         7.16 o                         
  -1  20   3        520.05        472.09        16.33 o                         
   0  20   3          0.44          1.88         1.61 o                         
   1  20   3       1469.37       1419.99        13.97 o                         
   2  20   3         89.87         85.34         4.28 o                         
   3  20   3          1.45          1.35         1.49 o                         
   4  20   3         49.63         47.70         3.60 o                         
  -4  21   3          0.08          1.22         0.83 o                         
  -3  21   3          4.85          8.03         1.48 o                         
  -2  21   3          5.73          2.12         1.30 o                         
  -1  21   3        199.37        205.53         6.65 o                         
   0  21   3         77.55         80.84         4.16 o                         
   1  21   3        113.83        117.64         5.09 o                         
   2  21   3         87.11         84.59         4.25 o                         
   3  21   3          0.91          1.23         0.95 o                         
   4  21   3          4.86          6.17         1.43 o                         
  -4  22   3          1.20          1.18         0.76 o                         
  -3  22   3         81.27         68.68         5.18 o                         
  -2  22   3         31.05         37.36         2.85 o                         
  -1  22   3        104.46         98.03         4.66 o                         
   0  22   3        286.64        290.17         7.71 o                         
   1  22   3        433.88        458.14         8.94 o                         
   2  22   3          2.88          2.60         1.37 o                         
   3  22   3         24.41         24.10         2.71 o                         
   4  22   3         65.46         68.14         3.40 o                         
  -4  23   3          7.25         13.76         1.26 o                         
  -3  23   3         28.91         19.86         2.81 o                         
  -2  23   3         13.00         12.98         1.88 o                         
  -1  23   3         93.19         89.56         3.53 o                         
   0  23   3         11.86         11.18         1.82 o                         
   1  23   3         20.54         21.62         2.08 o                         
   2  23   3          0.43          2.19         1.55 o                         
   3  23   3         10.54         11.63         1.46 o                         
  -3  24   3         16.66         14.24         2.33 o                         
  -2  24   3         10.50         10.53         2.56 o                         
  -1  24   3         82.27         86.98         3.34 o                         
   0  24   3        122.00        123.76         4.90 o                         
   1  24   3         20.86         18.04         2.85 o                         
   2  24   3         29.35         29.63         3.29 o                         
   3  24   3         13.39         11.12         1.75 o                         
  -3  25   3          0.78          2.66         0.80 o                         
  -2  25   3          2.39          0.53         0.75 o                         
  -1  25   3        107.99         96.95         3.36 o                         
   0  25   3          0.61         -0.66         0.78 o                         
   1  25   3          1.07         -1.49         1.81 o                         
   2  25   3          1.84          5.89         1.66 o                         
   3  25   3         49.61         48.50         3.01 o                         
  -3  26   3          9.00         12.14         1.60 o                         
  -2  26   3          0.10          0.63         1.21 o                         
  -1  26   3          7.29          6.58         1.29 o                         
   0  26   3         22.33         31.50         1.93 o                         
   1  26   3          1.49          2.62         1.64 o                         
   2  26   3          7.55          6.70         1.50 o                         
  -2  27   3          3.53          3.70         0.80 o                         
  -1  27   3         12.86         17.46         1.88 o                         
   0  27   3          9.98          9.01         1.26 o                         
   1  27   3          6.84          9.41         1.61 o                         
   2  27   3         44.33         50.04         3.21 o                         
  -1  28   3          3.55          4.40         1.29 o                         
   0  28   3          9.25         10.54         1.16 o                         
   1  28   3         54.61         57.43         2.65 o                         
   0  29   3         20.75         24.20         2.20 o                         
  -6   0   4        254.60        249.53         9.92 o                         
  -5   0   4          7.96          8.84         2.68 o                         
  -4   0   4         55.72         55.49         4.67 o                         
  -3   0   4        259.09        214.89        14.86 o                         
  -2   0   4         87.74        105.25         8.29 o                         
  -1   0   4        232.52        234.70         7.24 o                         
   0   0   4      10288.56       9815.00        46.48 o                         
   1   0   4       3125.31       3009.17        40.79 o                         
   2   0   4         15.68          7.31         2.33 o                         
   3   0   4        378.19        425.42        21.09 o                         
   4   0   4        234.00        248.48         6.61 o                         
   5   0   4          5.23          2.14         1.88 o                         
   6   0   4          3.56          3.23         1.43 o                         
  -6   1   4         22.99         24.19         2.40 o                         
  -5   1   4         59.66         60.82         3.97 o                         
  -4   1   4         58.67         63.40         2.96 o                         
  -3   1   4        327.06        367.48        13.71 o                         
  -2   1   4        154.18        137.88         6.76 o                         
  -1   1   4        361.28        357.80         6.38 o                         
   0   1   4       2805.00       2794.39        14.36 o                         
   1   1   4        311.00        288.51         8.04 o                         
   2   1   4        283.96        318.87        10.15 o                         
   3   1   4         43.36         41.97         4.66 o                         
   4   1   4          1.81          3.21         0.97 o                         
   5   1   4          7.64          5.92         1.85 o                         
   6   1   4          1.97          1.97         0.94 o                         
  -6   2   4          5.42         11.06         2.16 o                         
  -5   2   4          7.23          9.65         2.23 o                         
  -4   2   4         23.18         19.90         1.70 o                         
  -3   2   4        567.14        539.77        27.16 o                         
  -2   2   4        455.14        509.47         8.64 o                         
  -1   2   4        121.84        110.61         3.25 o                         
   0   2   4       4364.02       4293.59        17.86 o                         
   1   2   4        917.51       1011.09        16.28 o                         
   2   2   4         28.35         26.93         2.54 o                         
   3   2   4        207.90        212.79        14.85 o                         
   4   2   4         18.49         28.40         1.87 o                         
   5   2   4          1.63          2.22         1.06 o                         
   6   2   4         16.11         13.83         1.79 o                         
  -6   3   4        127.15        140.68         5.19 o                         
  -5   3   4         12.95         14.14         1.57 o                         
  -4   3   4          0.06          0.73         0.69 o                         
  -3   3   4        165.68        181.63        15.04 o                         
  -2   3   4         36.43         26.11         2.04 o                         
  -1   3   4          2.23          2.23         0.65 o                         
   0   3   4        142.99        193.85         5.58 o                         
   1   3   4       4347.86       4536.56        28.68 o                         
   2   3   4          5.12          2.25         1.18 o                         
   3   3   4         51.84         53.08         7.53 o                         
   4   3   4         32.26         34.05         2.08 o                         
   5   3   4         18.42         23.14         2.36 o                         
   6   3   4         13.72         12.30         1.48 o                         
  -6   4   4         62.89         70.04         4.79 o                         
  -5   4   4        261.41        270.30         6.11 o                         
  -4   4   4        132.54        114.19         3.28 o                         
  -3   4   4         95.01        121.30        11.43 o                         
  -2   4   4        353.72        389.96         9.38 o                         
  -1   4   4        261.13        265.94         6.23 o                         
   0   4   4       1334.70       1275.29        14.37 o                         
   1   4   4       1258.95       1301.60        38.56 o                         
   2   4   4       3789.06       3886.23        54.42 o                         
   3   4   4          3.42          8.31         2.73 o                         
   4   4   4         38.23         29.94         1.95 o                         
   5   4   4         45.81         31.83         2.11 o                         
   6   4   4          4.92          5.57         1.61 o                         
  -6   5   4          8.56         12.85         1.62 o                         
  -5   5   4         43.66         47.50         2.61 o                         
  -4   5   4        481.02        496.73         7.07 o                         
  -3   5   4        329.98        352.03        19.67 o                         
  -2   5   4       1728.88       1924.90        34.34 o                         
  -1   5   4        357.26        348.04         6.79 o                         
   0   5   4       1441.86       1392.53        31.10 o                         
   1   5   4       1550.56       1674.81        30.52 o                         
   2   5   4       1352.60       1360.33        32.61 o                         
   3   5   4        178.87        172.72         9.84 o                         
   4   5   4         49.90         36.93         2.55 o                         
   5   5   4         14.00         10.27         1.28 o                         
   6   5   4          0.21          1.02         0.82 o                         
  -6   6   4         11.86         14.61         2.68 o                         
  -5   6   4         12.61         16.31         2.17 o                         
  -4   6   4         16.93         14.67         1.39 o                         
  -3   6   4         99.59        127.78        11.92 o                         
  -2   6   4          7.30          4.85         1.48 o                         
  -1   6   4         48.73         47.28         3.75 o                         
   0   6   4          5.38          7.32         2.78 o                         
   1   6   4          4.57          6.92         2.28 o                         
   2   6   4         60.25         59.91         7.23 o                         
   3   6   4          7.41         10.96         3.14 o                         
   4   6   4         31.78         34.40         2.14 o                         
   5   6   4         15.06         15.22         1.31 o                         
   6   6   4          2.46          2.47         1.46 o                         
  -6   7   4          0.15         -0.74         0.91 o                         
  -5   7   4          8.70         15.55         1.96 o                         
  -4   7   4        178.32        197.71         5.12 o                         
  -3   7   4         76.51         61.71         8.47 o                         
  -2   7   4       2439.30       2434.47        34.62 o                         
  -1   7   4        735.63        736.75        15.23 o                         
   0   7   4         32.22         21.84         3.43 o                         
   1   7   4         33.22         36.09         5.51 o                         
   2   7   4         12.13         16.86         4.06 o                         
   3   7   4        124.12        107.74        11.83 o                         
   4   7   4          0.77          1.04         0.65 o                         
   5   7   4          1.89          2.03         0.64 o                         
   6   7   4        106.67        134.33         5.82 o                         
  -6   8   4         26.53         25.30         3.37 o                         
  -5   8   4         28.55         28.79         3.95 o                         
  -4   8   4        211.94        198.38         5.15 o                         
  -3   8   4        371.59        402.72        21.68 o                         
  -2   8   4        775.65        885.45        23.50 o                         
  -1   8   4         16.01         14.65         4.26 o                         
   0   8   4        182.16        252.91        11.24 o                         
   1   8   4       1931.16       2113.16        44.04 o                         
   2   8   4         85.01        116.84        11.01 o                         
   3   8   4        390.20        345.48        21.76 o                         
   4   8   4          9.07         10.85         1.65 o                         
   5   8   4         15.06         14.98         1.45 o                         
   6   8   4         38.62         49.90         3.52 o                         
  -6   9   4          0.38         -0.07         0.84 o                         
  -5   9   4          0.32          0.22         0.88 o                         
  -4   9   4          3.37          1.47         1.07 o                         
  -3   9   4        297.72        271.03        18.07 o                         
  -2   9   4        214.86        213.30         9.16 o                         
  -1   9   4        127.25         87.49        10.62 o                         
   0   9   4       6179.46       6464.18        55.09 o                         
   1   9   4         46.35         71.83         8.72 o                         
   2   9   4       1662.18       1511.38        42.06 o                         
   3   9   4          2.87         -3.38         3.38 o                         
   4   9   4          4.84          4.93         0.98 o                         
   5   9   4          0.41          0.00         0.72 o                         
   6   9   4          0.32         -0.96         0.96 o                         
  -6  10   4          4.02          3.73         0.86 o                         
  -5  10   4          9.70          8.77         1.26 o                         
  -4  10   4         78.64         73.13         6.22 o                         
  -3  10   4        387.88        408.76        23.39 o                         
  -2  10   4        121.03        124.59        14.70 o                         
  -1  10   4        230.48        198.45        13.67 o                         
   0  10   4       3049.31       3119.37        38.44 o                         
   1  10   4         17.80          9.46         3.69 o                         
   2  10   4          9.67         15.26         4.96 o                         
   3  10   4       1239.53       1315.26        22.92 o                         
   4  10   4        137.33        137.36         5.25 o                         
   5  10   4         24.22         21.93         1.69 o                         
  -6  11   4          0.73         -1.24         1.24 o                         
  -5  11   4         56.52         51.11         3.19 o                         
  -4  11   4        149.31        142.07         8.65 o                         
  -3  11   4         19.04          7.18         3.33 o                         
  -2  11   4         18.47         20.19         3.61 o                         
  -1  11   4          6.53          4.11         2.50 o                         
   0  11   4         50.09         52.10         5.25 o                         
   1  11   4        265.95        320.40        20.34 o                         
   2  11   4        245.67        233.96        18.43 o                         
   3  11   4         47.44         44.65         4.50 o                         
   4  11   4          0.96          4.33         1.28 o                         
   5  11   4         58.70         70.96         2.80 o                         
  -5  12   4          0.30          0.44         0.81 o                         
  -4  12   4        222.17        227.89        10.99 o                         
  -3  12   4        244.15        241.60        10.88 o                         
  -2  12   4         23.40         20.63         5.07 o                         
  -1  12   4         20.23         27.14         5.44 o                         
   0  12   4       1538.10       1432.99        49.17 o                         
   1  12   4         13.95          4.90         3.23 o                         
   2  12   4        467.17        450.32        26.74 o                         
   3  12   4          1.03          2.16         1.72 o                         
   4  12   4        248.19        254.82         7.13 o                         
   5  12   4         18.21         14.37         1.35 o                         
  -5  13   4          2.99          1.52         0.79 o                         
  -4  13   4         10.61          9.50         2.23 o                         
  -3  13   4        116.83        129.92         5.42 o                         
  -2  13   4          4.31         -1.58         4.34 o                         
  -1  13   4       1169.40       1196.20        25.85 o                         
   0  13   4          9.57          2.39         1.92 o                         
   1  13   4        132.76        138.83        14.09 o                         
   2  13   4          8.53         15.18         5.97 o                         
   3  13   4         95.61         99.86         6.81 o                         
   4  13   4         55.11         58.56         3.63 o                         
   5  13   4          0.42          0.06         0.62 o                         
  -5  14   4         13.91         10.68         1.23 o                         
  -4  14   4          0.42          0.21         1.16 o                         
  -3  14   4         19.46         24.52         1.93 o                         
  -2  14   4         37.32         31.37         7.29 o                         
  -1  14   4        222.67        221.11        17.31 o                         
   0  14   4       2179.70       2029.22        39.91 o                         
   1  14   4        136.65        156.84        10.55 o                         
   2  14   4         78.02         81.26         5.25 o                         
   3  14   4         65.21         69.71         5.83 o                         
   4  14   4        279.63        310.93         7.64 o                         
   5  14   4         11.95          7.93         1.10 o                         
  -5  15   4         19.04         21.82         1.58 o                         
  -4  15   4        148.68        138.70         5.61 o                         
  -3  15   4         15.00         17.67         2.58 o                         
  -2  15   4         18.90         21.09         1.75 o                         
  -1  15   4          4.98          2.02         3.40 o                         
   0  15   4          4.69          1.67         1.70 o                         
   1  15   4         21.12         18.06         3.71 o                         
   2  15   4        220.74        211.05         8.60 o                         
   3  15   4         39.28         40.23         4.58 o                         
   4  15   4         25.59         29.29         3.83 o                         
   5  15   4         10.55         16.24         2.22 o                         
  -5  16   4          1.64          5.70         1.32 o                         
  -4  16   4         68.05         62.40         5.37 o                         
  -3  16   4         64.49         69.66         4.34 o                         
  -2  16   4          8.90          5.66         1.00 o                         
  -1  16   4          4.91          3.78         3.66 o                         
   0  16   4        801.24        744.06        32.10 o                         
   1  16   4         32.45         35.92         2.50 o                         
   2  16   4          2.94          7.12         1.47 o                         
   3  16   4        339.82        335.50         8.41 o                         
   4  16   4          0.20          0.09         1.36 o                         
   5  16   4         13.29         14.53         1.88 o                         
  -5  17   4          8.94         11.04         1.71 o                         
  -4  17   4         34.89         32.76         3.88 o                         
  -3  17   4         23.44         10.30         2.98 o                         
  -2  17   4         16.22         16.06         1.72 o                         
  -1  17   4        187.78        166.98         4.76 o                         
   0  17   4        661.65        643.50         9.20 o                         
   1  17   4        147.60        137.05         3.73 o                         
   2  17   4        544.40        534.30        10.65 o                         
   3  17   4         29.66         30.40         2.68 o                         
   4  17   4          1.65          1.04         1.36 o                         
  -5  18   4          1.06          4.07         0.93 o                         
  -4  18   4          2.25          2.74         1.95 o                         
  -3  18   4         75.44         67.59         6.56 o                         
  -2  18   4          4.10          3.69         1.04 o                         
  -1  18   4        191.52        174.97         4.97 o                         
   0  18   4        441.97        411.37         7.52 o                         
   1  18   4         51.44         48.42         2.30 o                         
   2  18   4        171.75        169.27         6.07 o                         
   3  18   4         57.49         56.35         3.49 o                         
   4  18   4          3.87          2.36         1.40 o                         
  -4  19   4          0.31          1.94         1.58 o                         
  -3  19   4         23.79         12.93         4.47 o                         
  -2  19   4        195.77        172.48         4.97 o                         
  -1  19   4         74.78         72.08         3.92 o                         
   0  19   4        196.98        194.30         5.26 o                         
   1  19   4         60.86         54.69         2.80 o                         
   2  19   4         32.20         36.72         2.90 o                         
   3  19   4         30.95         35.92         2.77 o                         
   4  19   4         27.40         25.81         2.84 o                         
  -4  20   4          1.87         -1.05         1.54 o                         
  -3  20   4          4.67          3.76         1.21 o                         
  -2  20   4         50.53         39.54         2.48 o                         
  -1  20   4         13.68         18.36         2.13 o                         
   0  20   4        644.23        581.73         9.09 o                         
   1  20   4         91.69         86.53         3.52 o                         
   2  20   4        122.49        125.40         6.53 o                         
   3  20   4          0.08          0.67         1.05 o                         
   4  20   4          3.47          4.06         1.43 o                         
  -4  21   4         37.02         35.74         2.25 o                         
  -3  21   4         24.07         17.77         2.06 o                         
  -2  21   4          5.41          8.41         1.51 o                         
  -1  21   4        360.39        312.71         6.64 o                         
   0  21   4        619.84        604.52        13.11 o                         
   1  21   4        205.03        194.33         6.24 o                         
   2  21   4          8.34          6.54         1.41 o                         
   3  21   4          0.10         -0.65         1.29 o                         
   4  21   4          4.71          3.15         1.02 o                         
  -4  22   4          2.56          2.38         0.74 o                         
  -3  22   4          1.13         -0.26         1.54 o                         
  -2  22   4         58.40         45.11         3.06 o                         
  -1  22   4         53.37         57.56         3.54 o                         
   0  22   4        103.88         97.63         4.50 o                         
   1  22   4        285.27        271.33         7.20 o                         
   2  22   4          0.09          0.29         1.54 o                         
   3  22   4          9.93         12.61         2.23 o                         
  -4  23   4          1.60          4.33         0.78 o                         
  -3  23   4          5.55          7.09         1.97 o                         
  -2  23   4         30.78         37.75         2.21 o                         
  -1  23   4         29.88         28.05         2.49 o                         
   0  23   4          0.77         -0.91         1.18 o                         
   1  23   4        121.34        121.67         4.72 o                         
   2  23   4         51.78         47.56         4.16 o                         
   3  23   4          0.45          1.12         0.98 o                         
  -3  24   4          0.07          0.26         1.18 o                         
  -2  24   4        110.63         98.91         3.30 o                         
  -1  24   4         24.25         23.92         2.31 o                         
   0  24   4         42.17         38.79         2.81 o                         
   1  24   4          7.08          7.63         1.43 o                         
   2  24   4          3.50          5.13         1.63 o                         
   3  24   4          6.33          6.11         1.32 o                         
  -3  25   4          6.44         10.03         1.64 o                         
  -2  25   4         46.26         53.12         2.28 o                         
  -1  25   4          5.82          6.57         1.54 o                         
   0  25   4          0.67          1.99         1.21 o                         
   1  25   4         38.75         40.75         2.53 o                         
   2  25   4         12.80         12.61         2.05 o                         
   3  25   4         26.92         28.64         2.22 o                         
  -2  26   4          2.56          6.22         0.82 o                         
  -1  26   4          0.88          1.19         0.89 o                         
   0  26   4          2.86          3.36         1.89 o                         
   1  26   4          7.65          9.14         1.29 o                         
   2  26   4         14.81         12.35         1.88 o                         
  -2  27   4          0.03          0.17         0.67 o                         
  -1  27   4         21.00         20.76         1.72 o                         
   0  27   4         28.17         33.61         2.11 o                         
   1  27   4         62.46         69.43         2.75 o                         
   2  27   4         12.03         16.91         1.81 o                         
  -1  28   4          0.15          0.79         0.83 o                         
   0  28   4         96.18        116.41         3.33 o                         
   1  28   4          4.88          5.06         1.23 o                         
  -6   1   5          2.19          5.28         1.29 o                         
  -5   1   5          5.91          6.19         1.65 o                         
  -4   1   5         27.00         30.39         1.88 o                         
  -3   1   5       1361.81       1476.73        28.88 o                         
  -2   1   5         89.70        108.27         5.32 o                         
  -1   1   5        323.04        321.29         5.96 o                         
   0   1   5         22.20         40.06         3.38 o                         
   1   1   5        131.66        179.55         5.07 o                         
   2   1   5        833.85        830.94        22.10 o                         
   3   1   5         21.91         14.95         3.65 o                         
   4   1   5         20.44         17.97         1.67 o                         
   5   1   5          2.04         -0.84         1.09 o                         
   6   1   5          0.00          0.64         1.18 o                         
  -6   2   5          1.49          0.88         0.99 o                         
  -5   2   5         12.84         13.21         1.98 o                         
  -4   2   5         80.69         76.90         2.94 o                         
  -3   2   5         83.31         71.75         6.45 o                         
  -2   2   5        391.09        429.16        10.81 o                         
  -1   2   5       2445.65       2503.60        26.52 o                         
   0   2   5         85.14        118.52         5.65 o                         
   1   2   5       1261.32       1357.13        14.38 o                         
   2   2   5       1536.89       1638.03        33.83 o                         
   3   2   5         29.05         34.66         9.41 o                         
   4   2   5         40.43         36.38         1.90 o                         
   5   2   5         19.16         17.73         2.17 o                         
   6   2   5          4.91          4.00         1.55 o                         
  -6   3   5          5.90          5.33         1.29 o                         
  -5   3   5         65.95         65.64         4.10 o                         
  -4   3   5         31.58         28.49         2.55 o                         
  -3   3   5        262.16        238.40        16.44 o                         
  -2   3   5        110.81        114.43         7.08 o                         
  -1   3   5         13.04         10.72         1.37 o                         
   0   3   5          7.56          6.53         0.96 o                         
   1   3   5       3911.34       4068.62        24.80 o                         
   2   3   5        102.39         92.39         6.29 o                         
   3   3   5          3.93          2.47         2.56 o                         
   4   3   5         39.01         44.66         2.09 o                         
   5   3   5         48.26         54.50         3.51 o                         
   6   3   5         12.79          6.00         1.63 o                         
  -6   4   5          6.49          9.17         2.43 o                         
  -5   4   5        110.93         97.96         4.91 o                         
  -4   4   5        140.17        126.69         4.30 o                         
  -3   4   5         90.12        100.05        10.88 o                         
  -2   4   5        236.62        248.95        10.73 o                         
  -1   4   5         62.94         54.94         2.92 o                         
   0   4   5        693.98        683.47        11.07 o                         
   1   4   5        117.62        142.41         6.87 o                         
   2   4   5        826.15        862.17        19.50 o                         
   3   4   5        304.59        312.53        19.30 o                         
   4   4   5         38.07         28.83         1.70 o                         
   5   4   5         78.15         70.27         7.36 o                         
   6   4   5          1.10         -0.43         0.99 o                         
  -6   5   5         34.99         35.88         3.96 o                         
  -5   5   5          2.96          4.48         2.33 o                         
  -4   5   5        737.98        690.26         9.90 o                         
  -3   5   5        211.43        218.84        16.01 o                         
  -2   5   5        430.28        528.89        15.87 o                         
  -1   5   5          5.44         38.69        19.05 o                         
   0   5   5        300.26        309.36         8.53 o                         
   1   5   5       2114.15       2261.60        37.69 o                         
   2   5   5        536.56        605.84        16.85 o                         
   3   5   5         14.11         11.48         3.16 o                         
   4   5   5         20.56         24.55         1.82 o                         
   5   5   5         25.39         25.53         2.42 o                         
   6   5   5          3.25          3.16         1.27 o                         
  -6   6   5         18.65         22.37         3.12 o                         
  -5   6   5         87.74         88.20         6.92 o                         
  -4   6   5          6.26          7.93         1.32 o                         
  -3   6   5         37.41         20.65         5.59 o                         
  -2   6   5        100.79        123.81         7.92 o                         
  -1   6   5        616.95        563.45        15.03 o                         
   0   6   5       2725.09       2704.05        25.93 o                         
   1   6   5       2644.62       3016.01        47.78 o                         
   2   6   5        177.34        167.43         9.26 o                         
   3   6   5          0.67          1.55         1.53 o                         
   4   6   5          4.20         10.34         2.04 o                         
   5   6   5          0.49          1.84         1.14 o                         
   6   6   5         14.08         18.21         2.23 o                         
  -6   7   5          0.25         -0.91         1.57 o                         
  -5   7   5         14.29         15.28         3.29 o                         
  -4   7   5         86.80         90.38         7.54 o                         
  -3   7   5         20.43         19.14         5.20 o                         
  -2   7   5         19.81         20.12         4.95 o                         
  -1   7   5        443.35        448.75        17.79 o                         
   0   7   5        198.16        158.78         6.55 o                         
   1   7   5        962.22       1095.00        31.08 o                         
   2   7   5       1514.96       1559.54        40.17 o                         
   3   7   5        100.63        105.32         4.96 o                         
   4   7   5          0.13          0.66         0.94 o                         
   5   7   5        101.21         96.63         5.51 o                         
   6   7   5         32.18         32.88         2.75 o                         
  -6   8   5          1.15          1.60         1.52 o                         
  -5   8   5          1.15         -0.47         1.00 o                         
  -4   8   5        333.93        336.84         6.76 o                         
  -3   8   5        248.52        261.25        17.93 o                         
  -2   8   5          8.67         10.11         2.59 o                         
  -1   8   5       4672.13       4693.84        60.07 o                         
   0   8   5          3.00         17.48         4.54 o                         
   1   8   5         30.84         24.37         5.31 o                         
   2   8   5         36.59         24.06         5.41 o                         
   3   8   5        366.60        380.18         7.98 o                         
   4   8   5        292.61        261.66         5.85 o                         
   5   8   5          3.07          4.31         1.39 o                         
  -6   9   5          0.45          1.02         1.29 o                         
  -5   9   5          0.50          0.51         0.89 o                         
  -4   9   5         79.06         79.21         3.33 o                         
  -3   9   5        528.70        570.67        26.89 o                         
  -2   9   5        399.91        346.92        14.61 o                         
  -1   9   5        373.26        412.41        17.89 o                         
   0   9   5       2032.88       1998.86        46.86 o                         
   1   9   5        213.20        199.21        14.93 o                         
   2   9   5        159.22        149.31        13.70 o                         
   3   9   5        116.22        117.15         6.79 o                         
   4   9   5         77.78         80.35         6.04 o                         
   5   9   5         34.88         30.52         1.90 o                         
  -6  10   5          0.01         -0.39         1.12 o                         
  -5  10   5         19.65         11.39         1.38 o                         
  -4  10   5        181.23        181.49         6.23 o                         
  -3  10   5         63.54         54.72         5.34 o                         
  -2  10   5        968.92        904.61        26.27 o                         
  -1  10   5       5003.87       4931.19        75.01 o                         
   0  10   5        202.78        189.69        14.59 o                         
   1  10   5         15.27         16.32         4.68 o                         
   2  10   5          8.66          9.26         3.54 o                         
   3  10   5         17.56         20.46         3.15 o                         
   4  10   5         13.26         14.52         2.75 o                         
   5  10   5         33.16         37.62         2.03 o                         
  -5  11   5          0.15          0.48         0.83 o                         
  -4  11   5          3.47          2.96         2.03 o                         
  -3  11   5          5.18          8.48         2.45 o                         
  -2  11   5         57.23         45.58         5.72 o                         
  -1  11   5          2.34          9.06         4.40 o                         
   0  11   5        261.89        299.36        18.59 o                         
   1  11   5        662.05        680.64        32.22 o                         
   2  11   5         21.95         16.47         5.35 o                         
   3  11   5        142.85        136.77         7.66 o                         
   4  11   5         34.51         25.76         2.36 o                         
   5  11   5        131.01        155.48         4.94 o                         
  -5  12   5         16.12         12.38         1.39 o                         
  -4  12   5          1.66         -0.06         2.40 o                         
  -3  12   5         15.80         10.92         2.42 o                         
  -2  12   5        929.15        952.77        25.54 o                         
  -1  12   5         86.96         99.83         7.82 o                         
   0  12   5        253.87        248.92        17.30 o                         
   1  12   5         44.17         37.81         6.43 o                         
   2  12   5          6.01          9.97         4.37 o                         
   3  12   5        516.69        557.50        15.64 o                         
   4  12   5        285.46        284.26        11.45 o                         
   5  12   5         11.70         12.70         1.25 o                         
  -5  13   5          1.17          3.63         0.89 o                         
  -4  13   5         11.96          9.64         1.98 o                         
  -3  13   5        491.75        446.56        15.51 o                         
  -2  13   5        648.07        628.90        30.90 o                         
  -1  13   5        612.84        603.25        21.12 o                         
   0  13   5          4.31         11.10         4.20 o                         
   1  13   5        262.98        223.05        15.96 o                         
   2  13   5          3.32          5.60         4.81 o                         
   3  13   5          7.53         10.30         2.79 o                         
   4  13   5          5.60          6.44         2.28 o                         
   5  13   5          4.91         10.86         1.41 o                         
  -5  14   5          7.53          7.81         1.09 o                         
  -4  14   5         75.02         82.01         5.81 o                         
  -3  14   5         73.97         65.41         5.96 o                         
  -2  14   5          0.72          0.81         0.72 o                         
  -1  14   5         79.66         57.09         6.11 o                         
   0  14   5        371.55        345.24        20.78 o                         
   1  14   5         50.95         47.27         6.02 o                         
   2  14   5          0.09         -0.22         0.89 o                         
   3  14   5          5.46          5.10         2.16 o                         
   4  14   5          0.16          0.73         1.92 o                         
   5  14   5          0.11         -1.21         1.21 o                         
  -5  15   5         19.92         24.90         2.06 o                         
  -4  15   5          4.05          4.72         1.63 o                         
  -3  15   5          6.04          2.55         0.91 o                         
  -2  15   5        194.09        185.05         4.36 o                         
  -1  15   5          5.56          9.41         3.77 o                         
   0  15   5        355.27        352.82        21.18 o                         
   1  15   5          0.91         -0.93         0.93 o                         
   2  15   5         34.17         28.92         2.50 o                         
   3  15   5          8.16          5.92         2.14 o                         
   4  15   5         11.09         17.28         3.12 o                         
   5  15   5          0.05         -0.88         0.90 o                         
  -5  16   5         62.64         75.07         3.05 o                         
  -4  16   5         35.60         37.19         3.44 o                         
  -3  16   5         13.94         14.42         1.65 o                         
  -2  16   5         96.09         98.72         3.73 o                         
  -1  16   5        260.85        252.36         9.19 o                         
   0  16   5         76.01         62.84         2.76 o                         
   1  16   5         25.79         28.09         1.71 o                         
   2  16   5        245.53        227.66         9.26 o                         
   3  16   5        373.50        384.38        13.08 o                         
   4  16   5         89.94         81.92         5.74 o                         
   5  16   5          6.18          8.30         1.46 o                         
  -5  17   5         10.12         11.85         1.24 o                         
  -4  17   5          0.05          0.22         1.78 o                         
  -3  17   5         14.45          9.32         1.58 o                         
  -2  17   5         18.04         14.96         1.83 o                         
  -1  17   5         12.44         14.56         1.93 o                         
   0  17   5        241.04        235.42         5.65 o                         
   1  17   5        123.96        107.28         3.35 o                         
   2  17   5         51.32         49.85         2.68 o                         
   3  17   5         32.23         28.67         4.02 o                         
   4  17   5         34.84         38.12         3.77 o                         
  -5  18   5          0.41          2.82         1.15 o                         
  -4  18   5         19.46         32.03         3.72 o                         
  -3  18   5         14.27         18.39         2.74 o                         
  -2  18   5        312.41        280.61         6.35 o                         
  -1  18   5       1569.66       1548.69        16.46 o                         
   0  18   5         13.28         14.55         1.56 o                         
   1  18   5        284.04        260.43         6.06 o                         
   2  18   5         55.46         48.79         2.67 o                         
   3  18   5        202.24        230.74         9.79 o                         
   4  18   5          8.45          9.40         2.03 o                         
  -4  19   5         14.34         16.21         2.61 o                         
  -3  19   5          4.30          2.07         0.97 o                         
  -2  19   5         26.01         20.39         1.85 o                         
  -1  19   5        119.14        116.95         4.08 o                         
   0  19   5         19.62         19.87         1.80 o                         
   1  19   5          7.69          4.87         2.68 o                         
   2  19   5        743.61        753.17         9.95 o                         
   3  19   5          2.28          0.06         1.54 o                         
   4  19   5          0.35         -1.23         1.23 o                         
  -4  20   5          2.75          3.42         1.28 o                         
  -3  20   5          0.05         -0.53         1.08 o                         
  -2  20   5         19.99         14.51         1.61 o                         
  -1  20   5        403.27        381.44         7.30 o                         
   0  20   5         59.31         49.81         2.77 o                         
   1  20   5        258.27        256.89         7.20 o                         
   2  20   5         99.20        102.68         7.23 o                         
   3  20   5         93.19         98.00         5.91 o                         
   4  20   5          0.00          0.93         1.02 o                         
  -4  21   5         11.44         18.66         1.57 o                         
  -3  21   5          0.13          0.18         0.99 o                         
  -2  21   5          4.82          6.77         0.99 o                         
  -1  21   5          1.38          2.47         0.96 o                         
   0  21   5        369.42        363.80         7.15 o                         
   1  21   5          2.79          1.81         1.61 o                         
   2  21   5        126.47        138.56         7.33 o                         
   3  21   5          4.66          5.07         1.78 o                         
   4  21   5          2.25          2.50         0.95 o                         
  -4  22   5         12.98         14.82         1.28 o                         
  -3  22   5          0.19          0.28         0.85 o                         
  -2  22   5        119.74        130.69         6.06 o                         
  -1  22   5         17.77         17.93         1.77 o                         
   0  22   5          0.11          0.09         1.01 o                         
   1  22   5        139.54        152.16         5.38 o                         
   2  22   5         37.73         36.88         3.99 o                         
   3  22   5          0.86          2.73         1.44 o                         
  -3  23   5          1.86          3.29         1.29 o                         
  -2  23   5         11.36         15.14         1.43 o                         
  -1  23   5         10.04         10.15         1.70 o                         
   0  23   5         25.55         27.83         2.44 o                         
   1  23   5          1.94          1.62         1.74 o                         
   2  23   5        106.77        116.57         6.13 o                         
   3  23   5         11.77         15.28         2.06 o                         
  -3  24   5         14.09          8.52         1.60 o                         
  -2  24   5          5.87         10.88         1.19 o                         
  -1  24   5         11.20         10.73         1.65 o                         
   0  24   5          1.82          1.57         0.95 o                         
   1  24   5         35.40         31.68         2.36 o                         
   2  24   5         55.60         55.68         4.02 o                         
   3  24   5          8.13         10.42         1.63 o                         
  -2  25   5          4.44          8.26         0.93 o                         
  -1  25   5         12.21         12.37         1.53 o                         
   0  25   5          0.69         -0.19         0.87 o                         
   1  25   5         54.67         53.17         2.76 o                         
   2  25   5          0.44          0.25         1.07 o                         
  -2  26   5         22.26         28.17         3.14 o                         
  -1  26   5          1.40          1.09         0.84 o                         
   0  26   5          0.01          0.20         0.79 o                         
   1  26   5         18.02         20.29         1.61 o                         
   2  26   5          5.47          5.94         1.26 o                         
  -1  27   5         24.01         20.85         1.65 o                         
   0  27   5         22.71         23.64         1.66 o                         
   1  27   5          1.42          1.35         0.90 o                         
   0  28   5          0.12          1.10         0.87 o                         
  -6   0   6          1.61          3.07         1.38 o                         
  -5   0   6         42.82         38.06         4.64 o                         
  -4   0   6        153.48        139.66         5.83 o                         
  -3   0   6         11.36          7.77         3.38 o                         
  -2   0   6       1809.61       1882.03        31.63 o                         
  -1   0   6       2448.37       2572.27        28.88 o                         
   0   0   6        420.55        458.26        18.61 o                         
   1   0   6       4505.31       4567.24        83.61 o                         
   2   0   6       6076.98       6266.87        53.63 o                         
   3   0   6         41.09         38.99         6.52 o                         
   4   0   6        196.51        153.30         8.44 o                         
   5   0   6          3.09          1.92         1.89 o                         
  -6   1   6          4.77          3.78         1.01 o                         
  -5   1   6         28.01         23.39         2.58 o                         
  -4   1   6         48.55         46.84         2.41 o                         
  -3   1   6          0.09         -0.64         2.03 o                         
  -2   1   6        645.34        841.74        15.79 o                         
  -1   1   6         81.95         96.03         4.65 o                         
   0   1   6         32.51         34.53         3.76 o                         
   1   1   6        203.31        185.97         6.30 o                         
   2   1   6        238.65        295.46         8.06 o                         
   3   1   6          0.19         -1.39         5.90 o                         
   4   1   6         16.14         14.47         1.62 o                         
   5   1   6          0.00          0.41         1.30 o                         
  -6   2   6          2.39          2.03         0.91 o                         
  -5   2   6         13.88         12.71         1.86 o                         
  -4   2   6          7.45          6.89         1.03 o                         
  -3   2   6         23.50         28.57         6.31 o                         
  -2   2   6        831.69        912.63        20.81 o                         
  -1   2   6        231.08        208.00         5.95 o                         
   0   2   6          3.42          1.73         1.43 o                         
   1   2   6        124.52        119.73         5.01 o                         
   2   2   6        191.27        200.12         6.66 o                         
   3   2   6          0.06          1.71         1.72 o                         
   4   2   6         29.71         28.23         2.10 o                         
   5   2   6          0.62          2.00         1.31 o                         
  -6   3   6          1.25         -0.09         1.57 o                         
  -5   3   6         27.46         25.86         2.64 o                         
  -4   3   6         19.09         16.31         2.17 o                         
  -3   3   6         21.95         19.42         5.23 o                         
  -2   3   6        335.38        354.13        13.14 o                         
  -1   3   6         58.35         53.34         3.06 o                         
   0   3   6        273.19        312.98         8.64 o                         
   1   3   6        306.15        297.04         9.46 o                         
   2   3   6         83.17         76.07         6.85 o                         
   3   3   6          0.71         -0.26         0.75 o                         
   4   3   6         27.38         32.45         2.24 o                         
   5   3   6          0.17          1.19         1.11 o                         
   6   3   6          2.00          2.14         0.96 o                         
  -6   4   6          1.77         -0.17         1.58 o                         
  -5   4   6         34.75         36.56         4.76 o                         
  -4   4   6          0.91          1.42         0.85 o                         
  -3   4   6         56.80         78.15        10.01 o                         
  -2   4   6        342.03        361.53        17.02 o                         
  -1   4   6        215.34        202.30         8.36 o                         
   0   4   6        432.74        459.42        18.12 o                         
   1   4   6        191.20        196.67         9.99 o                         
   2   4   6        217.45        221.08        10.59 o                         
   3   4   6         41.55         36.76         2.38 o                         
   4   4   6         28.99         24.94         2.00 o                         
   5   4   6         14.76         13.00         1.92 o                         
   6   4   6          4.45          1.94         0.96 o                         
  -6   5   6         32.01         37.98         3.66 o                         
  -5   5   6          6.87          7.97         2.64 o                         
  -4   5   6        330.83        344.08         7.23 o                         
  -3   5   6        152.13        168.64        14.45 o                         
  -2   5   6        150.40        160.27         9.17 o                         
  -1   5   6        228.31        255.20        14.92 o                         
   0   5   6       1424.39       1430.14        26.06 o                         
   1   5   6         49.77         79.88         6.65 o                         
   2   5   6         58.51         64.97         6.75 o                         
   3   5   6         10.92         10.26         1.42 o                         
   4   5   6         78.84         96.43         3.76 o                         
   5   5   6          2.84          1.80         1.41 o                         
  -6   6   6          1.37         -1.88         1.88 o                         
  -5   6   6         39.48         29.38         4.31 o                         
  -4   6   6         14.45         14.58         1.62 o                         
  -3   6   6        131.61        145.74        13.65 o                         
  -2   6   6         47.34         42.32         6.29 o                         
  -1   6   6        179.40        196.53        10.09 o                         
   0   6   6          8.22         15.90         3.13 o                         
   1   6   6        464.23        479.07        16.37 o                         
   2   6   6        144.30        163.03         9.59 o                         
   3   6   6         10.20          9.23         1.34 o                         
   4   6   6         53.12         48.87         3.09 o                         
   5   6   6          0.42          2.92         1.61 o                         
  -6   7   6          1.20          0.87         1.32 o                         
  -5   7   6          2.47          1.58         2.06 o                         
  -4   7   6        154.90        152.99         4.68 o                         
  -3   7   6         49.34         41.51         4.07 o                         
  -2   7   6         60.50         56.48         8.78 o                         
  -1   7   6         99.18        105.33         7.35 o                         
   0   7   6       1236.37       1265.87        25.57 o                         
   1   7   6        226.18        252.16        12.14 o                         
   2   7   6          1.90          3.15         6.96 o                         
   3   7   6         12.31         14.78         1.49 o                         
   4   7   6         34.83         45.77         3.13 o                         
   5   7   6          9.41         13.34         2.37 o                         
  -6   8   6          0.06         -0.59         1.32 o                         
  -5   8   6          0.44          0.47         2.26 o                         
  -4   8   6          1.64         -0.37         1.24 o                         
  -3   8   6         18.70         19.06         2.03 o                         
  -2   8   6          3.45          1.99         1.70 o                         
  -1   8   6         21.86         18.90         4.13 o                         
   0   8   6         62.94         69.45         6.18 o                         
   1   8   6         87.32         89.47         7.56 o                         
   2   8   6         48.05         61.13         9.25 o                         
   3   8   6        404.65        393.56         9.57 o                         
   4   8   6         14.03         13.67         1.89 o                         
   5   8   6          8.76          9.15         2.02 o                         
  -6   9   6         24.59         29.65         2.84 o                         
  -5   9   6         11.03          9.77         2.67 o                         
  -4   9   6          8.11          7.73         1.67 o                         
  -3   9   6        122.33        112.80         4.82 o                         
  -2   9   6         68.62         60.81         6.08 o                         
  -1   9   6        162.27        153.67         9.03 o                         
   0   9   6        220.45        170.50         9.76 o                         
   1   9   6        248.18        265.76        13.09 o                         
   2   9   6        166.21        169.79        15.46 o                         
   3   9   6         40.26         43.21         4.28 o                         
   4   9   6         22.79         41.21         3.02 o                         
   5   9   6         32.74         27.07         2.89 o                         
  -5  10   6         17.06         19.51         2.32 o                         
  -4  10   6          9.26          7.86         4.43 o                         
  -3  10   6        165.61        158.26         9.35 o                         
  -2  10   6       1138.23       1026.66        39.14 o                         
  -1  10   6        208.01        170.58        14.74 o                         
   0  10   6          0.21          1.59         1.80 o                         
   1  10   6          0.98          2.87         2.98 o                         
   2  10   6         61.69         64.23         9.61 o                         
   3  10   6        102.72        113.86         6.85 o                         
   4  10   6        411.19        429.05         9.10 o                         
   5  10   6          4.32          3.66         0.85 o                         
  -5  11   6          6.77          7.38         1.71 o                         
  -4  11   6         30.18         28.62         2.48 o                         
  -3  11   6         16.90         14.39         2.93 o                         
  -2  11   6        530.27        477.88        26.44 o                         
  -1  11   6        987.12        961.62        35.60 o                         
   0  11   6         20.13         20.45         3.79 o                         
   1  11   6          4.84          8.73         4.37 o                         
   2  11   6         11.91          9.15         2.03 o                         
   3  11   6          0.31          1.98         1.86 o                         
   4  11   6          3.42          7.77         2.54 o                         
   5  11   6          0.28         -0.86         1.01 o                         
  -5  12   6         17.15         20.91         3.02 o                         
  -4  12   6          3.53          4.90         3.12 o                         
  -3  12   6         56.10         62.67         6.11 o                         
  -2  12   6         12.77          8.67         3.99 o                         
  -1  12   6        412.99        364.42        21.83 o                         
   0  12   6        200.78        217.00        11.84 o                         
   1  12   6          1.25         -1.80         4.47 o                         
   2  12   6        343.41        333.10        17.96 o                         
   3  12   6        359.94        358.14        12.41 o                         
   4  12   6          6.85          8.59         2.34 o                         
   5  12   6          1.97          1.18         0.86 o                         
  -5  13   6          3.07          2.61         0.99 o                         
  -4  13   6         10.10         11.79         2.82 o                         
  -3  13   6        799.83        826.88        21.33 o                         
  -2  13   6          9.44         10.38         1.34 o                         
  -1  13   6          4.54          4.78         2.34 o                         
   0  13   6        311.28        284.36        13.83 o                         
   1  13   6         84.26         93.71        12.03 o                         
   2  13   6         28.89         31.33         2.64 o                         
   3  13   6        410.95        357.62         9.76 o                         
   4  13   6         79.11         77.35         4.11 o                         
   5  13   6          6.77         10.70         1.29 o                         
  -5  14   6          0.90          2.76         1.26 o                         
  -4  14   6        133.89        141.19         5.74 o                         
  -3  14   6         79.50         79.34         6.60 o                         
  -2  14   6        302.70        316.69         6.64 o                         
  -1  14   6        353.60        338.55         8.07 o                         
   0  14   6        282.56        280.58        13.95 o                         
   1  14   6        124.47        142.46         5.27 o                         
   2  14   6        673.72        628.43        16.13 o                         
   3  14   6        371.36        357.98        12.54 o                         
   4  14   6          0.97          1.51         1.13 o                         
   5  14   6          4.57          5.40         1.49 o                         
  -5  15   6          1.70          2.57         0.98 o                         
  -4  15   6          0.94          1.88         1.35 o                         
  -3  15   6        262.93        241.15         8.37 o                         
  -2  15   6        535.65        521.37         7.48 o                         
  -1  15   6        577.42        592.89        13.39 o                         
   0  15   6        488.29        506.08         6.92 o                         
   1  15   6         20.91         18.48         1.96 o                         
   2  15   6         59.56         59.60         5.11 o                         
   3  15   6        125.31        118.99         7.33 o                         
   4  15   6          8.72          6.62         2.00 o                         
  -5  16   6          0.86         -0.91         1.20 o                         
  -4  16   6          0.41         -0.19         1.03 o                         
  -3  16   6         35.21         30.24         2.18 o                         
  -2  16   6        402.74        409.01         6.62 o                         
  -1  16   6         46.01         44.83         2.50 o                         
   0  16   6         20.05         18.04         1.40 o                         
   1  16   6         34.62         29.24         2.53 o                         
   2  16   6         64.80         59.03         5.07 o                         
   3  16   6         11.96         14.00         2.92 o                         
   4  16   6          0.05          0.36         1.41 o                         
  -5  17   6          9.94         14.41         1.95 o                         
  -4  17   6          6.28          5.06         0.94 o                         
  -3  17   6          0.92          1.84         0.97 o                         
  -2  17   6        171.03        167.38         4.24 o                         
  -1  17   6         58.71         62.84         3.78 o                         
   0  17   6          0.72          0.81         0.86 o                         
   1  17   6         11.33         10.98         1.62 o                         
   2  17   6          9.57          6.34         1.49 o                         
   3  17   6          3.88          3.19         1.97 o                         
   4  17   6         21.47         26.99         3.09 o                         
  -4  18   6          1.38          0.74         0.74 o                         
  -3  18   6         48.32         44.95         3.02 o                         
  -2  18   6        220.56        202.98         5.39 o                         
  -1  18   6         26.56         29.50         2.18 o                         
   0  18   6         43.02         38.30         2.42 o                         
   1  18   6        412.78        402.64         7.47 o                         
   2  18   6         13.90         10.81         1.72 o                         
   3  18   6         50.63         51.73         4.64 o                         
   4  18   6         16.30         17.05         2.31 o                         
  -4  19   6         35.49         39.93         2.36 o                         
  -3  19   6          4.55          3.82         1.20 o                         
  -2  19   6         17.55         14.48         1.91 o                         
  -1  19   6         53.71         55.60         2.87 o                         
   0  19   6          0.83          1.07         0.91 o                         
   1  19   6         11.95         11.54         1.99 o                         
   2  19   6         34.97         31.27         3.44 o                         
   3  19   6         88.29         82.50         5.57 o                         
   4  19   6          1.54          1.15         1.05 o                         
  -4  20   6          0.72         -0.03         1.17 o                         
  -3  20   6          0.71         -0.59         1.43 o                         
  -2  20   6          8.75          6.94         1.17 o                         
  -1  20   6         17.07         15.95         2.42 o                         
   0  20   6          0.59          2.24         1.05 o                         
   1  20   6        259.20        252.05         7.05 o                         
   2  20   6          2.88          2.06         1.60 o                         
   3  20   6         43.66         43.24         3.91 o                         
   4  20   6          5.20          4.51         1.12 o                         
  -4  21   6          2.22          0.46         0.53 o                         
  -3  21   6         36.50         46.54         2.75 o                         
  -2  21   6         11.05         11.48         1.39 o                         
  -1  21   6         38.63         35.59         2.30 o                         
   0  21   6        187.79        172.78         4.87 o                         
   1  21   6          5.31          5.45         1.38 o                         
   2  21   6         29.82         29.73         3.22 o                         
   3  21   6         32.25         24.76         2.89 o                         
  -3  22   6         12.97         12.18         2.06 o                         
  -2  22   6          6.03          5.06         0.99 o                         
  -1  22   6          2.15          2.38         1.09 o                         
   0  22   6          7.46          5.54         1.30 o                         
   1  22   6         39.46         38.74         2.72 o                         
   2  22   6         82.06         78.36         3.45 o                         
   3  22   6        115.21        117.08         5.31 o                         
  -3  23   6          2.48          4.08         1.26 o                         
  -2  23   6          4.79          5.54         1.74 o                         
  -1  23   6        117.20        119.31         5.26 o                         
   0  23   6         42.57         39.11         2.72 o                         
   1  23   6         40.20         39.16         2.65 o                         
   2  23   6         37.82         45.15         3.79 o                         
   3  23   6         42.48         37.78         2.78 o                         
  -2  24   6         65.27         69.05         4.50 o                         
  -1  24   6         81.61         86.99         3.70 o                         
   0  24   6          5.33          5.40         1.21 o                         
   1  24   6         46.15         55.34         2.89 o                         
   2  24   6         84.82         94.62         4.89 o                         
  -2  25   6          0.36          0.93         1.10 o                         
  -1  25   6         17.44         18.67         1.89 o                         
   0  25   6          4.43          5.87         1.06 o                         
   1  25   6         11.43         12.84         1.36 o                         
   2  25   6          0.46          2.87         1.15 o                         
  -2  26   6         10.57         15.66         1.88 o                         
  -1  26   6          5.16          4.80         0.90 o                         
   0  26   6          9.37         11.41         1.32 o                         
   1  26   6          0.36          0.50         0.81 o                         
  -1  27   6          1.81          6.81         1.38 o                         
   0  27   6          3.10          4.73         0.82 o                         
  -6   1   7          0.37          0.51         0.66 o                         
  -5   1   7         27.57         29.02         1.93 o                         
  -4   1   7          9.24         12.18         1.39 o                         
  -3   1   7          9.22         15.74         4.75 o                         
  -2   1   7         35.40         30.67         8.35 o                         
  -1   1   7         21.55         22.43         3.47 o                         
   0   1   7         75.28         71.60         4.57 o                         
   1   1   7        529.10        511.70        12.43 o                         
   2   1   7        228.27        230.70        11.48 o                         
   3   1   7          7.43          4.06         0.81 o                         
   4   1   7          0.12          2.93         1.29 o                         
   5   1   7          0.02          0.87         1.26 o                         
  -6   2   7         12.14         11.71         2.03 o                         
  -5   2   7          7.61          5.36         1.00 o                         
  -4   2   7         26.71         21.28         1.76 o                         
  -3   2   7          5.38          1.04         2.28 o                         
  -2   2   7         11.98         15.40         2.98 o                         
  -1   2   7         80.72         92.49         5.37 o                         
   0   2   7        170.62        170.04         8.92 o                         
   1   2   7         24.37         15.97         2.59 o                         
   2   2   7        431.55        479.76        13.92 o                         
   3   2   7         17.22         20.54         1.74 o                         
   4   2   7         77.03         59.85         3.85 o                         
   5   2   7        159.06        143.44         7.38 o                         
  -6   3   7          0.99          3.44         1.40 o                         
  -5   3   7         27.16         22.92         2.44 o                         
  -4   3   7         45.18         46.16         2.83 o                         
  -3   3   7          5.22          6.96         1.24 o                         
  -2   3   7         98.36        124.18         8.21 o                         
  -1   3   7        422.38        432.54        12.79 o                         
   0   3   7        290.81        285.84        14.60 o                         
   1   3   7       1095.25       1151.44        25.80 o                         
   2   3   7        302.37        323.95        14.85 o                         
   3   3   7         15.55         19.34         1.70 o                         
   4   3   7          1.00          0.94         0.91 o                         
   5   3   7          2.55          0.31         1.38 o                         
  -6   4   7          1.88          3.16         1.57 o                         
  -5   4   7          0.05         -0.08         1.97 o                         
  -4   4   7          2.78          3.33         1.28 o                         
  -3   4   7        395.50        383.05        11.87 o                         
  -2   4   7        233.06        250.54        11.73 o                         
  -1   4   7          2.50          3.16         1.20 o                         
   0   4   7        208.81        216.17        15.51 o                         
   1   4   7       1647.58       1728.45        32.40 o                         
   2   4   7        145.50        146.01        10.23 o                         
   3   4   7         41.78         42.36         2.42 o                         
   4   4   7          6.67          6.67         1.20 o                         
   5   4   7          0.77         -0.17         1.29 o                         
  -6   5   7         15.34         24.20         2.81 o                         
  -5   5   7         41.48         38.52         4.65 o                         
  -4   5   7         21.06         23.83         2.24 o                         
  -3   5   7        154.00        146.52         6.82 o                         
  -2   5   7         21.83         30.87        18.70 o                         
  -1   5   7       1559.20       1572.84        29.06 o                         
   0   5   7        959.89       1076.02        40.20 o                         
   1   5   7         11.94         12.13         3.09 o                         
   2   5   7         10.59          5.79         4.95 o                         
   3   5   7        146.56        156.19         4.58 o                         
   4   5   7         10.62         10.01         2.10 o                         
   5   5   7          0.07         -0.42         1.40 o                         
  -6   6   7         11.33         14.11         2.20 o                         
  -5   6   7          1.02          0.99         2.08 o                         
  -4   6   7        185.04        192.46         5.40 o                         
  -3   6   7          8.59          7.22         1.42 o                         
  -2   6   7        238.32        270.06        14.17 o                         
  -1   6   7         24.67         28.17         4.05 o                         
   0   6   7         16.17         15.87         3.18 o                         
   1   6   7        544.65        528.93        18.62 o                         
   2   6   7        129.93        131.96        12.25 o                         
   3   6   7        209.66        215.92         7.10 o                         
   4   6   7          1.79          0.93         0.89 o                         
   5   6   7          0.63         -0.14         1.18 o                         
  -6   7   7         25.73         28.55         2.79 o                         
  -5   7   7         33.43         26.26         4.03 o                         
  -4   7   7        115.98        109.66         4.89 o                         
  -3   7   7         74.15         66.76         2.96 o                         
  -2   7   7         53.09         58.64         5.95 o                         
  -1   7   7        263.82        277.29        12.36 o                         
   0   7   7          2.64          3.62         1.97 o                         
   1   7   7        295.13        271.34        13.48 o                         
   2   7   7         16.10         14.02         3.45 o                         
   3   7   7        172.92        160.67         5.53 o                         
   4   7   7         52.04         50.39         4.03 o                         
   5   7   7         31.07         25.99         2.18 o                         
  -5   8   7          0.56         -2.47         2.47 o                         
  -4   8   7          0.09         -0.72         1.07 o                         
  -3   8   7         10.10         10.21         2.66 o                         
  -2   8   7        413.93        421.66        16.13 o                         
  -1   8   7         35.81         37.23         8.07 o                         
   0   8   7          9.98         11.91         3.14 o                         
   1   8   7       2248.07       2219.22        67.38 o                         
   2   8   7        140.91        145.11        10.73 o                         
   3   8   7        226.39        210.74         8.98 o                         
   4   8   7          9.05          6.60         1.45 o                         
   5   8   7          6.99          2.33         0.98 o                         
  -5   9   7          3.25          0.76         1.85 o                         
  -4   9   7          9.79          7.91         1.59 o                         
  -3   9   7         16.09         10.44         1.90 o                         
  -2   9   7        162.19        158.09        10.01 o                         
  -1   9   7         91.63         76.07        10.37 o                         
   0   9   7         73.55         70.09         6.82 o                         
   1   9   7         45.00         63.38        10.32 o                         
   2   9   7         78.00         72.23         3.82 o                         
   3   9   7         32.62         32.20         3.75 o                         
   4   9   7         18.96         14.28         1.89 o                         
   5   9   7         74.32         83.03         3.46 o                         
  -5  10   7         20.40         20.87         4.60 o                         
  -4  10   7         17.60         14.80         2.00 o                         
  -3  10   7        760.95        685.82        19.65 o                         
  -2  10   7        299.94        301.81        12.14 o                         
  -1  10   7        126.55        104.92        12.25 o                         
   0  10   7        458.28        466.87        17.69 o                         
   1  10   7         12.19         10.92         2.95 o                         
   2  10   7        175.84        166.69         5.89 o                         
   3  10   7         64.95         60.88         5.18 o                         
   4  10   7        325.91        331.72         8.62 o                         
   5  10   7          0.07          1.04         1.21 o                         
  -5  11   7          5.02          7.68         1.59 o                         
  -4  11   7          1.10         -1.08         1.08 o                         
  -3  11   7          0.58          1.47         1.17 o                         
  -2  11   7        704.74        628.35        11.91 o                         
  -1  11   7         47.09         38.71         7.42 o                         
   0  11   7        789.15        822.44        23.91 o                         
   1  11   7        138.43        147.45        10.61 o                         
   2  11   7        149.77        116.63         4.97 o                         
   3  11   7        868.37        840.65        13.90 o                         
   4  11   7          0.36          2.17         1.32 o                         
   5  11   7         18.08         21.64         2.48 o                         
  -5  12   7         15.94         17.55         1.98 o                         
  -4  12   7         32.40         29.30         4.27 o                         
  -3  12   7         22.69         24.45         2.58 o                         
  -2  12   7       1063.95       1064.80        15.46 o                         
  -1  12   7        402.11        347.48        21.95 o                         
   0  12   7        759.57        691.53        22.15 o                         
   1  12   7          7.73         10.44         1.21 o                         
   2  12   7         57.29         50.26         3.29 o                         
   3  12   7         18.61         18.72         3.34 o                         
   4  12   7         24.85         25.15         2.50 o                         
   5  12   7         53.62         69.64         3.91 o                         
  -5  13   7         53.27         61.57         3.17 o                         
  -4  13   7         52.61         58.25         5.51 o                         
  -3  13   7       1193.26       1206.09        20.99 o                         
  -2  13   7        844.51        825.28         9.27 o                         
  -1  13   7        729.85        699.47         9.77 o                         
   0  13   7         85.46         73.89         4.28 o                         
   1  13   7        179.62        171.27         4.67 o                         
   2  13   7        137.25        127.98         5.22 o                         
   3  13   7         27.08         23.51         2.45 o                         
   4  13   7         10.85         14.56         1.90 o                         
  -5  14   7         44.25         59.29         2.91 o                         
  -4  14   7         20.22         19.77         2.32 o                         
  -3  14   7         17.33         17.11         2.35 o                         
  -2  14   7        110.18         95.05         3.73 o                         
  -1  14   7        330.23        327.10         6.73 o                         
   0  14   7          4.01          4.73         1.24 o                         
   1  14   7         55.63         57.29         6.39 o                         
   2  14   7          3.29          2.58         1.02 o                         
   3  14   7          0.06          0.92         1.02 o                         
   4  14   7         35.23         44.19         2.86 o                         
  -5  15   7          0.19         -0.16         0.92 o                         
  -4  15   7          1.22          1.34         1.26 o                         
  -3  15   7         10.94         17.19         1.71 o                         
  -2  15   7         18.44         18.12         1.55 o                         
  -1  15   7        529.95        507.43         8.46 o                         
   0  15   7        107.95        106.95         3.88 o                         
   1  15   7          4.39         10.68         2.50 o                         
   2  15   7          4.04          5.86         1.81 o                         
   3  15   7        133.13        143.56         7.64 o                         
   4  15   7          6.00          4.89         1.78 o                         
  -5  16   7         42.50         63.49         3.69 o                         
  -4  16   7         86.87         93.05         4.15 o                         
  -3  16   7         60.23         60.06         3.02 o                         
  -2  16   7         19.92         17.75         1.53 o                         
  -1  16   7          0.64         -0.08         1.25 o                         
   0  16   7          0.65          0.57         0.70 o                         
   1  16   7         27.00         20.89         2.16 o                         
   2  16   7         88.78         71.06         5.40 o                         
   3  16   7         54.55         55.81         4.84 o                         
   4  16   7         40.93         37.92         3.51 o                         
  -4  17   7         23.44         32.45         1.96 o                         
  -3  17   7          0.00          1.39         0.85 o                         
  -2  17   7          0.11          0.60         1.01 o                         
  -1  17   7          6.51          2.67         0.98 o                         
   0  17   7         11.43          9.18         1.44 o                         
   1  17   7         69.88         67.88         3.13 o                         
   2  17   7         13.40          9.86         1.81 o                         
   3  17   7          9.01          6.37         1.34 o                         
   4  17   7         35.52         36.20         3.12 o                         
  -4  18   7         53.92         56.08         2.12 o                         
  -3  18   7          0.09          0.31         0.69 o                         
  -2  18   7        117.66        121.70         3.53 o                         
  -1  18   7        142.36        134.58         5.52 o                         
   0  18   7         52.82         51.09         2.51 o                         
   1  18   7        851.02        829.93        13.09 o                         
   2  18   7        202.48        195.26         6.12 o                         
   3  18   7         70.07         73.78         5.04 o                         
   4  18   7          0.27          0.40         0.95 o                         
  -4  19   7          0.28         -0.67         0.67 o                         
  -3  19   7         57.29         59.04         2.54 o                         
  -2  19   7         59.19         68.07         3.04 o                         
  -1  19   7         47.03         45.98         3.30 o                         
   0  19   7          2.13          2.19         0.92 o                         
   1  19   7         72.22         63.44         2.98 o                         
   2  19   7        100.33        110.70         5.87 o                         
   3  19   7          1.22          1.92         1.46 o                         
   4  19   7          8.94          9.38         1.44 o                         
  -4  20   7         18.88         26.59         2.50 o                         
  -3  20   7          0.52          0.51         0.86 o                         
  -2  20   7         38.27         42.90         2.88 o                         
  -1  20   7          5.09          4.67         1.94 o                         
   0  20   7        109.14        111.64         3.89 o                         
   1  20   7        195.97        182.05         6.60 o                         
   2  20   7         18.09         20.94         2.05 o                         
   3  20   7          7.51         12.79         2.09 o                         
  -3  21   7         34.08         53.03         2.66 o                         
  -2  21   7         14.65         15.48         1.88 o                         
  -1  21   7          6.58          6.85         1.85 o                         
   0  21   7          0.26          1.15         0.80 o                         
   1  21   7         13.20         11.95         2.86 o                         
   2  21   7        192.71        179.65         5.20 o                         
   3  21   7         54.91         63.67         3.93 o                         
  -3  22   7         35.27         34.46         2.84 o                         
  -2  22   7         11.76         19.86         1.98 o                         
  -1  22   7         44.44         46.57         3.16 o                         
   0  22   7         10.43          8.54         1.47 o                         
   1  22   7          0.92         -0.10         1.42 o                         
   2  22   7          4.88          5.60         1.14 o                         
   3  22   7          8.46         13.04         1.74 o                         
  -2  23   7         24.73         30.85         3.13 o                         
  -1  23   7          0.08          1.05         1.72 o                         
   0  23   7          2.19          0.05         1.43 o                         
   1  23   7         18.09         15.04         1.64 o                         
   2  23   7        133.92        153.11         4.09 o                         
  -2  24   7         12.99          8.92         1.71 o                         
  -1  24   7          2.97          6.28         1.83 o                         
   0  24   7          0.21         -0.07         0.78 o                         
   1  24   7          0.04          0.75         0.77 o                         
   2  24   7          1.60          2.39         1.09 o                         
  -2  25   7          0.06          1.64         0.98 o                         
  -1  25   7         11.18          9.69         1.80 o                         
   0  25   7          0.17         -0.70         0.70 o                         
   1  25   7         26.05         32.69         1.87 o                         
  -1  26   7          0.05         -0.99         0.99 o                         
   0  26   7         34.17         36.86         1.87 o                         
  -5   0   8         10.99          9.72         1.67 o                         
  -4   0   8          5.38          3.07         1.05 o                         
  -3   0   8        127.89        124.56         5.40 o                         
  -2   0   8        187.61        171.00        15.09 o                         
  -1   0   8        332.42        381.94        20.20 o                         
   0   0   8       1506.12       1429.35        62.86 o                         
   1   0   8          2.47          4.93         2.61 o                         
   2   0   8       1499.95       1605.20        46.85 o                         
   3   0   8        163.37        177.08         9.23 o                         
   4   0   8          1.42          1.43         1.64 o                         
   5   0   8          3.28         -1.12         1.29 o                         
  -5   1   8          4.85          1.92         0.80 o                         
  -4   1   8          5.73          6.18         1.05 o                         
  -3   1   8        254.61        207.04         7.47 o                         
  -2   1   8         28.65         15.31         5.12 o                         
  -1   1   8        679.59        716.34        19.57 o                         
   0   1   8        675.27        699.11        15.35 o                         
   1   1   8        135.32        123.05         7.00 o                         
   2   1   8          1.01         -0.58         2.29 o                         
   3   1   8        932.70        855.60        11.22 o                         
   4   1   8         58.76         54.01         5.18 o                         
   5   1   8          9.36          9.51         1.36 o                         
  -5   2   8         11.71          9.45         1.33 o                         
  -4   2   8         40.68         32.60         2.47 o                         
  -3   2   8         92.04         87.67         4.16 o                         
  -2   2   8          7.06          6.27         4.82 o                         
  -1   2   8          8.87          7.52         2.50 o                         
   0   2   8        502.25        490.15        16.45 o                         
   1   2   8         29.45         27.39         7.45 o                         
   2   2   8         65.29         62.46         9.44 o                         
   3   2   8          3.39          2.28         1.30 o                         
   4   2   8        127.43        134.88         7.80 o                         
   5   2   8         18.46         15.73         1.71 o                         
  -5   3   8         17.02         11.64         1.51 o                         
  -4   3   8          1.63          1.68         0.96 o                         
  -3   3   8         52.10         46.50         2.74 o                         
  -2   3   8         74.60         77.77        10.85 o                         
  -1   3   8          0.85          0.38         1.39 o                         
   0   3   8        267.40        268.67        17.72 o                         
   1   3   8        123.44        126.29         9.00 o                         
   2   3   8        117.27        107.87        12.48 o                         
   3   3   8          5.71          9.56         1.65 o                         
   4   3   8          4.46          6.62         2.25 o                         
   5   3   8          0.01         -0.85         0.88 o                         
  -5   4   8         56.35         63.42         5.74 o                         
  -4   4   8        293.83        258.40         6.49 o                         
  -3   4   8         17.67         15.72         1.65 o                         
  -2   4   8         13.63         35.97         7.97 o                         
  -1   4   8         15.37         19.87         3.58 o                         
   0   4   8        399.71        354.26        20.37 o                         
   1   4   8         11.62          8.92         3.00 o                         
   2   4   8        153.87        158.58         7.83 o                         
   3   4   8         20.56         20.81         2.10 o                         
   4   4   8         25.81         22.00         2.25 o                         
   5   4   8          0.32         -0.87         1.46 o                         
  -5   5   8         76.78         87.83         6.66 o                         
  -4   5   8         43.59         45.14         2.78 o                         
  -3   5   8        114.24        102.45         5.89 o                         
  -2   5   8        104.91        124.16        14.10 o                         
  -1   5   8         52.25         50.13         5.66 o                         
   0   5   8          0.42          0.59         2.19 o                         
   1   5   8        117.83        136.85         9.85 o                         
   2   5   8         18.13         18.56         2.02 o                         
   3   5   8         71.29         77.11         4.16 o                         
   4   5   8         74.88         66.61         3.67 o                         
   5   5   8          2.13          5.12         1.71 o                         
  -5   6   8          1.47          3.72         2.40 o                         
  -4   6   8         46.14         41.39         2.59 o                         
  -3   6   8         32.97         32.54         2.22 o                         
  -2   6   8          2.29          8.30         5.33 o                         
  -1   6   8         61.77         66.29        11.96 o                         
   0   6   8          3.39          7.43         3.38 o                         
   1   6   8        114.87        112.27         9.08 o                         
   2   6   8        245.19        253.67         7.09 o                         
   3   6   8         15.03         16.44         3.08 o                         
   4   6   8         16.78          9.50         1.56 o                         
   5   6   8          9.24          9.57         2.02 o                         
  -5   7   8          9.41         10.93         3.02 o                         
  -4   7   8        106.53        105.15         3.91 o                         
  -3   7   8        229.58        204.54         5.30 o                         
  -2   7   8         86.58         88.49         4.50 o                         
  -1   7   8         41.26         42.73         5.27 o                         
   0   7   8          0.29          1.41         2.12 o                         
   1   7   8        124.45        127.87        14.75 o                         
   2   7   8        293.48        289.11         7.63 o                         
   3   7   8         76.71         55.45         3.55 o                         
   4   7   8          0.12          0.28         1.79 o                         
   5   7   8         11.82         15.65         2.36 o                         
  -5   8   8         23.89         27.39         3.86 o                         
  -4   8   8         38.75         43.29         3.88 o                         
  -3   8   8        366.41        343.73         6.74 o                         
  -2   8   8          5.39          4.06         0.92 o                         
  -1   8   8         16.16         15.08         4.33 o                         
   0   8   8         66.65         63.16         9.50 o                         
   1   8   8         46.80         37.56         5.37 o                         
   2   8   8        305.87        300.44         8.94 o                         
   3   8   8         76.20         70.17         4.00 o                         
   4   8   8          7.06          5.32         1.05 o                         
   5   8   8         17.33         23.76         2.75 o                         
  -5   9   8          1.15          3.58         2.17 o                         
  -4   9   8          0.80          1.19         1.26 o                         
  -3   9   8        189.62        201.22        15.84 o                         
  -2   9   8        544.84        513.94        10.97 o                         
  -1   9   8        295.48        266.37        19.68 o                         
   0   9   8         31.01         24.45         5.97 o                         
   1   9   8        159.31        140.70         5.52 o                         
   2   9   8        258.37        251.91         7.25 o                         
   3   9   8         26.31         20.34         2.27 o                         
   4   9   8          1.03         -1.25         1.25 o                         
   5   9   8         46.71         45.39         3.48 o                         
  -5  10   8          0.81          3.68         1.29 o                         
  -4  10   8          6.41          4.54         1.35 o                         
  -3  10   8        930.56        939.75        22.93 o                         
  -2  10   8         45.52         40.77         5.26 o                         
  -1  10   8          1.67          1.32         1.36 o                         
   0  10   8        313.87        307.69        21.15 o                         
   1  10   8         68.77         58.23         5.26 o                         
   2  10   8          7.71          6.96         1.40 o                         
   3  10   8         18.13         18.00         2.09 o                         
   4  10   8         12.48         10.80         1.80 o                         
   5  10   8          0.01         -0.06         0.90 o                         
  -5  11   8          0.17          1.25         1.50 o                         
  -4  11   8          1.88          2.98         1.08 o                         
  -3  11   8          0.05         -0.22         1.10 o                         
  -2  11   8          4.78          6.20         1.44 o                         
  -1  11   8        448.94        429.07         7.61 o                         
   0  11   8        334.40        327.87         6.65 o                         
   1  11   8         32.80         28.61         3.74 o                         
   2  11   8          0.25         -0.93         0.96 o                         
   3  11   8          4.78          5.80         3.47 o                         
   4  11   8         36.55         39.03         2.99 o                         
  -5  12   8         13.10         21.35         1.93 o                         
  -4  12   8         65.44         64.08         5.76 o                         
  -3  12   8         24.45         32.35         2.97 o                         
  -2  12   8        189.90        206.84         6.85 o                         
  -1  12   8        351.14        308.39         6.52 o                         
   0  12   8       1525.96       1509.78        14.38 o                         
   1  12   8         28.77         29.07         3.72 o                         
   2  12   8         15.03         10.36         1.67 o                         
   3  12   8          0.24         -0.57         1.33 o                         
   4  12   8         33.96         45.70         2.96 o                         
  -5  13   8          5.84          3.38         0.99 o                         
  -4  13   8          0.57          1.81         1.36 o                         
  -3  13   8          0.04          1.45         1.10 o                         
  -2  13   8        353.14        331.91         7.00 o                         
  -1  13   8          0.36          2.01         0.79 o                         
   0  13   8         89.09         85.21         3.49 o                         
   1  13   8          4.35          3.44         0.95 o                         
   2  13   8          7.26         11.48         1.70 o                         
   3  13   8         29.58         23.71         2.33 o                         
   4  13   8         34.94         39.88         2.57 o                         
  -5  14   8          0.02          0.96         0.70 o                         
  -4  14   8         29.25         29.97         2.64 o                         
  -3  14   8          2.22          1.89         1.23 o                         
  -2  14   8        159.53        157.44         4.10 o                         
  -1  14   8        331.80        320.67         5.98 o                         
   0  14   8        286.10        276.98         6.57 o                         
   1  14   8         41.35         50.89         2.61 o                         
   2  14   8         37.14         32.78         2.63 o                         
   3  14   8         15.07         14.98         1.89 o                         
   4  14   8          2.73          8.05         1.27 o                         
  -4  15   8          5.74          5.82         1.38 o                         
  -3  15   8         14.26         14.14         1.59 o                         
  -2  15   8        339.15        352.94         6.10 o                         
  -1  15   8        131.63        134.28         4.45 o                         
   0  15   8        435.51        435.81         8.62 o                         
   1  15   8         36.14         33.62         2.57 o                         
   2  15   8          0.07         -0.82         0.96 o                         
   3  15   8          0.12          1.41         0.97 o                         
   4  15   8          0.02          0.85         1.27 o                         
  -4  16   8          2.61          2.91         1.43 o                         
  -3  16   8         30.15         33.67         2.18 o                         
  -2  16   8         20.68         16.57         1.71 o                         
  -1  16   8          4.44          3.61         0.93 o                         
   0  16   8         47.65         43.29         3.33 o                         
   1  16   8          0.62          0.03         0.83 o                         
   2  16   8         61.57         57.83         4.69 o                         
   3  16   8         69.47         65.52         4.81 o                         
   4  16   8          3.38          6.11         1.38 o                         
  -4  17   8          3.19          1.09         1.86 o                         
  -3  17   8         33.37         32.35         2.06 o                         
  -2  17   8         78.44         73.53         3.23 o                         
  -1  17   8         35.85         37.95         2.39 o                         
   0  17   8          0.05          1.05         0.84 o                         
   1  17   8         81.86         59.15         2.87 o                         
   2  17   8        173.48        154.55         5.36 o                         
   3  17   8         54.09         63.80         3.11 o                         
   4  17   8          2.63          2.56         1.01 o                         
  -4  18   8         19.00         16.37         1.40 o                         
  -3  18   8          4.00          3.07         1.61 o                         
  -2  18   8         12.15          9.55         1.38 o                         
  -1  18   8        142.12        163.89         7.38 o                         
   0  18   8         77.99         65.17         3.89 o                         
   1  18   8        112.35        106.74         3.72 o                         
   2  18   8         36.49         35.05         2.57 o                         
   3  18   8         45.05         54.98         2.74 o                         
  -4  19   8          9.60          9.20         1.49 o                         
  -3  19   8          3.40          3.40         0.80 o                         
  -2  19   8          0.13         -0.23         1.07 o                         
  -1  19   8         28.36         29.44         2.31 o                         
   0  19   8          0.42          2.75         1.33 o                         
   1  19   8         37.70         49.57         3.43 o                         
   2  19   8         64.49         73.71         4.73 o                         
   3  19   8          0.59          0.57         1.07 o                         
  -3  20   8         19.49         23.76         2.40 o                         
  -2  20   8         34.55         34.27         2.53 o                         
  -1  20   8         39.31         39.53         2.93 o                         
   0  20   8         78.82         77.27         4.04 o                         
   1  20   8          1.39          3.72         2.09 o                         
   2  20   8        166.99        174.30         5.00 o                         
   3  20   8         13.45         14.50         1.89 o                         
  -3  21   8          6.15          5.82         1.38 o                         
  -2  21   8         19.15         19.13         1.90 o                         
  -1  21   8         15.63         15.58         2.04 o                         
   0  21   8         14.90         17.62         4.83 o                         
   1  21   8          0.35          1.88         1.51 o                         
   2  21   8          7.08          6.68         1.12 o                         
   3  21   8         21.65         15.17         1.77 o                         
  -2  22   8          0.85          2.48         2.03 o                         
  -1  22   8          0.41          1.49         1.16 o                         
   0  22   8         37.89         42.93         2.61 o                         
   1  22   8          1.98          2.62         0.90 o                         
   2  22   8          0.11          0.45         1.14 o                         
  -2  23   8         18.43         22.35         2.40 o                         
  -1  23   8          0.77          1.71         1.36 o                         
   0  23   8         29.66         32.69         3.15 o                         
   1  23   8        139.32        144.19         4.16 o                         
   2  23   8          0.80          2.11         0.98 o                         
  -2  24   8         14.52         16.16         1.80 o                         
  -1  24   8         14.85         17.19         2.26 o                         
   0  24   8         59.10         64.39         4.11 o                         
   1  24   8          0.16          0.99         0.64 o                         
  -1  25   8          1.38          0.93         1.01 o                         
   0  25   8          0.45         -0.14         0.93 o                         
  -5   1   9         12.77          8.33         1.17 o                         
  -4   1   9          3.29          1.35         0.93 o                         
  -3   1   9        205.18        166.19         5.17 o                         
  -2   1   9         64.89         74.47         2.67 o                         
  -1   1   9        248.79        241.35        12.06 o                         
   0   1   9        249.08        258.10        12.51 o                         
   1   1   9         20.41         17.28         5.52 o                         
   2   1   9        220.25        233.96         7.58 o                         
   3   1   9         36.96         39.18         3.31 o                         
   4   1   9          0.44          0.05         1.13 o                         
   5   1   9          1.95          4.14         0.83 o                         
  -5   2   9          5.64          6.97         1.57 o                         
  -4   2   9         68.90         63.57         3.26 o                         
  -3   2   9          2.45          2.94         0.95 o                         
  -2   2   9         73.61         68.56         2.54 o                         
  -1   2   9        416.80        432.89        23.66 o                         
   0   2   9         37.93         36.51         4.80 o                         
   1   2   9         92.54         82.06        11.02 o                         
   2   2   9       1792.43       1742.46        24.54 o                         
   3   2   9         36.90         32.11         2.76 o                         
   4   2   9          0.36         -1.15         1.15 o                         
   5   2   9          5.45          6.01         0.94 o                         
  -5   3   9          0.41          0.55         0.79 o                         
  -4   3   9          5.51          7.02         1.31 o                         
  -3   3   9          5.14          3.38         1.11 o                         
  -2   3   9         73.72         66.84         3.07 o                         
  -1   3   9        238.84        231.30        17.65 o                         
   0   3   9        140.12        138.28         9.62 o                         
   1   3   9         24.62         20.63         5.38 o                         
   2   3   9         90.00         89.05         7.03 o                         
   3   3   9          1.41          3.04         0.96 o                         
   4   3   9          1.42         -0.79         1.18 o                         
   5   3   9          0.00         -0.71         0.98 o                         
  -5   4   9          7.05         11.82         2.42 o                         
  -4   4   9        114.12        103.80         4.05 o                         
  -3   4   9         82.58         82.94         3.60 o                         
  -2   4   9        126.52        119.42         4.07 o                         
  -1   4   9        544.86        529.34        27.20 o                         
   0   4   9          1.62         -1.81         1.81 o                         
   1   4   9        267.40        264.85         9.71 o                         
   2   4   9        225.22        208.27        10.66 o                         
   3   4   9        142.95        146.07         5.63 o                         
   4   4   9         13.20          4.33         2.02 o                         
   5   4   9          0.09          0.37         0.84 o                         
  -5   5   9         82.97         85.14         5.82 o                         
  -4   5   9         25.99         27.84         2.19 o                         
  -3   5   9         75.54         70.31         3.27 o                         
  -2   5   9         69.86         63.54         3.01 o                         
  -1   5   9        141.91        149.05        14.51 o                         
   0   5   9         40.76         58.32         9.37 o                         
   1   5   9        345.76        331.25        12.44 o                         
   2   5   9        345.70        343.63        13.65 o                         
   3   5   9          2.67          1.26         1.06 o                         
   4   5   9          4.45          1.46         1.60 o                         
   5   5   9          5.79          6.58         1.46 o                         
  -5   6   9          0.55          4.28         2.02 o                         
  -4   6   9        123.65        133.31         4.39 o                         
  -3   6   9         25.14         22.14         1.88 o                         
  -2   6   9         12.72         18.23         2.18 o                         
  -1   6   9         90.34         96.61         5.08 o                         
   0   6   9        107.04         86.15        11.21 o                         
   1   6   9        325.89        311.65        12.26 o                         
   2   6   9         15.86         15.01         3.04 o                         
   3   6   9        109.63        122.47         5.16 o                         
   4   6   9          0.25          0.11         1.66 o                         
   5   6   9          0.60          0.02         0.79 o                         
  -5   7   9         70.82         83.75         5.67 o                         
  -4   7   9        119.65        122.71         4.08 o                         
  -3   7   9         20.92         18.01         2.53 o                         
  -2   7   9         58.06         60.16         2.95 o                         
  -1   7   9         28.86         23.61         1.78 o                         
   0   7   9          2.85          0.79         0.91 o                         
   1   7   9        116.34        129.15         7.98 o                         
   2   7   9         68.20         63.36         5.99 o                         
   3   7   9         88.77         87.69         4.41 o                         
   4   7   9         23.55         18.60         2.04 o                         
   5   7   9          0.43          3.23         1.12 o                         
  -5   8   9         12.40         13.74         2.70 o                         
  -4   8   9          0.73          2.53         0.83 o                         
  -3   8   9        139.19        138.41         4.29 o                         
  -2   8   9         54.17         55.58         2.86 o                         
  -1   8   9        623.18        577.63         8.66 o                         
   0   8   9         18.93         13.62         2.47 o                         
   1   8   9          0.68          1.05         1.43 o                         
   2   8   9         15.97         16.34         3.19 o                         
   3   8   9          1.92          4.06         1.26 o                         
   4   8   9          0.03          0.55         1.00 o                         
  -5   9   9          4.34          5.21         1.64 o                         
  -4   9   9          0.01          0.92         1.00 o                         
  -3   9   9         15.74         17.23         2.13 o                         
  -2   9   9       1016.26        942.61        14.88 o                         
  -1   9   9        303.73        269.76         5.86 o                         
   0   9   9         17.41         16.65         1.96 o                         
   1   9   9         26.09         26.01         3.63 o                         
   2   9   9         38.28         28.97         2.91 o                         
   3   9   9         28.51         29.96         3.76 o                         
   4   9   9          0.31          1.68         1.03 o                         
  -5  10   9          1.67          0.04         0.88 o                         
  -4  10   9         65.46         74.54         3.87 o                         
  -3  10   9        116.52        121.27         5.06 o                         
  -2  10   9          0.31          3.85         1.62 o                         
  -1  10   9          3.26          2.89         0.94 o                         
   0  10   9         53.06         44.35         3.12 o                         
   1  10   9         71.17         71.84         5.96 o                         
   2  10   9         57.09         62.76         3.64 o                         
   3  10   9         30.10         28.87         2.56 o                         
   4  10   9        124.62        127.15         4.64 o                         
  -5  11   9          0.86          0.96         0.81 o                         
  -4  11   9          9.08         11.45         3.02 o                         
  -3  11   9         87.19         94.48         4.74 o                         
  -2  11   9        800.86        773.64        13.30 o                         
  -1  11   9         73.97         69.26         3.17 o                         
   0  11   9        100.42        103.54         3.85 o                         
   1  11   9          9.81         10.20         2.36 o                         
   2  11   9          0.37          0.73         1.67 o                         
   3  11   9          6.55          7.47         1.40 o                         
   4  11   9          7.28          7.33         1.29 o                         
  -5  12   9          1.73          3.73         0.81 o                         
  -4  12   9          0.26          1.60         1.72 o                         
  -3  12   9         35.92         37.51         3.10 o                         
  -2  12   9          7.56          7.30         1.85 o                         
  -1  12   9        255.73        240.53         5.37 o                         
   0  12   9        222.59        213.03         6.70 o                         
   1  12   9        150.49        130.66         7.61 o                         
   2  12   9          2.80          5.04         1.28 o                         
   3  12   9          0.00         -0.53         0.93 o                         
   4  12   9         13.63         15.18         1.85 o                         
  -4  13   9          9.22          9.12         1.65 o                         
  -3  13   9         12.61         15.22         2.04 o                         
  -2  13   9         45.85         46.21         2.81 o                         
  -1  13   9         73.40         73.43         2.82 o                         
   0  13   9         22.30         20.57         2.12 o                         
   1  13   9         24.97         25.39         3.35 o                         
   2  13   9         37.26         30.84         2.58 o                         
   3  13   9         23.24         27.39         2.55 o                         
   4  13   9         39.70         48.91         2.45 o                         
  -4  14   9          0.75          0.47         0.96 o                         
  -3  14   9          0.03          1.58         0.92 o                         
  -2  14   9        403.85        424.78         7.70 o                         
  -1  14   9         95.26        103.56         3.32 o                         
   0  14   9         57.30         44.78         2.25 o                         
   1  14   9         34.18         23.01         3.18 o                         
   2  14   9         92.17         79.91         5.95 o                         
   3  14   9          1.04          1.67         2.01 o                         
   4  14   9          7.97         15.61         2.33 o                         
  -4  15   9         26.73         33.03         2.31 o                         
  -3  15   9        171.58        164.15         4.58 o                         
  -2  15   9          0.25          1.09         1.20 o                         
  -1  15   9         40.33         41.79         2.60 o                         
   0  15   9        101.45         83.63         2.98 o                         
   1  15   9        212.08        177.10         8.19 o                         
   2  15   9          0.13          0.09         0.80 o                         
   3  15   9         45.54         41.52         2.53 o                         
   4  15   9          1.22          3.02         1.04 o                         
  -4  16   9          0.15          1.55         0.85 o                         
  -3  16   9         71.18         66.32         2.83 o                         
  -2  16   9          0.29          0.40         0.86 o                         
  -1  16   9          0.08         -0.57         0.97 o                         
   0  16   9         14.07         14.49         2.22 o                         
   1  16   9         62.48         51.30         4.93 o                         
   2  16   9         22.76         19.06         1.88 o                         
   3  16   9          4.83          4.14         1.02 o                         
  -4  17   9         12.99         15.49         1.35 o                         
  -3  17   9         17.19         16.31         1.45 o                         
  -2  17   9          1.82          0.66         0.89 o                         
  -1  17   9          0.66          1.96         1.13 o                         
   0  17   9        152.37        125.98         5.33 o                         
   1  17   9         55.81         50.46         3.24 o                         
   2  17   9         59.04         55.10         3.05 o                         
   3  17   9         15.45         12.63         2.36 o                         
  -3  18   9          4.34          1.53         0.73 o                         
  -2  18   9          0.79          2.69         0.91 o                         
  -1  18   9        119.85        121.95         5.33 o                         
   0  18   9          0.40          1.99         2.37 o                         
   1  18   9          4.82          6.86         1.21 o                         
   2  18   9          2.10          1.61         1.44 o                         
   3  18   9         21.47         18.78         1.44 o                         
  -3  19   9         48.20         48.42         2.42 o                         
  -2  19   9        104.08        110.96         4.43 o                         
  -1  19   9          0.04          1.24         1.21 o                         
   0  19   9          3.45          2.47         1.17 o                         
   1  19   9         50.82         48.07         2.83 o                         
   2  19   9          1.35          2.31         0.89 o                         
   3  19   9          0.31          1.81         0.85 o                         
  -3  20   9         12.89         13.37         1.75 o                         
  -2  20   9         17.43         23.21         1.57 o                         
  -1  20   9         92.61         98.28         4.85 o                         
   0  20   9          3.21          4.18         1.40 o                         
   1  20   9         26.25         32.70         2.30 o                         
   2  20   9         68.62         69.11         2.87 o                         
  -2  21   9          4.91          4.20         1.11 o                         
  -1  21   9          1.69          3.19         1.21 o                         
   0  21   9         31.25         36.58         3.61 o                         
   1  21   9          4.66          4.01         0.94 o                         
   2  21   9          6.56          6.58         0.96 o                         
  -2  22   9         37.81         49.56         3.21 o                         
  -1  22   9         24.95         26.47         2.14 o                         
   0  22   9         31.52         41.22         3.54 o                         
   1  22   9         41.52         43.20         3.43 o                         
  -1  23   9          8.62         10.03         1.74 o                         
   0  23   9         11.97          9.26         1.78 o                         
   1  23   9         29.68         37.68         2.79 o                         
  -1  24   9          0.66         -0.91         0.91 o                         
   0  24   9          1.35          0.14         0.93 o                         
  -5   0  10         11.38         14.61         2.28 o                         
  -4   0  10        109.81        122.19         7.27 o                         
  -3   0  10          0.05          0.36         1.54 o                         
  -2   0  10         47.85         48.22         4.16 o                         
  -1   0  10          0.56          2.09         1.11 o                         
   0   0  10        125.54        114.09         6.46 o                         
   1   0  10        185.68        198.05         9.20 o                         
   2   0  10          0.45         -0.33         1.43 o                         
   3   0  10          3.41          4.08         2.17 o                         
   4   0  10        115.47        104.51         6.01 o                         
  -5   1  10          0.28         -1.18         1.18 o                         
  -4   1  10          3.30          4.49         1.27 o                         
  -3   1  10          0.77          1.66         0.85 o                         
  -2   1  10         26.18         23.56         1.80 o                         
  -1   1  10        209.74        209.73         4.41 o                         
   0   1  10         26.34         22.46         2.04 o                         
   1   1  10         59.68         65.95         3.77 o                         
   2   1  10        133.56        144.29         5.92 o                         
   3   1  10        397.74        385.60         9.52 o                         
   4   1  10          8.24          5.25         1.31 o                         
  -5   2  10          0.05         -0.70         0.87 o                         
  -4   2  10          1.06          1.52         1.29 o                         
  -3   2  10          0.27          1.68         0.93 o                         
  -2   2  10        230.10        222.24         6.24 o                         
  -1   2  10          1.10          1.66         0.58 o                         
   0   2  10          5.41          6.72         0.84 o                         
   1   2  10        296.93        285.35         7.72 o                         
   2   2  10        562.49        611.02        11.98 o                         
   3   2  10         29.58         28.52         2.96 o                         
   4   2  10         29.83         30.34         2.65 o                         
  -5   3  10          1.28          1.13         1.02 o                         
  -4   3  10          3.24          2.53         1.02 o                         
  -3   3  10         87.37         91.44         3.72 o                         
  -2   3  10         72.02         63.91         3.02 o                         
  -1   3  10         44.13         44.12         2.11 o                         
   0   3  10        417.49        391.59         7.25 o                         
   1   3  10        627.12        671.67        17.80 o                         
   2   3  10         22.68         23.17         3.74 o                         
   3   3  10         31.43         26.88         4.02 o                         
   4   3  10          3.16          2.26         1.69 o                         
  -5   4  10          0.05         -0.93         1.29 o                         
  -4   4  10         44.74         42.77         3.51 o                         
  -3   4  10         37.97         34.08         2.30 o                         
  -2   4  10          0.37          0.35         1.23 o                         
  -1   4  10        323.45        302.44         5.51 o                         
   0   4  10         28.83         25.81         1.99 o                         
   1   4  10        203.54        217.03        10.29 o                         
   2   4  10          0.03         -1.55         1.77 o                         
   3   4  10         56.51         52.28         5.31 o                         
   4   4  10         14.17         17.22         2.79 o                         
  -5   5  10          9.92         10.00         1.86 o                         
  -4   5  10          1.61          2.66         0.91 o                         
  -3   5  10        230.70        227.80         5.66 o                         
  -2   5  10          7.51          4.53         1.26 o                         
  -1   5  10         12.60          9.16         1.06 o                         
   0   5  10        541.76        513.77         8.42 o                         
   1   5  10        197.03        175.35         9.37 o                         
   2   5  10         18.30         12.53         2.88 o                         
   3   5  10          6.33          7.98         1.85 o                         
   4   5  10          0.73          0.09         1.29 o                         
  -5   6  10          0.07         -1.23         1.23 o                         
  -4   6  10          0.14          0.96         0.80 o                         
  -3   6  10         27.30         24.57         1.92 o                         
  -2   6  10         32.62         26.67         2.03 o                         
  -1   6  10        193.87        160.18         4.01 o                         
   0   6  10        152.38        134.92         4.34 o                         
   1   6  10         37.13         35.15         4.33 o                         
   2   6  10         28.73         32.96         4.34 o                         
   3   6  10         76.37         75.49         3.97 o                         
   4   6  10          4.66          2.95         1.54 o                         
  -5   7  10          0.48          0.39         1.01 o                         
  -4   7  10          1.11          2.86         0.85 o                         
  -3   7  10          2.29          2.41         1.01 o                         
  -2   7  10        137.20        122.84         4.20 o                         
  -1   7  10         23.33         23.56         1.62 o                         
   0   7  10          0.25          1.24         0.79 o                         
   1   7  10         14.33         15.17         3.01 o                         
   2   7  10         57.76         68.40         6.13 o                         
   3   7  10          0.02          0.34         2.33 o                         
   4   7  10         23.92         37.41         3.75 o                         
  -5   8  10          9.25          7.12         1.49 o                         
  -4   8  10          8.86          8.91         1.09 o                         
  -3   8  10        219.11        211.84         7.43 o                         
  -2   8  10        131.13        120.30         4.14 o                         
  -1   8  10         35.92         31.03         1.80 o                         
   0   8  10        221.73        190.31         5.16 o                         
   1   8  10         13.85         15.68         3.07 o                         
   2   8  10        106.11        101.03         7.30 o                         
   3   8  10          5.03          7.83         1.54 o                         
   4   8  10          2.85          5.60         1.80 o                         
  -5   9  10          1.71          3.64         0.84 o                         
  -4   9  10         44.86         47.99         2.99 o                         
  -3   9  10         73.35         64.98         3.85 o                         
  -2   9  10          5.24          6.90         1.21 o                         
  -1   9  10        227.98        215.77         7.52 o                         
   0   9  10          3.98          2.33         0.83 o                         
   1   9  10        142.92        122.52         7.70 o                         
   2   9  10        112.90        108.31         7.48 o                         
   3   9  10         34.76         35.12         2.66 o                         
   4   9  10          5.52         10.96         2.23 o                         
  -5  10  10          0.97         -0.60         1.02 o                         
  -4  10  10          1.72          2.74         0.99 o                         
  -3  10  10        134.28        150.70         9.37 o                         
  -2  10  10        720.48        687.44        12.42 o                         
  -1  10  10         35.49         34.28         2.84 o                         
   0  10  10          1.07          0.86         0.70 o                         
   1  10  10          7.24          2.23         1.38 o                         
   2  10  10         37.74         47.35         4.95 o                         
   3  10  10         11.08         14.67         1.77 o                         
   4  10  10         12.07          8.31         1.86 o                         
  -4  11  10         31.01         41.30         4.14 o                         
  -3  11  10         49.72         44.00         3.23 o                         
  -2  11  10         10.34         12.89         2.71 o                         
  -1  11  10         61.60         53.98         3.61 o                         
   0  11  10        394.56        341.13         6.95 o                         
   1  11  10        277.51        267.15        11.01 o                         
   2  11  10          7.74          4.34         1.80 o                         
   3  11  10          6.26          5.45         1.22 o                         
   4  11  10          9.19         17.91         2.30 o                         
  -4  12  10         11.13         17.39         2.22 o                         
  -3  12  10         78.42         68.80         3.84 o                         
  -2  12  10         16.02         15.55         2.01 o                         
  -1  12  10        234.39        247.23         6.95 o                         
   0  12  10         23.17         18.20         1.78 o                         
   1  12  10          6.26          5.01         1.81 o                         
   2  12  10          3.62          2.93         1.30 o                         
   3  12  10         11.71         15.83         1.75 o                         
   4  12  10          1.95          2.54         1.01 o                         
  -4  13  10          0.48          0.24         1.31 o                         
  -3  13  10          2.45          4.00         2.60 o                         
  -2  13  10         24.42         26.32         2.69 o                         
  -1  13  10         19.23         25.36         1.74 o                         
   0  13  10          0.33          1.03         0.69 o                         
   1  13  10          5.33          4.14         1.71 o                         
   2  13  10          0.82         -0.81         1.58 o                         
   3  13  10          1.80          1.32         0.77 o                         
  -4  14  10          1.85          1.63         1.83 o                         
  -3  14  10          3.21          0.74         0.82 o                         
  -2  14  10          0.43          1.63         1.38 o                         
  -1  14  10         13.25         10.00         1.17 o                         
   0  14  10         23.57         28.94         2.22 o                         
   1  14  10         10.13         10.31         2.17 o                         
   2  14  10         21.65         24.82         2.06 o                         
   3  14  10          4.12          3.79         0.96 o                         
  -4  15  10          3.60          5.76         1.00 o                         
  -3  15  10          0.22          1.15         0.75 o                         
  -2  15  10         37.59         30.75         2.65 o                         
  -1  15  10         11.18          9.95         1.16 o                         
   0  15  10         24.68         20.99         1.56 o                         
   1  15  10          9.22          5.88         1.50 o                         
   2  15  10          0.61          0.10         1.23 o                         
   3  15  10          1.13          0.53         0.50 o                         
  -3  16  10          1.75          1.68         0.75 o                         
  -2  16  10          5.83          5.20         1.71 o                         
  -1  16  10         64.13         76.30         2.69 o                         
   0  16  10          2.40          0.32         0.92 o                         
   1  16  10         29.22         33.04         2.49 o                         
   2  16  10         18.98         16.39         1.29 o                         
   3  16  10         15.30         11.21         1.15 o                         
  -3  17  10          6.95          3.43         2.51 o                         
  -2  17  10          0.02          0.21         1.07 o                         
  -1  17  10         24.37         28.37         2.03 o                         
   0  17  10         75.00         92.23         6.26 o                         
   1  17  10          1.01         -0.93         1.60 o                         
   2  17  10          8.59          6.43         1.13 o                         
   3  17  10          8.99          9.71         1.49 o                         
  -3  18  10          0.26          0.80         0.69 o                         
  -2  18  10         69.96         70.04         3.37 o                         
  -1  18  10         10.96         15.36         1.48 o                         
   0  18  10         10.25          7.29         2.04 o                         
   1  18  10        102.87        112.75         6.30 o                         
   2  18  10          0.19          0.17         1.02 o                         
  -2  19  10          1.69          5.19         2.68 o                         
  -1  19  10          2.14          1.90         1.04 o                         
   0  19  10         33.32         31.84         2.45 o                         
   1  19  10          0.54          2.61         1.55 o                         
   2  19  10          9.86         14.55         2.03 o                         
  -2  20  10          0.50          0.41         0.67 o                         
  -1  20  10         22.16         16.55         1.76 o                         
   0  20  10         20.11         29.88         2.26 o                         
   1  20  10         62.95         72.00         4.50 o                         
   2  20  10          7.65          8.51         1.41 o                         
  -2  21  10         59.24         86.36         4.28 o                         
  -1  21  10          3.56          7.06         1.19 o                         
   0  21  10          0.11         -1.13         1.19 o                         
   1  21  10         22.60         34.93         2.92 o                         
  -1  22  10         10.97         20.80         2.19 o                         
   0  22  10          0.76          3.04         1.27 o                         
   1  22  10         24.82         31.21         2.47 o                         
   0  23  10          6.34          5.78         1.23 o                         
  -4   1  11          0.38          1.30         1.18 o                         
  -3   1  11         27.03         22.81         2.31 o                         
  -2   1  11          0.74          4.46         1.48 o                         
  -1   1  11         66.62         60.49         2.45 o                         
   0   1  11         15.35         17.95         1.42 o                         
   1   1  11        349.63        362.05         9.13 o                         
   2   1  11        163.45        173.76         6.19 o                         
   3   1  11         35.92         26.36         2.43 o                         
   4   1  11          1.26          1.59         0.67 o                         
  -4   2  11          1.99          3.70         1.23 o                         
  -3   2  11          1.00          0.29         0.85 o                         
  -2   2  11         41.11         40.34         4.55 o                         
  -1   2  11          2.12          2.55         0.57 o                         
   0   2  11         13.82         13.20         1.25 o                         
   1   2  11        359.91        394.17         8.98 o                         
   2   2  11        130.32        133.45         5.39 o                         
   3   2  11         80.12         83.73         4.05 o                         
   4   2  11         10.62         11.34         1.94 o                         
  -4   3  11         49.87         59.92         3.31 o                         
  -3   3  11         21.02         16.47         1.57 o                         
  -2   3  11         99.25         96.45         4.43 o                         
  -1   3  11        157.79        131.54         3.65 o                         
   0   3  11        372.35        338.62         5.97 o                         
   1   3  11        232.82        259.77        10.90 o                         
   2   3  11         47.81         43.77         4.76 o                         
   3   3  11        125.02        139.50         7.64 o                         
   4   3  11          1.09          2.73         1.43 o                         
  -4   4  11          0.01          0.98         0.75 o                         
  -3   4  11         75.80         71.84         3.11 o                         
  -2   4  11        184.36        197.12         6.35 o                         
  -1   4  11         75.23         74.94         2.79 o                         
   0   4  11          1.00          2.88         0.77 o                         
   1   4  11          1.75         11.10         2.56 o                         
   2   4  11         24.47         25.93         3.74 o                         
   3   4  11         13.53         15.63         3.06 o                         
   4   4  11          2.81          0.79         1.09 o                         
  -4   5  11          2.51          2.09         0.73 o                         
  -3   5  11          5.90          4.05         0.98 o                         
  -2   5  11        252.94        223.65         5.53 o                         
  -1   5  11        141.62        125.00         3.55 o                         
   0   5  11        237.72        212.81         4.72 o                         
   1   5  11         74.91         75.60         5.99 o                         
   2   5  11          0.24          2.00         1.88 o                         
   3   5  11          8.39          7.49         2.31 o                         
   4   5  11         19.54         20.06         2.39 o                         
  -4   6  11          2.49          3.79         0.89 o                         
  -3   6  11         41.39         40.61         2.32 o                         
  -2   6  11         14.76         15.16         1.95 o                         
  -1   6  11          1.98          2.59         0.74 o                         
   0   6  11          5.34          8.14         1.09 o                         
   1   6  11         48.90         53.75         4.05 o                         
   2   6  11        108.26        119.17         7.73 o                         
   3   6  11          1.42          1.61         1.91 o                         
   4   6  11         10.02          9.46         1.75 o                         
  -4   7  11         30.63         33.38         1.95 o                         
  -3   7  11        121.33        112.18         3.63 o                         
  -2   7  11         49.42         47.67         2.61 o                         
  -1   7  11          0.85          0.99         0.79 o                         
   0   7  11        110.87        122.80         3.51 o                         
   1   7  11         24.24         29.50         3.89 o                         
   2   7  11         28.96         27.24         3.97 o                         
   3   7  11          3.33          3.60         2.09 o                         
   4   7  11          0.37          1.66         1.07 o                         
  -4   8  11          5.21         11.81         1.14 o                         
  -3   8  11        178.63        182.73         4.83 o                         
  -2   8  11        107.16        117.80         3.98 o                         
  -1   8  11        109.97         90.02         3.43 o                         
   0   8  11         92.13         81.52         3.35 o                         
   1   8  11        132.82        132.25         7.89 o                         
   2   8  11         20.47         31.73         4.19 o                         
   3   8  11         27.63         36.78         3.99 o                         
   4   8  11          2.09          1.27         0.93 o                         
  -4   9  11          3.44          5.51         1.07 o                         
  -3   9  11          1.56          1.53         0.60 o                         
  -2   9  11        255.73        238.11         5.19 o                         
  -1   9  11         36.47         28.61         1.99 o                         
   0   9  11          0.02          0.48         0.94 o                         
   1   9  11          0.55         -1.44         1.74 o                         
   2   9  11         14.51         15.77         2.92 o                         
   3   9  11         32.44         40.35         4.00 o                         
   4   9  11         38.91         36.87         2.75 o                         
  -4  10  11          0.21         -0.40         1.35 o                         
  -3  10  11          9.99          8.56         1.62 o                         
  -2  10  11         34.96         43.51         4.96 o                         
  -1  10  11        309.32        321.06         8.91 o                         
   0  10  11         91.40         92.43         3.04 o                         
   1  10  11         95.89        105.67         6.83 o                         
   2  10  11          9.29          3.13         1.74 o                         
   3  10  11          4.00          3.12         1.60 o                         
  -4  11  11          9.54          8.86         1.34 o                         
  -3  11  11         10.57          8.30         1.50 o                         
  -2  11  11         48.40         61.32         3.98 o                         
  -1  11  11          2.17          0.89         1.53 o                         
   0  11  11          0.02          1.56         0.68 o                         
   1  11  11         42.39         38.62         2.83 o                         
   2  11  11          2.15          1.58         1.43 o                         
   3  11  11          8.62          9.49         2.00 o                         
  -4  12  11          9.55         14.25         2.13 o                         
  -3  12  11         30.97         32.54         2.01 o                         
  -2  12  11         42.41         42.19         3.49 o                         
  -1  12  11          1.10         -0.09         0.93 o                         
   0  12  11         89.19         84.54         3.47 o                         
   1  12  11         20.03         19.09         2.98 o                         
   2  12  11         32.50         28.06         3.38 o                         
   3  12  11          3.01          2.74         1.21 o                         
  -4  13  11          5.99          8.14         1.51 o                         
  -3  13  11          1.72          0.17         0.82 o                         
  -2  13  11         18.80         13.65         2.00 o                         
  -1  13  11         82.91         73.73         2.69 o                         
   0  13  11          1.17          1.43         1.04 o                         
   1  13  11          0.68          1.72         1.35 o                         
   2  13  11          0.66          0.28         1.26 o                         
   3  13  11          0.31          2.11         0.96 o                         
  -3  14  11         21.64         22.08         1.98 o                         
  -2  14  11          3.65          3.55         1.39 o                         
  -1  14  11         92.33         94.66         2.98 o                         
   0  14  11          1.59          0.40         0.91 o                         
   1  14  11         24.17         26.67         2.33 o                         
   2  14  11         10.13         11.48         2.14 o                         
   3  14  11          0.95          3.37         1.01 o                         
  -3  15  11          4.46          4.07         2.76 o                         
  -2  15  11          5.26          7.72         1.52 o                         
  -1  15  11        157.95        158.61         3.74 o                         
   0  15  11         71.39         74.64         3.10 o                         
   1  15  11          9.04          8.12         1.36 o                         
   2  15  11         10.30         11.41         1.39 o                         
   3  15  11          4.49          1.88         0.81 o                         
  -3  16  11          0.78          0.32         0.79 o                         
  -2  16  11         25.67         27.77         3.73 o                         
  -1  16  11         16.38         16.75         1.32 o                         
   0  16  11         18.52         14.87         2.28 o                         
   1  16  11          2.08          2.12         0.92 o                         
   2  16  11          0.09          0.06         0.96 o                         
  -3  17  11          0.44          0.00         0.53 o                         
  -2  17  11          4.47          6.15         2.20 o                         
  -1  17  11         81.10         92.36         3.75 o                         
   0  17  11         17.02         17.42         1.82 o                         
   1  17  11          0.53          1.07         1.32 o                         
   2  17  11          9.28         11.96         1.88 o                         
  -2  18  11          6.56          4.73         0.95 o                         
  -1  18  11         15.47         27.35         3.67 o                         
   0  18  11         17.86         23.33         1.99 o                         
   1  18  11         64.21         84.99         4.90 o                         
   2  18  11         23.04         25.70         2.36 o                         
  -2  19  11          1.47          3.68         1.35 o                         
  -1  19  11         12.01         13.51         1.51 o                         
   0  19  11          0.24          4.75         1.15 o                         
   1  19  11         11.10          9.27         1.80 o                         
  -2  20  11         20.98         36.66         2.62 o                         
  -1  20  11         21.69         31.96         2.51 o                         
   0  20  11         22.80         24.42         2.53 o                         
   1  20  11          8.43          9.99         1.63 o                         
   0  21  11         37.07         45.54         2.96 o                         
  -4   0  12         55.97         61.86         4.33 o                         
  -3   0  12        559.97        570.25        14.40 o                         
  -2   0  12        100.01         97.16         5.71 o                         
  -1   0  12          1.89          0.25         1.31 o                         
   0   0  12        364.78        362.62        13.63 o                         
   1   0  12         46.65         46.16         4.28 o                         
   2   0  12         36.11         39.02         3.89 o                         
   3   0  12        108.02        102.22         5.51 o                         
  -4   1  12         37.54         44.40         2.60 o                         
  -3   1  12         67.23         63.03         3.54 o                         
  -2   1  12         71.28         82.61         5.42 o                         
  -1   1  12          9.30          4.91         0.69 o                         
   0   1  12          1.21          3.91         0.88 o                         
   1   1  12        105.15        114.09         4.67 o                         
   2   1  12         49.90         52.91         6.09 o                         
   3   1  12         14.63         14.90         1.52 o                         
  -4   2  12          8.84         13.25         1.53 o                         
  -3   2  12        115.63         96.95         6.45 o                         
  -2   2  12         58.54         77.09         5.40 o                         
  -1   2  12         21.39         24.69         1.56 o                         
   0   2  12          7.61          7.06         1.28 o                         
   1   2  12         41.59         49.60         3.52 o                         
   2   2  12         14.75         12.53         2.54 o                         
   3   2  12          2.72          0.91         1.15 o                         
  -4   3  12         83.69         79.90         3.29 o                         
  -3   3  12          3.02          3.92         0.86 o                         
  -2   3  12          8.53         10.34         2.09 o                         
  -1   3  12         42.92         38.69         1.96 o                         
   0   3  12         26.62         20.97         1.84 o                         
   1   3  12        326.55        346.97         8.58 o                         
   2   3  12        219.20        241.50         9.89 o                         
   3   3  12          0.54          1.50         1.15 o                         
  -4   4  12         11.49         11.00         1.03 o                         
  -3   4  12         11.83         14.32         1.40 o                         
  -2   4  12         15.26         16.68         1.87 o                         
  -1   4  12         32.25         25.58         1.63 o                         
   0   4  12         10.02          6.92         1.19 o                         
   1   4  12         29.70         30.62         2.69 o                         
   2   4  12         11.66          9.06         2.19 o                         
   3   4  12          2.43          2.11         1.30 o                         
  -4   5  12          6.31          5.66         0.81 o                         
  -3   5  12         68.03         75.16         3.27 o                         
  -2   5  12        491.20        462.85        11.23 o                         
  -1   5  12          0.33          0.47         0.71 o                         
   0   5  12        367.47        338.99         6.74 o                         
   1   5  12         20.38         20.91         2.24 o                         
   2   5  12          0.51         -0.76         1.16 o                         
   3   5  12          0.05         -0.87         0.87 o                         
  -4   6  12          3.06          3.27         0.56 o                         
  -3   6  12         11.27         10.13         1.23 o                         
  -2   6  12          8.44         10.11         1.52 o                         
  -1   6  12        470.31        427.98         6.28 o                         
   0   6  12        224.82        215.16         5.29 o                         
   1   6  12          1.02          1.78         1.03 o                         
   2   6  12          9.75         12.16         1.58 o                         
   3   6  12          1.54          1.38         1.26 o                         
  -4   7  12          0.20          0.20         0.42 o                         
  -3   7  12          9.04          8.99         1.05 o                         
  -2   7  12          3.60          2.99         0.88 o                         
  -1   7  12          3.72          6.82         1.17 o                         
   0   7  12        110.80        126.16         3.98 o                         
   1   7  12        166.72        159.13         4.50 o                         
   2   7  12          0.20         -1.36         1.88 o                         
   3   7  12         19.74         13.51         2.23 o                         
  -4   8  12          5.92          6.89         0.99 o                         
  -3   8  12          8.77          9.41         1.07 o                         
  -2   8  12          8.26          5.88         0.89 o                         
  -1   8  12        254.89        244.56         5.42 o                         
   0   8  12         75.07         74.96         3.14 o                         
   1   8  12          7.43          7.14         1.39 o                         
   2   8  12          6.11          1.15         1.57 o                         
   3   8  12         13.99         12.95         2.05 o                         
  -4   9  12          0.69          1.41         0.68 o                         
  -3   9  12         12.22         11.15         1.22 o                         
  -2   9  12         22.20         20.42         1.49 o                         
  -1   9  12        132.98        128.66         4.07 o                         
   0   9  12        100.45        101.35         3.58 o                         
   1   9  12         28.64         25.74         2.31 o                         
   2   9  12          0.66         -0.45         1.54 o                         
   3   9  12         12.57         11.23         1.91 o                         
  -4  10  12          2.40          1.83         0.78 o                         
  -3  10  12         24.93         30.60         2.31 o                         
  -2  10  12          4.49          9.05         1.77 o                         
  -1  10  12          9.80          9.66         1.03 o                         
   0  10  12         71.33         71.64         2.60 o                         
   1  10  12          0.48          0.25         0.92 o                         
   2  10  12          1.32          3.37         1.60 o                         
   3  10  12          2.86          3.12         1.12 o                         
  -3  11  12         18.38         22.29         2.02 o                         
  -2  11  12         63.40         64.31         3.57 o                         
  -1  11  12         24.68         27.36         2.02 o                         
   0  11  12         56.20         46.89         2.04 o                         
   1  11  12          1.57          1.87         0.88 o                         
   2  11  12         11.92         16.89         1.68 o                         
   3  11  12         18.65         22.90         2.30 o                         
  -3  12  12          0.79          3.22         0.93 o                         
  -2  12  12          5.96          7.59         1.47 o                         
  -1  12  12         72.38         78.45         3.12 o                         
   0  12  12         20.04         25.39         1.84 o                         
   1  12  12         27.92         32.64         3.49 o                         
   2  12  12          1.27          2.16         0.76 o                         
   3  12  12          5.00          3.46         1.01 o                         
  -3  13  12          0.15          1.56         0.85 o                         
  -2  13  12         38.46         37.98         2.82 o                         
  -1  13  12         92.37         91.50         3.31 o                         
   0  13  12          4.08          2.56         1.10 o                         
   1  13  12         24.34         30.11         2.33 o                         
   2  13  12          0.11          1.49         1.04 o                         
  -3  14  12          0.13          0.38         1.55 o                         
  -2  14  12         39.67         46.61         2.76 o                         
  -1  14  12          8.18         11.77         1.64 o                         
   0  14  12         13.10         19.50         1.80 o                         
   1  14  12          1.47          0.87         1.19 o                         
   2  14  12         28.52         32.05         1.99 o                         
  -3  15  12          2.42          0.91         0.74 o                         
  -2  15  12          1.98          2.19         1.02 o                         
  -1  15  12         31.64         41.62         4.33 o                         
   0  15  12          4.84          3.46         0.78 o                         
   1  15  12          2.71          2.41         0.81 o                         
   2  15  12          2.09          1.62         0.62 o                         
  -2  16  12          9.72          6.69         1.12 o                         
  -1  16  12         17.92         18.89         2.67 o                         
   0  16  12          1.72          2.92         0.75 o                         
   1  16  12          0.50         -0.36         0.82 o                         
   2  16  12          2.75          6.47         1.32 o                         
  -2  17  12          2.99         -1.19         1.19 o                         
  -1  17  12         13.53         12.38         2.12 o                         
   0  17  12          0.00          0.61         0.74 o                         
   1  17  12         12.87         15.12         2.09 o                         
  -1  18  12         12.53         13.80         1.91 o                         
   0  18  12        137.37        150.16         7.08 o                         
   1  18  12         73.97         85.67         4.02 o                         
  -1  19  12          3.30          8.03         1.49 o                         
  -4   1  13         17.13         22.47         1.59 o                         
  -3   1  13         64.41         61.47         3.14 o                         
  -2   1  13          7.00          3.63         1.18 o                         
  -1   1  13          2.81          2.38         0.67 o                         
   0   1  13         82.04         91.58         3.97 o                         
   1   1  13         57.05         65.40         2.45 o                         
   2   1  13         19.10         14.67         1.35 o                         
   3   1  13          5.04          2.91         0.61 o                         
  -4   2  13        130.05        147.40         5.60 o                         
  -3   2  13         18.34         15.77         1.78 o                         
  -2   2  13          7.99         10.88         2.12 o                         
  -1   2  13          4.76          3.57         0.85 o                         
   0   2  13         50.93         47.99         2.52 o                         
   1   2  13         27.89         29.80         2.04 o                         
   2   2  13         19.50         20.45         1.60 o                         
   3   2  13          7.33          8.00         1.02 o                         
  -4   3  13         12.54         11.32         1.13 o                         
  -3   3  13          1.65          2.60         0.89 o                         
  -2   3  13         95.83         98.78         4.08 o                         
  -1   3  13         80.51         70.52         2.97 o                         
   0   3  13          0.06          0.44         0.91 o                         
   1   3  13          0.42          0.22         0.81 o                         
   2   3  13         11.96         15.96         1.46 o                         
   3   3  13         12.10          6.92         0.95 o                         
  -4   4  13          1.03         -0.57         0.81 o                         
  -3   4  13          0.01         -0.44         0.82 o                         
  -2   4  13          6.23          8.20         1.12 o                         
  -1   4  13        179.59        187.35         5.72 o                         
   0   4  13         15.08         12.09         1.38 o                         
   1   4  13          0.67          0.20         0.86 o                         
   2   4  13          0.77          0.22         0.91 o                         
   3   4  13         17.56         22.71         1.27 o                         
  -3   5  13          0.08         -0.55         0.63 o                         
  -2   5  13         67.57         68.04         2.64 o                         
  -1   5  13          1.97          2.37         1.03 o                         
   0   5  13          6.17          5.31         1.20 o                         
   1   5  13          0.00         -0.37         0.78 o                         
   2   5  13          0.12          0.87         0.67 o                         
   3   5  13          0.31          0.55         0.71 o                         
  -3   6  13         18.21         19.30         1.27 o                         
  -2   6  13          6.34          5.60         0.94 o                         
  -1   6  13         42.26         35.85         2.07 o                         
   0   6  13        116.83        125.07         3.88 o                         
   1   6  13         50.63         55.64         2.55 o                         
   2   6  13          0.62         -0.36         1.01 o                         
   3   6  13          4.66          5.44         0.83 o                         
  -3   7  13         16.98         13.59         1.06 o                         
  -2   7  13         19.68         19.57         1.43 o                         
  -1   7  13          8.82          6.00         1.00 o                         
   0   7  13         99.45         99.17         3.30 o                         
   1   7  13         43.42         40.21         2.74 o                         
   2   7  13         21.17         22.85         1.90 o                         
   3   7  13          0.22          0.33         1.23 o                         
  -3   8  13          4.52          1.81         0.53 o                         
  -2   8  13         14.51         14.11         1.20 o                         
  -1   8  13         78.11         82.14         3.60 o                         
   0   8  13          1.19          3.13         1.06 o                         
   1   8  13          2.11          1.61         1.37 o                         
   2   8  13          0.44         -0.01         0.72 o                         
   3   8  13          0.37          1.10         0.73 o                         
  -3   9  13          0.18          2.76         0.91 o                         
  -2   9  13          7.59          6.54         0.97 o                         
  -1   9  13          1.46          1.89         0.92 o                         
   0   9  13          0.40          2.33         1.05 o                         
   1   9  13          2.66          1.28         1.67 o                         
   2   9  13          1.43          1.51         0.72 o                         
  -3  10  13          1.40          3.83         0.87 o                         
  -2  10  13        104.33        112.64         4.12 o                         
  -1  10  13         93.69        109.16         3.48 o                         
   0  10  13          0.02          0.69         1.40 o                         
   1  10  13          2.87          5.28         1.56 o                         
   2  10  13          4.90          6.24         0.98 o                         
  -3  11  13          0.26          0.34         0.64 o                         
  -2  11  13          3.85          3.84         1.09 o                         
  -1  11  13         53.34         56.56         3.14 o                         
   0  11  13          1.97          0.08         0.51 o                         
   1  11  13          2.37          3.72         0.77 o                         
   2  11  13         30.40         30.75         2.49 o                         
  -3  12  13          0.94          0.62         0.70 o                         
  -2  12  13          0.04         -0.18         0.89 o                         
  -1  12  13         18.37         18.16         2.90 o                         
   0  12  13         21.48         27.47         1.96 o                         
   1  12  13         10.29         11.09         1.41 o                         
   2  12  13          2.33          3.06         1.17 o                         
  -2  13  13          9.20          6.85         1.15 o                         
  -1  13  13         10.39         12.15         2.30 o                         
   0  13  13          7.41          3.65         2.30 o                         
   1  13  13          0.02         -0.71         0.74 o                         
   2  13  13          1.07          5.09         1.26 o                         
  -2  14  13          2.14          1.53         1.20 o                         
  -1  14  13          1.80          7.97         3.62 o                         
   0  14  13         13.01         13.72         1.32 o                         
   1  14  13          5.50          3.75         1.74 o                         
  -2  15  13          0.64          2.03         1.04 o                         
  -1  15  13          0.02          1.80         1.10 o                         
   0  15  13          0.34          0.78         1.29 o                         
   1  15  13          0.28         -0.74         0.81 o                         
  -1  16  13          0.14          1.07         1.01 o                         
  -3   0  14         17.41         16.80         2.05 o                         
  -2   0  14         16.16         19.34         2.54 o                         
  -1   0  14          6.35          7.60         1.83 o                         
   0   0  14         10.55         12.06         1.43 o                         
   1   0  14        246.70        256.06         5.83 o                         
   2   0  14         12.74         21.37         2.45 o                         
  -3   1  14         27.46         29.97         1.86 o                         
  -2   1  14         58.51         61.54         2.99 o                         
  -1   1  14          0.06          3.40         1.83 o                         
   0   1  14          0.05         -0.35         0.82 o                         
   1   1  14         38.53         47.06         2.18 o                         
   2   1  14        148.05        164.76         3.42 o                         
  -3   2  14         75.23         87.04         3.02 o                         
  -2   2  14          2.69          4.28         1.06 o                         
  -1   2  14         61.01         77.17         4.70 o                         
   0   2  14         84.74         91.67         3.06 o                         
   1   2  14         58.91         62.91         2.50 o                         
   2   2  14          0.90          1.03         0.53 o                         
  -3   3  14         20.64         22.23         1.56 o                         
  -2   3  14         66.02         65.32         2.97 o                         
  -1   3  14          2.18          4.25         1.81 o                         
   0   3  14         22.15         22.73         1.85 o                         
   1   3  14         70.53         69.77         2.59 o                         
   2   3  14         31.77         40.17         1.72 o                         
  -3   4  14         17.51         15.74         2.10 o                         
  -2   4  14         40.41         45.57         2.44 o                         
  -1   4  14         73.25         71.55         4.72 o                         
   0   4  14          1.17          0.07         0.91 o                         
   1   4  14         24.56         20.54         1.48 o                         
   2   4  14          7.42          8.45         0.86 o                         
  -3   5  14         16.13         19.02         1.49 o                         
  -2   5  14         39.90         37.01         2.12 o                         
  -1   5  14         23.54         30.78         4.86 o                         
   0   5  14         19.91         21.49         1.73 o                         
   1   5  14          3.47          1.87         0.62 o                         
   2   5  14          0.02          0.44         0.73 o                         
  -3   6  14          0.21         -0.59         1.04 o                         
  -2   6  14         11.83         10.64         1.82 o                         
  -1   6  14          7.95          9.54         1.13 o                         
   0   6  14          2.00          2.17         2.85 o                         
   1   6  14          9.69         12.84         1.10 o                         
   2   6  14          6.61          4.12         0.81 o                         
  -3   7  14          0.07          0.09         0.84 o                         
  -2   7  14         19.66         18.40         1.66 o                         
  -1   7  14         10.40         10.77         1.11 o                         
   0   7  14          1.95          0.10         0.88 o                         
   1   7  14          0.10          0.72         0.95 o                         
   2   7  14          0.98          3.05         0.70 o                         
  -2   8  14          0.32          0.23         0.52 o                         
  -1   8  14         10.54         11.30         3.39 o                         
   0   8  14         37.65         38.95         2.22 o                         
   1   8  14         30.37         35.69         1.70 o                         
   2   8  14          0.03         -0.50         0.85 o                         
  -2   9  14          1.73          3.57         1.38 o                         
  -1   9  14          1.47          2.95         0.79 o                         
   0   9  14          7.38          6.31         0.93 o                         
   1   9  14          6.52          7.97         1.14 o                         
  -2  10  14         31.18         38.21         3.12 o                         
  -1  10  14         20.73         36.93         2.33 o                         
   0  10  14          2.73          1.58         1.09 o                         
   1  10  14          5.08          8.41         0.82 o                         
  -2  11  14          1.30          1.95         1.19 o                         
  -1  11  14          5.94         10.15         3.60 o                         
   0  11  14          0.60          1.01         1.04 o                         
   1  11  14         65.19         82.12         4.00 o                         
  -1  12  14         11.62         14.75         1.92 o                         
   0  12  14        109.38        130.61         5.16 o                         
   1  12  14          2.40         -0.78         1.02 o                         
   0  13  14         13.26         16.64         1.85 o                         
  -2   1  15          2.89          4.33         0.83 o                         
  -1   1  15         31.17         34.06         2.03 o                         
   0   1  15          0.48          0.61         0.65 o                         
   1   1  15         10.06         10.35         1.08 o                         
  -2   2  15         27.42         37.44         3.35 o                         
  -1   2  15          2.66          2.81         0.98 o                         
   0   2  15          0.16          0.23         0.78 o                         
   1   2  15         18.65         17.41         1.32 o                         
  -2   3  15          1.21          0.04         0.49 o                         
  -1   3  15         10.18          9.33         0.92 o                         
   0   3  15         52.57         46.42         2.24 o                         
   1   3  15          1.93          0.44         0.69 o                         
  -2   4  15          6.42          4.54         0.73 o                         
  -1   4  15          6.89          7.32         0.82 o                         
   0   4  15         16.85         18.15         1.49 o                         
   1   4  15         16.00         12.97         1.66 o                         
  -2   5  15          2.90          3.70         1.33 o                         
  -1   5  15          4.19          5.86         0.73 o                         
   0   5  15         31.27         34.80         2.81 o                         
   1   5  15          8.51          6.58         1.11 o                         
  -1   6  15          2.83          4.06         0.60 o                         
   0   6  15         37.03         44.87         3.10 o                         
   1   6  15         56.83         62.93         2.24 o                         
  -1   7  15         90.87         93.17         3.76 o                         
   0   7  15          9.54         10.64         1.71 o                         
   0   8  15          0.35          3.41         1.29 o                         
   0   9  15         13.68         23.20         2.08 o                         
                                                                                
