# Supplementary material for: Crystal structures of two new 3-(2-chloro­eth­yl)-r(2),c(6)-diarylpiperidin-4-ones
Source: Acta Crystallogr E Crystallogr Commun. 2018 Mar 9;74(Pt 4):483–6. doi: 10.1107/S2056989018003766 (PMC5946973; doi:10.1107/S2056989018003766)
Supplement: Supplementary file 5 [file e-74-00483-IIsup5.cml]

<?xml version="1.0" ?>
<cml>
<molecule id="m1">
  <atomArray>
    <atom id="a1" elementType="C"
          x2="-2.9149999618530273" y2="1.9250338715813378" />
    <atom id="a2" elementType="C"
          x2="-4.248669302901286" y2="1.1550169310222973" />
    <atom id="a3" elementType="C"
          x2="-4.248669302901286" y2="-0.3850169500957836" />
    <atom id="a4" elementType="N"
          x2="-2.9149999618530273" y2="-1.155033890654824" />
    <atom id="a5" elementType="C"
          x2="-1.5813306208047688" y2="-0.3850169500957836" />
    <atom id="a6" elementType="C"
          x2="-1.5813306208047688" y2="1.1550169310222973" />
    <atom id="a7" elementType="O"
          x2="-2.9149999618530273" y2="3.465033871581338" />
    <atom id="a8" elementType="C"
          x2="-0.09380484831960367" y2="1.5535982604801792" />
    <atom id="a9" elementType="C"
          x2="1.239874273508432" y2="0.7835982604801793" />
    <atom id="a10" elementType="Cl"
          x2="2.573553395336468" y2="1.5535982604801792" />
    <atom id="a11" elementType="C"
          x2="-0.4923861777774856" y2="-1.4739613931230668" />
    <atom id="a12" elementType="C"
          x2="-5.582348424729322" y2="-1.155016950095784" />
    <atom id="a13" elementType="C"
          x2="-1.8260555188257441" y2="-2.243978333682107" />
    <atom id="a14" elementType="C"
          x2="-1.8260555188257441" y2="-3.784012214800188" />
    <atom id="a15" elementType="C"
          x2="-0.4923861777774856" y2="-4.5540291553592285" />
    <atom id="a16" elementType="C"
          x2="0.8412831632707729" y2="-3.784012214800188" />
    <atom id="a17" elementType="C"
          x2="0.8412831632707729" y2="-2.243978333682107" />
    <atom id="a18" elementType="C"
          x2="-6.91601776577758" y2="-1.9250338906548246" />
    <atom id="a19" elementType="C"
          x2="-6.91601776577758" y2="-3.4650677717729055" />
    <atom id="a20" elementType="C"
          x2="-5.582348424729322" y2="-4.235084712331946" />
    <atom id="a21" elementType="C"
          x2="-4.248679083681063" y2="-3.4650677717729055" />
    <atom id="a22" elementType="C"
          x2="-4.248679083681063" y2="-1.9250338906548246" />
    <atom id="a23" elementType="F"
          x2="-0.4923861777774855" y2="-6.0940291553592285" />
    <atom id="a24" elementType="F"
          x2="-5.582348424729322" y2="-5.775084712331946" />
  </atomArray>
  <bondArray>
    <bond atomRefs2="a1 a2" order="1" />
    <bond atomRefs2="a1 a6" order="1" />
    <bond atomRefs2="a2 a3" order="1" />
    <bond atomRefs2="a3 a4" order="1" />
    <bond atomRefs2="a4 a5" order="1" />
    <bond atomRefs2="a5 a6" order="1" />
    <bond atomRefs2="a1 a7" order="2" />
    <bond atomRefs2="a6 a8" order="1" />
    <bond atomRefs2="a8 a9" order="1" />
    <bond atomRefs2="a9 a10" order="1" />
    <bond atomRefs2="a5 a11" order="1" />
    <bond atomRefs2="a3 a12" order="1" />
    <bond atomRefs2="a11 a13" order="2" />
    <bond atomRefs2="a11 a17" order="1" />
    <bond atomRefs2="a13 a14" order="1" />
    <bond atomRefs2="a14 a15" order="2" />
    <bond atomRefs2="a15 a16" order="1" />
    <bond atomRefs2="a16 a17" order="2" />
    <bond atomRefs2="a12 a18" order="2" />
    <bond atomRefs2="a12 a22" order="1" />
    <bond atomRefs2="a18 a19" order="1" />
    <bond atomRefs2="a19 a20" order="2" />
    <bond atomRefs2="a20 a21" order="1" />
    <bond atomRefs2="a21 a22" order="2" />
    <bond atomRefs2="a15 a23" order="1" />
    <bond atomRefs2="a20 a24" order="1" />
  </bondArray>
</molecule>
</cml>
